# Supplementary material for: Integrative mRNA and microRNA Analysis Exploring the Inducing Effect and Mechanism of Diallyl Trisulfide (DATS) on Potato against Late Blight
Source: Int J Mol Sci. 2023 Feb 9;24(4):3474. doi: 10.3390/ijms24043474 (PMC9962630; doi:10.3390/ijms24043474)
Supplement: Supplementary file 1 [file ijms-24-03474-s001.zip]

Archive with 10 entries (10 files):
- Supplementary Table S1.pdf
- Supplementary Table S10.xlsx
- Supplementary Table S2.pdf
- Supplementary Table S3.pdf
- Supplementary Table S4.xlsx
- Supplementary Table S5.pdf
- Supplementary Table S6.pdf
- Supplementary Table S7.pdf
- Supplementary Table S8.pdf
- Supplementary Table S9.xlsx
