# Supplementary material for: Integrative mRNA and microRNA Analysis Exploring the Inducing Effect and Mechanism of Diallyl Trisulfide (DATS) on Potato against Late Blight
Source: Int J Mol Sci. 2023 Feb 9;24(4):3474. doi: 10.3390/ijms24043474 (PMC9962630; doi:10.3390/ijms24043474)
Supplement: Supplementary file 1 [file ijms-24-03474-s001.zip › Supplementary Table S10.xlsx]

## Sheet: DATS_VS_CK
Supplementary Table S10 miRNA-mRNA co-expressed gene set
#Gene	FDR	log2FC	regulated	ID	Pvalue	FDR	log2FC	regulated	COG_class	COG_class_annotation	GO_annotation	KEGG_annotation	KOG_class	KOG_class_annotation	Pfam_annotation	Swissprot_annotation	eggNOG_class	eggNOG_class_annotation	nr_annotation
PGSC0003DMG400001287	4.12e-17	-2.05167	down	novel_miR_175	0.00414771	0.103923	1.86885	up	[E]	Amino acid transport and metabolism	Molecular Function: glutamate decarboxylase activity (GO:0004351);; Biological Process: glutamate metabolic process (GO:0006536);; Molecular Function: pyridoxal phosphate binding (GO:0030170);;	K01580|5.57699e-113|spen:107016348|K01580 glutamate decarboxylase [EC:4.1.1.15] | (RefSeq) glutamate decarboxylase 4	[E]	Amino acid transport and metabolism	--	Glutamate decarboxylase 3 OS=Arabidopsis thaliana OX=3702 GN=GAD3 PE=2 SV=1	E	Amino acid transport and metabolism	PREDICTED: glutamate decarboxylase 4 [Solanum pennellii]
PGSC0003DMG400001983	0.00165376	1.079	up	novel_miR_140	0.00519276	0.12326	1.27788	up	--	--	Biological Process: defense response (GO:0006952);; Molecular Function: ADP binding (GO:0043531);;	--	[T]	Signal transduction mechanisms	NB-ARC domain	Putative late blight resistance protein homolog R1B-12 OS=Solanum demissum OX=50514 GN=R1B-12 PE=3 SV=2	S	Function unknown	PREDICTED: putative late blight resistance protein homolog R1A-3 [Solanum tuberosum]
PGSC0003DMG400002895	4.5e-21	-2.06026	down	novel_miR_39	0.0490094	0.362348	0.971205	up	[M]	Cell wall/membrane/envelope biogenesis	Biological Process: sucrose metabolic process (GO:0005985);; Molecular Function: sucrose synthase activity (GO:0016157);;	K00695|0|sot:102577594|K00695 sucrose synthase [EC:2.4.1.13] | (RefSeq) SS16, sus4; Sucrose synthase	[M]	Cell wall/membrane/envelope biogenesis	Sucrose synthase;; Glycosyl transferases group 1;; Glycosyl transferases group 1	Sucrose synthase OS=Solanum tuberosum OX=4113 PE=2 SV=1	M	Cell wall/membrane/envelope biogenesis	PREDICTED: sucrose synthase isoform X1 [Solanum tuberosum]
PGSC0003DMG400004744	0.00208218	-1.11805	down	novel_miR_175	0.00414771	0.103923	1.86885	up	[F]	Nucleotide transport and metabolism	Molecular Function: adenine phosphoribosyltransferase activity (GO:0003999);; Cellular Component: cytoplasm (GO:0005737);; Biological Process: adenine salvage (GO:0006168);; Biological Process: nucleoside metabolic process (GO:0009116);;	K00759|1.03189e-123|sot:102579337|K00759 adenine phosphoribosyltransferase [EC:2.4.2.7] | (RefSeq) adenine phosphoribosyltransferase 4	[F]	Nucleotide transport and metabolism	Phosphoribosyl transferase domain	Adenine phosphoribosyltransferase 4 OS=Arabidopsis thaliana OX=3702 GN=APT4 PE=1 SV=1	F	Nucleotide transport and metabolism	PREDICTED: adenine phosphoribosyltransferase 4 [Solanum tuberosum]
PGSC0003DMG400004930	0.00688331	-1.30151	down	novel_miR_266	0.0354956	0.33351	1.17396	up	[T]	Signal transduction mechanisms	Molecular Function: protein serine/threonine kinase activity (GO:0004674);; Molecular Function: ATP binding (GO:0005524);; Cellular Component: plasma membrane (GO:0005886);; Biological Process: protein phosphorylation (GO:0006468);; Biological Process: defense response (GO:0006952);; Cellular Component: plasmodesma (GO:0009506);; Cellular Component: integral component of membrane (GO:0016021);; B…	--	--	--	D-mannose binding lectin;; S-locus glycoprotein domain;; PAN-like domain;; Protein tyrosine kinase;; Protein kinase domain;; Protein tyrosine kinase;; Protein kinase domain;; Domain of unknown function (DUF3403)	G-type lectin S-receptor-like serine/threonine-protein kinase At4g27290 OS=Arabidopsis thaliana OX=3702 GN=At4g27290 PE=3 SV=4	--	--	PREDICTED: G-type lectin S-receptor-like serine/threonine-protein kinase At4g27290 [Solanum tuberosum]
PGSC0003DMG400005709	3.3e-06	1.18625	up	stu-miR172d-3p	0.0380275	0.340456	-0.948593	down	--	--	Biological Process: lipid metabolic process (GO:0006629);; Cellular Component: integral component of membrane (GO:0016021);;	--	[I]	Lipid transport and metabolism	Partial alpha/beta-hydrolase lipase region	Scarecrow-like protein 9 OS=Arabidopsis thaliana OX=3702 GN=SCL9 PE=2 SV=1	S	Function unknown	PREDICTED: uncharacterized protein LOC102602328 [Solanum tuberosum]
PGSC0003DMG400006034	9.64e-05	1.60192	up	novel_miR_285	0.01021	0.180801	-0.823183	down	[O]	Posttranslational modification, protein turnover, chaperones	Molecular Function: ATP binding (GO:0005524);;	K14571|0|sot:102602391|K14571 ribosome biogenesis ATPase | (RefSeq) cell division control protein 48 homolog C-like	[O]	Posttranslational modification, protein turnover, chaperones	ATPase family associated with various cellular activities (AAA);; Holliday junction DNA helicase ruvB N-terminus;; AAA domain (Cdc48 subfamily);; AAA domain (dynein-related subfamily);; AAA ATPase domain;; AAA domain;; TIP49 C-terminus;; AAA domain;; RNA helicase;; IstB-like ATP binding protein;; AAA domain;; AAA domain;; Magnesium chelatase, subunit ChlI;; Viral (Superfamily 1) RNA helicase;; AT…	Cell division control protein 48 homolog C OS=Arabidopsis thaliana OX=3702 GN=CDC48C PE=2 SV=2	O	Posttranslational modification, protein turnover, chaperones	PREDICTED: cell division control protein 48 homolog C-like [Solanum tuberosum]
PGSC0003DMG400006672	0.000140036	-1.05534	down	novel_miR_39	0.0490094	0.362348	0.971205	up	[M]	Cell wall/membrane/envelope biogenesis	Biological Process: starch metabolic process (GO:0005982);; Biological Process: sucrose metabolic process (GO:0005985);; Biological Process: seed maturation (GO:0010431);; Molecular Function: sucrose synthase activity (GO:0016157);;	K00695|0|sot:102577575|K00695 sucrose synthase [EC:2.4.1.13] | (RefSeq) sucrose synthase	[M]	Cell wall/membrane/envelope biogenesis	Sucrose synthase;; Sucrose synthase;; Glycosyl transferases group 1;; Glycosyl transferases group 1	Sucrose synthase 2 OS=Pisum sativum OX=3888 GN=SUS2 PE=2 SV=1	M	Cell wall/membrane/envelope biogenesis	sucrose synthase [Solanum tuberosum]
PGSC0003DMG400008354	0.000257934	-1.73878	down	novel_miR_25	0.0480907	0.361482	1.22188	up	--	--	Cellular Component: integral component of membrane (GO:0016021);;	--	--	--	--	--	S	Function unknown	PREDICTED: uncharacterized protein LOC102584034 [Solanum tuberosum]
PGSC0003DMG400008829	0.00490798	-1.11298	down	novel_miR_229	0.000373304	0.0289704	1.82842	up	[H]	Coenzyme transport and metabolism	Biological Process: metabolic process (GO:0008152);; Molecular Function: hydrolase activity (GO:0016787);;	K07025|0|sot:102599760|K07025 putative hydrolase of the HAD superfamily | (RefSeq) suppressor of disruption of TFIIS	[R]	General function prediction only	Haloacid dehalogenase-like hydrolase;; haloacid dehalogenase-like hydrolase;; HAD-hyrolase-like	--	S	Function unknown	PREDICTED: suppressor of disruption of TFIIS [Solanum tuberosum]
PGSC0003DMG400009208	2e-16	-1.56478	down	novel_miR_231	0.000385416	0.0289704	-1.60663	down	[V]	Defense mechanisms	Biological Process: drug transmembrane transport (GO:0006855);; Molecular Function: drug transmembrane transporter activity (GO:0015238);; Molecular Function: antiporter activity (GO:0015297);; Cellular Component: integral component of membrane (GO:0016021);;	K03327|0|sot:102595555|K03327 multidrug resistance protein, MATE family | (RefSeq) protein DETOXIFICATION 54	[R]	General function prediction only	MatE	Protein DETOXIFICATION 54 OS=Arabidopsis thaliana OX=3702 GN=DTX54 PE=2 SV=1	V	Defense mechanisms	PREDICTED: protein DETOXIFICATION 54 [Solanum tuberosum]
PGSC0003DMG400012292	2.51e-12	-2.87488	down	novel_miR_84	0.041685	0.3415	-1.06255	down	--	--	--	--	--	--	--	--	--	--	PREDICTED: uncharacterized protein LOC102590834 [Solanum tuberosum]
PGSC0003DMG400017570	0.000259274	1.29323	up	stu-miR827-5p	0.0126705	0.19099	1.03763	up	[PR]	Inorganic ion transport and metabolism ;; General function prediction only	Molecular Function: iron ion binding (GO:0005506);; Molecular Function: chlorophyllide a oxygenase [overall] activity (GO:0010277);; Molecular Function: oxidoreductase activity, acting on paired donors, with incorporation or reduction of molecular oxygen (GO:0016705);; Molecular Function: 2 iron, 2 sulfur cluster binding (GO:0051537);; Biological Process: oxidation-reduction process (GO:0055114);;	K13600|1.82095e-134|sot:102592765|K13600 chlorophyllide a oxygenase [EC:1.14.13.122] | (RefSeq) chlorophyllide a oxygenase, chloroplastic	--	--	Pheophorbide a oxygenase;; zinc-ribbon family;; Rieske [2Fe-2S] domain	Chlorophyllide a oxygenase, chloroplastic OS=Arabidopsis thaliana OX=3702 GN=CAO PE=1 SV=1	P	Inorganic ion transport and metabolism	PREDICTED: chlorophyllide a oxygenase, chloroplastic [Solanum tuberosum]
PGSC0003DMG400019641	4.53e-06	-1.02564	down	stu-miR172b-5p	0.00115498	0.0578774	1.62288	up	--	--	Molecular Function: kinase activity (GO:0016301);; Biological Process: phosphorylation (GO:0016310);;	--	[T]	Signal transduction mechanisms	Phosphatidylinositol 3- and 4-kinase	Phosphatidylinositol 4-kinase gamma 7 OS=Arabidopsis thaliana OX=3702 GN=PI4KG7 PE=1 SV=2	S	Function unknown	PREDICTED: phosphatidylinositol 4-kinase gamma 7-like [Solanum tuberosum]
PGSC0003DMG400022151	0.00084784	-1.01409	down	novel_miR_39	0.0490094	0.362348	0.971205	up	[O]	Posttranslational modification, protein turnover, chaperones	--	--	[O]	Posttranslational modification, protein turnover, chaperones	DnaJ domain	Chaperone protein dnaJ 11, chloroplastic OS=Arabidopsis thaliana OX=3702 GN=ATJ11 PE=1 SV=2	O	Posttranslational modification, protein turnover, chaperones	PREDICTED: chaperone protein dnaJ 11, chloroplastic-like [Solanum tuberosum]
PGSC0003DMG400022792	0.000247617	-1.23108	down	novel_miR_277	0.013301	0.19099	1.29689	up	--	--	Cellular Component: integral component of membrane (GO:0016021);; Molecular Function: oxidoreductase activity (GO:0016491);; Biological Process: oxidation-reduction process (GO:0055114);;	K08360|2.15927e-88|sot:102598463|K08360 cytochrome b-561 [EC:1.16.5.1] | (RefSeq) probable ascorbate-specific transmembrane electron transporter 1	[C]	Energy production and conversion	Eukaryotic cytochrome b561	Transmembrane ascorbate ferrireductase 1 OS=Arabidopsis thaliana OX=3702 GN=CYB561A PE=1 SV=1	O	Posttranslational modification, protein turnover, chaperones	PREDICTED: probable ascorbate-specific transmembrane electron transporter 1 [Solanum tuberosum]
PGSC0003DMG400024070	4.65e-06	1.47604	up	novel_miR_125	0.0284461	0.285093	-0.850763	down	--	--	--	--	--	--	--	--	--	--	PREDICTED: uncharacterized protein LOC102592082 [Solanum tuberosum]
PGSC0003DMG400026783	4.24e-07	1.72658	up	novel_miR_84	0.041685	0.3415	-1.06255	down	[KL]	Transcription ;; Replication, recombination and repair	Molecular Function: DNA binding (GO:0003677);; Molecular Function: ATP-dependent DNA helicase activity (GO:0004003);; Molecular Function: ATP binding (GO:0005524);; Biological Process: nucleotide-excision repair (GO:0006289);; Biological Process: transcription initiation from RNA polymerase II promoter (GO:0006367);; Biological Process: DNA duplex unwinding (GO:0032508);;	K10843|0|sot:102592877|K10843 DNA excision repair protein ERCC-3 [EC:3.6.4.12] | (RefSeq) DNA repair helicase XPB1-like	[KL]	--	ERCC3/RAD25/XPB C-terminal helicase;; Helicase conserved C-terminal domain;; Type III restriction enzyme, res subunit;; Helicase conserved C-terminal domain	General transcription and DNA repair factor IIH helicase subunit XPB2 OS=Arabidopsis thaliana OX=3702 GN=XPB2 PE=2 SV=1	L	Replication, recombination and repair	PREDICTED: DNA repair helicase XPB1-like [Solanum tuberosum]
PGSC0003DMG400037662	0.000142737	-1.61253	down	novel_miR_218	0.0190117	0.232254	1.17815	up	[K]	Transcription	Cellular Component: integral component of membrane (GO:0016021);;	--	[R]	General function prediction only	Leucine rich repeat;; Leucine Rich repeats (2 copies);; Leucine Rich Repeat;; Leucine Rich repeat	Receptor-like protein Cf-9 OS=Solanum pimpinellifolium OX=4084 GN=CF-9 PE=1 SV=1	S	Function unknown	PREDICTED: receptor-like protein 12 [Solanum pennellii]
PGSC0003DMG401003505	8.28e-05	1.53088	up	novel_miR_175	0.00414771	0.103923	1.86885	up	--	--	--	--	--	--	--	--	--	--	PREDICTED: uncharacterized protein LOC102579040 [Solanum tuberosum]
PGSC0003DMG401022603	0.00114464	1.11203	up	novel_miR_311	0.0380981	0.340456	0.955816	up	[K]	Transcription	Molecular Function: ATP binding (GO:0005524);; Biological Process: defense response (GO:0006952);; Biological Process: signal transduction (GO:0007165);; Molecular Function: ADP binding (GO:0043531);;	--	--	--	TIR domain;; NB-ARC domain;; Leucine rich repeat;; TIR domain;; Leucine Rich repeats (2 copies);; NACHT domain	TMV resistance protein N OS=Nicotiana glutinosa OX=35889 GN=N PE=1 SV=1	S	Function unknown	PREDICTED: TMV resistance protein N-like [Solanum tuberosum]
