# Supplementary material for: Integrative mRNA and microRNA Analysis Exploring the Inducing Effect and Mechanism of Diallyl Trisulfide (DATS) on Potato against Late Blight
Source: Int J Mol Sci. 2023 Feb 9;24(4):3474. doi: 10.3390/ijms24043474 (PMC9962630; doi:10.3390/ijms24043474)
Supplement: Supplementary file 1 [file ijms-24-03474-s001.zip › Supplementary Table S4.xlsx]

## Sheet: DATS_vs_CK
Supplementary Table S4 Differentially expressed genes (DEGs)
#ID	CK1_Count	CK2_Count	CK3_Count	DATS1_Count	DATS2_Count	DATS3_Count	CK1_FPKM	CK2_FPKM	CK3_FPKM	DATS1_FPKM	DATS2_FPKM	DATS3_FPKM	FDR	log2FC	regulated	COG_class	COG_class_annotation	GO_annotation	KEGG_annotation	KEGG_pathway_annotation	KOG_class	KOG_class_annotation	Pfam_annotation	Swiss-Prot_annotation	eggNOG_class	eggNOG_class_annotation	NR_annotation
PGSC0003DMG400014568	21	50	24	125	135	55	0.343646	0.756265	0.416652	2.07331	2.36859	0.945545	0.00791309	1.23733	up	[Q]	Secondary metabolites biosynthesis, transport and catabolism	Biological Process: fatty acid biosynthetic process (GO:0006633);; Cellular Component: integral component of membrane (GO:0016021);; Molecular Function: transferase activity, transferring acyl groups other than amino-acyl groups (GO:0016747);;	K15397|0|sot:102579394|K15397 3-ketoacyl-CoA synthase [EC:2.3.1.199] | (RefSeq) 3-ketoacyl-CoA synthase 6-like	Fatty acid elongation (ko00062)	--	--	FAE1/Type III polyketide synthase-like protein;; 3-Oxoacyl-[acyl-carrier-protein (ACP)] synthase III C terminal;; Chalcone and stilbene synthases, C-terminal domain	3-ketoacyl-CoA synthase 6 OS=Arabidopsis thaliana OX=3702 GN=CUT1 PE=1 SV=1	I	Lipid transport and metabolism	PREDICTED: 3-ketoacyl-CoA synthase 6-like [Solanum tuberosum]
Solanum_tuberosum_newGene_6600	10	13	24	111	72	55	0.381252	0.493408	1.06413	4.64979	3.18504	2.37801	0.0011679	1.51071	up	--	--	Molecular Function: metal ion binding (GO:0046872);;	--	--	--	--	Metallothionein	Metallothionein-like protein type 2 OS=Solanum lycopersicum OX=4081 PE=3 SV=1	--	--	PREDICTED: metallothionein-like protein type 2 [Solanum tuberosum]
PGSC0003DMG402026117	71	71	84	234	163	175	0.913676	0.722362	1.20542	2.39639	1.69273	1.95042	0.000644446	1.18465	up	--	--	--	--	--	[R]	General function prediction only	PIN domain;; FHA domain;; Inner membrane component of T3SS, cytoplasmic domain	FHA domain-containing protein PS1 OS=Arabidopsis thaliana OX=3702 GN=PS1 PE=2 SV=1	T	Signal transduction mechanisms	PREDICTED: FHA domain-containing protein PS1-like [Solanum tuberosum]
PGSC0003DMG400021658	248	273	364	89	95	103	1.48394	1.81365	2.69516	0.870399	0.916944	0.846474	2.51526e-05	-1.35115	down	[G]	Carbohydrate transport and metabolism	Molecular Function: polygalacturonase activity (GO:0004650);; Biological Process: carbohydrate metabolic process (GO:0005975);;	--	--	--	--	Glycosyl hydrolases family 28;; Pectate lyase superfamily protein;; Protein kinase domain	Probable polygalacturonase OS=Vitis vinifera OX=29760 GN=GSVIVT00026920001 PE=1 SV=1	M	Cell wall/membrane/envelope biogenesis	PREDICTED: probable polygalacturonase isoform X1 [Solanum tuberosum]
PGSC0003DMG400014811	201	235	152	414	520	296	2.31182	2.51642	1.82539	4.64731	6.35422	3.45883	0.00167445	1.00419	up	--	--	Molecular Function: transcription factor activity, sequence-specific DNA binding (GO:0003700);; Cellular Component: nucleus (GO:0005634);; Biological Process: regulation of transcription, DNA-templated (GO:0006355);; Molecular Function: sequence-specific DNA binding (GO:0043565);;	K09419|0|sot:102579124|K09419 heat shock transcription factor, other eukaryote | (RefSeq) heat shock factor protein HSF8	--	[K]	Transcription	HSF-type DNA-binding;; Protein kinase domain	Heat shock factor protein HSF8 OS=Solanum peruvianum OX=4082 GN=HSF8 PE=2 SV=1	K	Transcription	PREDICTED: heat shock factor protein HSF8 [Solanum tuberosum]
PGSC0003DMG401026519	194	281	148	309	613	510	3.23086	3.95352	2.45398	4.79186	10.36	8.29065	0.00179244	1.09647	up	[ET]	Amino acid transport and metabolism;; Signal transduction mechanisms	Molecular Function: ionotropic glutamate receptor activity (GO:0004970);; Biological Process: ion transport (GO:0006811);; Cellular Component: integral component of membrane (GO:0016021);; Biological Process: ionotropic glutamate receptor signaling pathway (GO:0035235);;	K05387|0|spen:107023365|K05387 glutamate receptor, ionotropic, plant | (RefSeq) glutamate receptor 2.8-like	--	[PET]	Inorganic ion transport and metabolism;; Amino acid transport and metabolism;; Signal transduction mechanisms	Receptor family ligand binding region;; Ligand-gated ion channel;; Bacterial extracellular solute-binding proteins, family 3;; Periplasmic binding protein;; Ligated ion channel L-glutamate- and glycine-binding site	Glutamate receptor 2.8 OS=Arabidopsis thaliana OX=3702 GN=GLR2.8 PE=2 SV=2	P	Inorganic ion transport and metabolism	PREDICTED: glutamate receptor 2.8-like [Solanum pennellii]
Solanum_tuberosum_newGene_7282	124	95	73	5	29	12	4.18636	2.92631	2.65308	0.137204	1.01937	0.420939	0.00122774	-1.53643	down	--	--	--	--	--	--	--	--	--	S	Function unknown	PREDICTED: protein IQ-DOMAIN 14-like isoform X1 [Solanum tuberosum]
PGSC0003DMG400025867	54	42	32	0	0	0	0.933305	0.655904	0.585277	0	0	0	1.98429e-06	-2.16703	down	[K]	Transcription	--	--	--	[R]	General function prediction only	Leucine rich repeat;; Leucine Rich repeats (2 copies);; Leucine Rich Repeat;; Leucine Rich repeat;; Leucine rich repeat N-terminal domain	LRR receptor-like serine/threonine-protein kinase FLS2 OS=Arabidopsis thaliana OX=3702 GN=FLS2 PE=1 SV=1	S	Function unknown	PREDICTED: probable LRR receptor-like serine/threonine-protein kinase At4g20940 [Solanum tuberosum]
Solanum_tuberosum_newGene_9616	108	81	72	593	110	572	1.65647	1.10896	1.1876	9.17299	1.71393	8.68573	0.000247617	1.61349	up	--	--	--	--	--	--	--	--	--	--	--	PREDICTED: zonadhesin-like [Solanum tuberosum]
PGSC0003DMG400011541	2142	4616	3757	1325	1012	1920	20.1551	35.8479	37.8203	11.1355	8.968	17.0429	0.00179994	-1.05349	down	[N]	Cell motility	Cellular Component: integral component of membrane (GO:0016021);;	--	--	--	--	Glycosyltransferase like family 2;; Glycosyl transferase family group 2;; Glycosyl transferase family 2;; Glycosyl transferase family 21	Probable xyloglucan glycosyltransferase 12 OS=Arabidopsis thaliana OX=3702 GN=CSLC12 PE=1 SV=1	M	Cell wall/membrane/envelope biogenesis	PREDICTED: probable xyloglucan glycosyltransferase 12, partial [Solanum tuberosum]
PGSC0003DMG401027032	109	179	131	445	302	207	1.33976	1.96036	1.67297	5.25622	3.62065	2.58626	0.0043296	1.05266	up	[R]	General function prediction only	Molecular Function: anaphase-promoting complex binding (GO:0010997);; Biological Process: regulation of catalytic activity (GO:0050790);; Biological Process: cell division (GO:0051301);; Molecular Function: ubiquitin-protein transferase activator activity (GO:0097027);;	K03363|0|sot:102581964|K03363 cell division cycle 20, cofactor of APC complex | (RefSeq) cell division cycle 20.2, cofactor of APC complex-like	Ubiquitin mediated proteolysis (ko04120)	[DO]	Cell cycle control, cell division, chromosome partitioning;; Posttranslational modification, protein turnover, chaperones	WD domain, G-beta repeat;; Anaphase-promoting complex subunit 4 WD40 domain;; Eukaryotic translation initiation factor eIF2A	Cell division cycle 20.1, cofactor of APC complex OS=Arabidopsis thaliana OX=3702 GN=CDC20-1 PE=1 SV=1	D	Cell cycle control, cell division, chromosome partitioning	PREDICTED: cell division cycle 20.2, cofactor of APC complex-like isoform X1 [Solanum tuberosum]
PGSC0003DMG400007243	450	272	274	109	116	159	4.19137	2.92623	1.27021	0.601863	0.907091	2.95847	0.00203034	-1.10323	down	[K]	Transcription	Molecular Function: protein serine/threonine kinase activity (GO:0004674);; Molecular Function: ATP binding (GO:0005524);; Biological Process: protein phosphorylation (GO:0006468);; Cellular Component: integral component of membrane (GO:0016021);;	K13420|7.73314e-126|sot:102585186|K13420 LRR receptor-like serine/threonine-protein kinase FLS2 [EC:2.7.11.1] | (RefSeq) probable LRR receptor-like serine/threonine-protein kinase At3g47570	Plant-pathogen interaction (ko04626)	--	--	Protein kinase domain;; Protein tyrosine kinase;; Leucine Rich Repeat	Probable LRR receptor-like serine/threonine-protein kinase At3g47570 OS=Arabidopsis thaliana OX=3702 GN=At3g47570 PE=2 SV=1	S	Function unknown	PREDICTED: probable LRR receptor-like serine/threonine-protein kinase At3g47570 [Solanum tuberosum]
PGSC0003DMG400005937	20	39	26	117	81	65	0.333813	0.587459	0.45362	1.95982	1.42777	1.12512	0.00576838	1.23116	up	[G]	Carbohydrate transport and metabolism	Biological Process: biosynthetic process (GO:0009058);; Molecular Function: strictosidine synthase activity (GO:0016844);;	--	--	[R]	General function prediction only	Strictosidine synthase;; SMP-30/Gluconolaconase/LRE-like region;; NHL repeat	Protein STRICTOSIDINE SYNTHASE-LIKE 3 OS=Arabidopsis thaliana OX=3702 GN=SSL3 PE=2 SV=1	G	Carbohydrate transport and metabolism	PREDICTED: protein STRICTOSIDINE SYNTHASE-LIKE 3 [Solanum tuberosum]
PGSC0003DMG400011013	170	199	284	67	80	99	2.46772	2.63021	4.41141	0.961041	1.21095	1.49273	0.00377746	-1.10581	down	--	--	--	--	--	--	--	--	--	--	--	PREDICTED: uncharacterized protein LOC102586647 isoform X1 [Solanum tuberosum]
PGSC0003DMG400003580	88	86	68	266	211	109	0.931868	0.834313	0.768258	2.8458	2.36558	1.20778	0.00846206	1.06688	up	[R]	General function prediction only	--	--	--	--	--	Tetratricopeptide repeat;; Tetratricopeptide repeat;; Tetratricopeptide repeat;; Tetratricopeptide repeat;; Tetratricopeptide repeat;; Tetratricopeptide repeat;; Tetratricopeptide repeat	Protein POLLENLESS 3-LIKE 2 OS=Arabidopsis thaliana OX=3702 GN=At3g51280 PE=2 SV=1	S	Function unknown	PREDICTED: protein POLLENLESS 3-LIKE 2 [Solanum tuberosum]
PGSC0003DMG400021211	56	77	38	306	490	165	0.401396	0.530461	0.292736	2.28107	3.90133	1.30896	2.86904e-07	1.96041	up	--	--	Molecular Function: nucleic acid binding (GO:0003676);;	K11593|0|spen:107010598|K11593 eukaryotic translation initiation factor 2C | (RefSeq) protein argonaute 2-like	--	[J]	Translation, ribosomal structure and biogenesis	Piwi domain;; N-terminal domain of argonaute;; PAZ domain;; Argonaute linker 1 domain	Protein argonaute 2 OS=Arabidopsis thaliana OX=3702 GN=AGO2 PE=1 SV=1	J	Translation, ribosomal structure and biogenesis	PREDICTED: protein argonaute 2-like [Solanum pennellii]
Solanum_tuberosum_newGene_4889	889	1156	946	447	322	482	9.89871	7.77796	7.44973	3.56523	2.83574	6.543	1.25499e-05	-1.08902	down	--	--	Biological Process: transcription, DNA-templated (GO:0006351);;	--	--	--	--	MYB-CC type transfactor, LHEQLE motif;; Myb-like DNA-binding domain	Protein PHOSPHATE STARVATION RESPONSE 1 OS=Arabidopsis thaliana OX=3702 GN=PHR1 PE=1 SV=1	K	Transcription	PREDICTED: protein PHR1-LIKE 1-like [Solanum tuberosum]
Solanum_tuberosum_newGene_7100	1099	1755	1329	452	561	508	5.33054	6.27361	7.87072	1.86092	3.43535	3.74956	2.12633e-08	-1.28111	down	--	--	Cellular Component: Golgi apparatus (GO:0005794);; Cellular Component: chloroplast (GO:0009507);; Biological Process: polar nucleus fusion (GO:0010197);; Biological Process: pollen tube development (GO:0048868);;	--	--	--	--	zinc-binding in reverse transcriptase;; Reverse transcriptase (RNA-dependent DNA polymerase);; Reverse transcriptase (RNA-dependent DNA polymerase)	Protein EMBRYO SAC DEVELOPMENT ARREST 30 OS=Arabidopsis thaliana OX=3702 GN=EDA30 PE=2 SV=1	S	Function unknown	PREDICTED: uncharacterized protein LOC107021024 [Solanum pennellii]
PGSC0003DMG400020098	418	483	224	1038	1081	578	6.42489	6.77787	3.67978	15.9667	17.4932	9.24688	0.000702071	1.15236	up	--	--	--	--	--	[K]	Transcription	Myb/SANT-like DNA-binding domain	Trihelix transcription factor ASIL2 OS=Arabidopsis thaliana OX=3702 GN=ASIL2 PE=1 SV=1	S	Function unknown	PREDICTED: uncharacterized protein LOC102598294 [Solanum tuberosum]
PGSC0003DMG400018498	206	234	123	597	628	342	2.95453	2.98322	1.83775	8.3077	9.54946	5.01866	5.15812e-05	1.3328	up	--	--	--	--	--	--	--	F-box domain;; FBD	F-box protein At5g03100 OS=Arabidopsis thaliana OX=3702 GN=At5g03100 PE=2 SV=1	--	--	PREDICTED: F-box protein At5g03100-like isoform X1 [Solanum tuberosum]
PGSC0003DMG400028925	631	363	498	192	182	251	10.0544	5.51336	9.13247	3.36396	3.20401	4.46786	0.00226556	-1.03452	down	[P]	Inorganic ion transport and metabolism	Molecular Function: ATP binding (GO:0005524);; Molecular Function: ATPase activity (GO:0016887);;	--	--	[Q]	Secondary metabolites biosynthesis, transport and catabolism	ABC transporter;; P-loop containing region of AAA domain	ABC transporter I family member 17 OS=Arabidopsis thaliana OX=3702 GN=ABCI17 PE=2 SV=1	P	Inorganic ion transport and metabolism	PREDICTED: ABC transporter I family member 17-like [Solanum tuberosum]
PGSC0003DMG401003505	43	84	71	363	215	158	2.08552	3.75366	3.71329	17.8078	11.0894	8.06916	8.27988e-05	1.53088	up	--	--	--	--	--	--	--	--	--	--	--	PREDICTED: uncharacterized protein LOC102579040 [Solanum tuberosum]
PGSC0003DMG401011157	242	293	284	75	105	106	1.88779	2.16997	2.24776	0.56968	1.12288	1.05138	4.15349e-05	-1.26613	down	--	--	--	--	--	[K]	Transcription	--	Histone-lysine N-methyltransferase ASHR3 OS=Arabidopsis thaliana OX=3702 GN=ASHR3 PE=1 SV=1	S	Function unknown	PREDICTED: uncharacterized protein LOC102597385 [Solanum tuberosum]
PGSC0003DMG400014877	1469	1729	2172	542	648	1065	12.5499	13.4666	19.7982	4.61678	5.91305	9.51005	0.00171	-1.03392	down	--	--	--	--	--	--	--	NPH3 family;; BTB/POZ domain	BTB/POZ domain-containing protein NPY2 OS=Arabidopsis thaliana OX=3702 GN=NPY2 PE=2 SV=1	S	Function unknown	PREDICTED: BTB/POZ domain-containing protein NPY4-like [Solanum tuberosum]
PGSC0003DMG400030771	69386	80869	78387	16494	11253	30865	1178.53	1255.51	1423.44	279.932	200.79	544.808	3.91593e-07	-1.61431	down	[R]	General function prediction only	Molecular Function: UDP-glucose 6-dehydrogenase activity (GO:0003979);; Molecular Function: alcohol dehydrogenase (NAD) activity (GO:0004022);; Cellular Component: cytoplasm (GO:0005737);; Molecular Function: zinc ion binding (GO:0008270);; Biological Process: oxidation-reduction process (GO:0055114);;	K18857|0|sot:102577519|K18857 alcohol dehydrogenase class-P [EC:1.1.1.1] | (RefSeq) ADH1, ADH2, ADH3; Alcohol dehydrogenase 1	Glycolysis / Gluconeogenesis (ko00010);; Fatty acid degradation (ko00071);; Tyrosine metabolism (ko00350);; alpha-Linolenic acid metabolism (ko00592)	[Q]	Secondary metabolites biosynthesis, transport and catabolism	Zinc-binding dehydrogenase;; Alcohol dehydrogenase GroES-like domain	Alcohol dehydrogenase 3 OS=Solanum tuberosum OX=4113 GN=ADH3 PE=2 SV=1	C	Energy production and conversion	alcohol dehydrogenase 1 [Solanum tuberosum]
Solanum_tuberosum_newGene_9837	1297	1431	1754	672	218	618	34.1358	33.8649	48.6355	17.4369	5.92449	16.8241	0.00115978	-1.2296	down	--	--	--	--	--	--	--	--	--	S	Function unknown	PREDICTED: nucleomorphin [Solanum tuberosum]
PGSC0003DMG400009017	16	11	15	67	99	44	0.144742	0.090707	0.150808	0.629692	0.97384	0.422436	0.000992425	1.52214	up	[G]	Carbohydrate transport and metabolism	Molecular Function: catalytic activity (GO:0003824);;	K06611|0|sot:102595658|K06611 stachyose synthetase [EC:2.4.1.67] | (RefSeq) stachyose synthase	Galactose metabolism (ko00052)	--	--	Raffinose synthase or seed imbibition protein Sip1	Stachyose synthase OS=Pisum sativum OX=3888 GN=STS1 PE=1 SV=1	S	Function unknown	PREDICTED: stachyose synthase [Solanum tuberosum]
PGSC0003DMG400012024	85	144	134	16	11	14	1.58215	2.45882	3.17821	0.287011	0.216562	0.270018	1.34547e-08	-2.22085	down	[K]	Transcription	Molecular Function: O-methyltransferase activity (GO:0008171);; Biological Process: methylation (GO:0032259);; Molecular Function: protein dimerization activity (GO:0046983);;	--	--	[R]	General function prediction only	O-methyltransferase;; Dimerisation domain	Trans-resveratrol di-O-methyltransferase OS=Vitis vinifera OX=29760 GN=ROMT PE=1 SV=2	S	Function unknown	PREDICTED: trans-resveratrol di-O-methyltransferase-like [Solanum tuberosum]
PGSC0003DMG400001627	319	468	441	884	818	867	3.05443	4.39498	4.67445	9.25664	8.91035	9.10354	1.15846e-05	1.05316	up	--	--	--	--	--	--	--	Pollen proteins Ole e I like	--	S	Function unknown	PREDICTED: uncharacterized protein LOC102587102 [Solanum tuberosum]
PGSC0003DMG400025342	706	649	900	237	173	401	10.0375	8.34133	13.7383	3.40598	2.61964	6.15482	0.000950719	-1.1849	down	--	--	Molecular Function: transcription factor activity, sequence-specific DNA binding (GO:0003700);; Cellular Component: nucleus (GO:0005634);; Biological Process: regulation of transcription, DNA-templated (GO:0006355);; Molecular Function: sequence-specific DNA binding (GO:0043565);;	--	--	[K]	Transcription	Homeobox domain;; Homeobox associated leucine zipper;; Homeobox KN domain	Homeobox-leucine zipper protein HAT5 OS=Arabidopsis thaliana OX=3702 GN=HAT5 PE=1 SV=1	K	Transcription	PREDICTED: homeobox-leucine zipper protein ATHB-16-like [Solanum tuberosum]
PGSC0003DMG400027761	157	180	301	20	12	65	2.12107	2.326	4.60262	0.231083	0.164969	0.900872	0.000318621	-1.65595	down	[J]	Translation, ribosomal structure and biogenesis	--	--	--	--	--	Acetyltransferase (GNAT) family;; Acetyltransferase (GNAT) domain;; Acetyltransferase (GNAT) domain;; FR47-like protein	--	S	Function unknown	PREDICTED: uncharacterized protein LOC102598874 [Solanum tuberosum]
PGSC0003DMG400004291	175	120	78	40	29	43	1.96701	1.22339	0.932895	0.447881	0.333439	0.500089	0.00421227	-1.23448	down	[E]	Amino acid transport and metabolism	Molecular Function: transporter activity (GO:0005215);; Biological Process: transport (GO:0006810);; Cellular Component: integral component of membrane (GO:0016021);;	K14638|0|sot:102580089|K14638 solute carrier family 15 (peptide/histidine transporter), member 3/4 | (RefSeq) protein NRT1/ PTR FAMILY 6.4-like	--	[E]	Amino acid transport and metabolism	POT family	Protein NRT1/ PTR FAMILY 6.4 OS=Arabidopsis thaliana OX=3702 GN=NPF6.4 PE=1 SV=1	E	Amino acid transport and metabolism	PREDICTED: protein NRT1/ PTR FAMILY 6.4-like [Solanum tuberosum]
PGSC0003DMG400026500	19	14	29	548	157	98	0.41477	0.277202	0.687435	12.5249	3.75308	2.32319	4.24203e-07	2.21584	up	--	--	Biological Process: response to light stimulus (GO:0009416);; Cellular Component: photosystem I (GO:0009522);; Cellular Component: chloroplast thylakoid membrane (GO:0009535);; Biological Process: photosynthesis, light harvesting in photosystem I (GO:0009768);; Cellular Component: chloroplast envelope (GO:0009941);; Cellular Component: plastoglobule (GO:0010287);; Cellular Component: integral com…	K08916|1.44406e-170|sot:102584316|K08916 light-harvesting complex II chlorophyll a/b binding protein 5 | (RefSeq) chlorophyll a-b binding protein CP26, chloroplastic	Photosynthesis - antenna proteins (ko00196)	--	--	Chlorophyll A-B binding protein	Chlorophyll a-b binding protein CP26, chloroplastic OS=Arabidopsis thaliana OX=3702 GN=LHCB5 PE=1 SV=1	S	Function unknown	PREDICTED: chlorophyll a-b binding protein CP26, chloroplastic [Solanum tuberosum]
PGSC0003DMG400013684	199	264	358	66	33	137	2.19343	2.65502	4.22963	0.721611	0.382124	1.56787	0.00700545	-1.22529	down	[QV]	Secondary metabolites biosynthesis, transport and catabolism;; Defense mechanisms	Molecular Function: iron ion binding (GO:0005506);; Cellular Component: integral component of membrane (GO:0016021);; Molecular Function: oxidoreductase activity, acting on paired donors, with incorporation or reduction of molecular oxygen, NAD(P)H as one donor, and incorporation of one atom of oxygen (GO:0016709);; Molecular Function: heme binding (GO:0020037);; Biological Process: secondary met…	K00487|0|sot:102586761|K00487 trans-cinnamate 4-monooxygenase [EC:1.14.13.11] | (RefSeq) cytochrome P450 CYP73A100-like	Ubiquinone and other terpenoid-quinone biosynthesis (ko00130);; Phenylalanine metabolism (ko00360);; Phenylpropanoid biosynthesis (ko00940);; Flavonoid biosynthesis (ko00941);; Stilbenoid, diarylheptanoid and gingerol biosynthesis (ko00945)	[Q]	Secondary metabolites biosynthesis, transport and catabolism	Cytochrome P450	Cytochrome P450 CYP73A100 OS=Panax ginseng OX=4054 PE=2 SV=1	Q	Secondary metabolites biosynthesis, transport and catabolism	PREDICTED: cytochrome P450 CYP73A100-like [Solanum tuberosum]
PGSC0003DMG400012523	88	110	95	32	37	35	0.783196	0.890182	0.944381	0.295821	0.339001	0.323811	0.0051625	-1.12554	down	[G]	Carbohydrate transport and metabolism	Cellular Component: integral component of membrane (GO:0016021);; Biological Process: transmembrane transport (GO:0055085);;	--	--	[R]	General function prediction only	Major Facilitator Superfamily;; SPX domain;; Sugar (and other) transporter	SPX domain-containing membrane protein At4g22990 OS=Arabidopsis thaliana OX=3702 GN=At4g22990 PE=2 SV=2	T	Signal transduction mechanisms	PREDICTED: SPX domain-containing membrane protein At4g22990-like [Solanum tuberosum]
PGSC0003DMG400026656	66	119	147	17	19	46	1.42657	2.37568	3.45524	0.493154	0.417529	1.03081	0.00762049	-1.26865	down	--	--	--	--	--	--	--	Ubiquitin family	U11/U12 small nuclear ribonucleoprotein 25 kDa protein OS=Arabidopsis thaliana OX=3702 GN=SNRNP25 PE=2 SV=1	S	Function unknown	PREDICTED: uncharacterized protein LOC101244976 [Solanum lycopersicum]
PGSC0003DMG400014823	118	93	145	49	31	20	3.07447	2.89251	4.12586	1.32234	0.879241	0.542312	0.00373165	-1.28521	down	[G]	Carbohydrate transport and metabolism	Molecular Function: hydrolase activity, hydrolyzing O-glycosyl compounds (GO:0004553);; Cellular Component: cell wall (GO:0005618);; Biological Process: xyloglucan metabolic process (GO:0010411);; Molecular Function: xyloglucan:xyloglucosyl transferase activity (GO:0016762);; Biological Process: cell wall biogenesis (GO:0042546);; Cellular Component: apoplast (GO:0048046);; Biological Process: ce…	K08235|1.55942e-156|sot:102598420|K08235 xyloglucan:xyloglucosyl transferase [EC:2.4.1.207] | (RefSeq) probable xyloglucan endotransglucosylase/hydrolase protein 23	--	--	--	Glycosyl hydrolases family 16;; Xyloglucan endo-transglycosylase (XET) C-terminus;; Glycosyl hydrolases family 16	Probable xyloglucan endotransglucosylase/hydrolase protein 23 OS=Arabidopsis thaliana OX=3702 GN=XTH23 PE=2 SV=1	G	Carbohydrate transport and metabolism	PREDICTED: probable xyloglucan endotransglucosylase/hydrolase protein 23 [Solanum tuberosum]
PGSC0003DMG400003546	169	109	229	50	25	68	2.23567	1.74782	3.10541	0.668153	0.389046	0.949938	0.00510117	-1.26184	down	[QV]	Secondary metabolites biosynthesis, transport and catabolism;; Defense mechanisms	Molecular Function: monooxygenase activity (GO:0004497);; Molecular Function: iron ion binding (GO:0005506);; Cellular Component: integral component of membrane (GO:0016021);; Molecular Function: oxidoreductase activity, acting on paired donors, with incorporation or reduction of molecular oxygen (GO:0016705);; Molecular Function: heme binding (GO:0020037);; Biological Process: oxidation-reductio…	K09755|0|sot:102604007|K09755 ferulate-5-hydroxylase [EC:1.14.-.-] | (RefSeq) cytochrome P450 84A1	Phenylpropanoid biosynthesis (ko00940)	[Q]	Secondary metabolites biosynthesis, transport and catabolism	Cytochrome P450	Cytochrome P450 84A1 OS=Arabidopsis thaliana OX=3702 GN=CYP84A1 PE=1 SV=1	Q	Secondary metabolites biosynthesis, transport and catabolism	PREDICTED: cytochrome P450 84A1 [Solanum tuberosum]
PGSC0003DMG400002052	3931	4159	3644	9519	8439	6527	101.062	161.47	100.148	244.724	373.417	174.482	5.81682e-08	1.07079	up	--	--	Cellular Component: transcription factor TFIIA complex (GO:0005672);; Biological Process: regulation of transcription, DNA-templated (GO:0006355);; Biological Process: transcription initiation from RNA polymerase II promoter (GO:0006367);;	K03123|2.1268e-73|sot:102583950|K03123 transcription initiation factor TFIIA small subunit | (RefSeq) transcription initiation factor IIA subunit 2	Basal transcription factors (ko03022)	[K]	Transcription	Transcription initiation factor IIA, gamma subunit;; Transcription initiation factor IIA, gamma subunit, helical domain	Transcription initiation factor IIA subunit 2 OS=Arabidopsis thaliana OX=3702 GN=TFIIA-S PE=3 SV=2	K	Transcription	PREDICTED: transcription initiation factor IIA subunit 2 [Solanum tuberosum]
PGSC0003DMG400023306	199	223	167	471	495	393	4.80238	4.95008	4.25073	11.6425	12.6721	9.79127	1.46747e-06	1.18007	up	--	--	--	--	--	--	--	U3-containing 90S pre-ribosomal complex subunit	--	S	Function unknown	PREDICTED: protein CMSS1-like, partial [Solanum tuberosum]
PGSC0003DMG400019512	74	67	70	233	202	160	0.311892	0.256252	0.313629	0.990107	0.902956	0.706468	5.10967e-05	1.33172	up	--	--	Molecular Function: zinc ion binding (GO:0008270);; Cellular Component: integral component of membrane (GO:0016021);;	--	--	[A]	RNA processing and modification	RING-variant domain;; Protein of unknown function (DUF3675)	--	O	Posttranslational modification, protein turnover, chaperones	PREDICTED: uncharacterized protein LOC102599897 [Solanum tuberosum]
PGSC0003DMG402014218	27	50	40	164	170	114	0.255393	0.43684	0.406229	1.5192	1.62767	1.17898	2.14572e-05	1.59506	up	[J]	Translation, ribosomal structure and biogenesis	Molecular Function: protein serine/threonine kinase activity (GO:0004674);; Molecular Function: ATP binding (GO:0005524);; Biological Process: protein phosphorylation (GO:0006468);;	K08835|0|sot:102594058|K08835 serine/threonine-protein kinase OSR1/STK39 [EC:2.7.11.1] | (RefSeq) serine/threonine-protein kinase 26	--	[T]	Signal transduction mechanisms	Protein kinase domain;; Protein tyrosine kinase;; Kinase-like	Serine/threonine-protein kinase BLUS1 OS=Arabidopsis thaliana OX=3702 GN=BLUS1 PE=1 SV=1	T	Signal transduction mechanisms	PREDICTED: serine/threonine-protein kinase 26 isoform X2 [Solanum tuberosum]
PGSC0003DMG400010081	60	48	28	171	153	143	0.717321	0.523011	0.359908	2.07448	1.94991	1.80036	6.95813e-05	1.48618	up	[K]	Transcription	--	--	--	[R]	General function prediction only	WD domain, G-beta repeat;; PQQ-like domain;; Nup133 N terminal like;; Anaphase-promoting complex subunit 4 WD40 domain;; Nucleoporin Nup120/160	Protein JINGUBANG OS=Arabidopsis thaliana OX=3702 GN=JGB PE=1 SV=1	S	Function unknown	PREDICTED: myosin heavy chain kinase B-like [Solanum tuberosum]
PGSC0003DMG400016037	124	118	57	363	335	172	1.08531	0.945338	0.528518	3.19016	3.09406	1.56868	0.00107391	1.28538	up	--	--	Molecular Function: zinc ion binding (GO:0008270);;	--	--	[R]	General function prediction only	PPR repeat family;; PPR repeat;; DYW family of nucleic acid deaminases;; PPR repeat;; Pentatricopeptide repeat domain;; Pentacotripeptide-repeat region of PRORP	Pentatricopeptide repeat-containing protein At5g50390, chloroplastic OS=Arabidopsis thaliana OX=3702 GN=PCMP-H58 PE=2 SV=1	S	Function unknown	PREDICTED: pentatricopeptide repeat-containing protein At5g50390, chloroplastic [Solanum tuberosum]
PGSC0003DMG400009063	1045	1212	845	2001	2802	2276	33.8348	35.8269	29.2343	64.8518	95.5018	76.6738	2.80434e-08	1.19073	up	[J]	Translation, ribosomal structure and biogenesis	Biological Process: cytoplasmic translation (GO:0002181);; Molecular Function: structural constituent of ribosome (GO:0003735);; Cellular Component: cytosolic large ribosomal subunit (GO:0022625);; Biological Process: ribosomal large subunit biogenesis (GO:0042273);;	K02898|9.24208e-64|sot:102596561|K02898 large subunit ribosomal protein L26e | (RefSeq) 60S ribosomal protein L26-1-like	Ribosome (ko03010)	[J]	Translation, ribosomal structure and biogenesis	Ribosomal proteins L26 eukaryotic, L24P archaeal;; KOW motif	60S ribosomal protein L26-2 OS=Arabidopsis thaliana OX=3702 GN=RPL26B PE=2 SV=1	J	Translation, ribosomal structure and biogenesis	PREDICTED: 60S ribosomal protein L26-1-like [Solanum tuberosum]
PGSC0003DMG400017587	32	13	25	238	59	58	1.46132	0.525204	1.12366	12.6336	3.34483	3.56702	0.0063114	1.34688	up	--	--	Molecular Function: serine-type endopeptidase inhibitor activity (GO:0004867);; Cellular Component: extracellular region (GO:0005576);; Cellular Component: vacuole (GO:0005773);; Biological Process: response to wounding (GO:0009611);; Biological Process: negative regulation of endopeptidase activity (GO:0010951);;	--	--	--	--	Potato inhibitor I family	Trypsin inhibitor 1 OS=Nicotiana sylvestris OX=4096 PE=2 SV=1	--	--	PREDICTED: trypsin inhibitor 1-like [Solanum tuberosum]
PGSC0003DMG400007677	8818	12230	11456	2335	3628	5085	47.5478	62.0309	71.0426	13.1064	20.8663	28.6183	1.04371e-05	-1.30941	down	[G]	Carbohydrate transport and metabolism	Molecular Function: protein histidine kinase activity (GO:0004673);; Molecular Function: ATP binding (GO:0005524);; Cellular Component: mitochondrion (GO:0005739);; Biological Process: starch catabolic process (GO:0005983);; Cellular Component: chloroplast stroma (GO:0009570);; Biological Process: cold acclimation (GO:0009631);; Cellular Component: chloroplast envelope (GO:0009941);; Biological P…	K08244|0|sot:102577510|K08244 alpha-glucan, water dikinase [EC:2.7.9.4] | (RefSeq) R1, GWD; starch-granule-bound R1 protein	--	--	--	Pyruvate phosphate dikinase, PEP/pyruvate binding domain	Alpha-glucan water dikinase, chloroplastic OS=Solanum tuberosum OX=4113 GN=R1 PE=1 SV=2	S	Function unknown	PREDICTED: alpha-glucan water dikinase, chloroplastic isoform X1 [Solanum tuberosum]
Solanum_tuberosum_newGene_4057	222	282	280	53	88	102	2.3917	2.57226	3.1302	0.470707	1.2513	0.956024	0.000110697	-1.35134	down	--	--	Cellular Component: integral component of membrane (GO:0016021);;	K19327|0|sly:101247507|K19327 anoctamin-10 | (RefSeq) anoctamin-like protein At1g73020	--	[D]	Cell cycle control, cell division, chromosome partitioning	Calcium-activated chloride channel	Anoctamin-like protein Os01g0706700 OS=Oryza sativa subsp. japonica OX=39947 GN=Os01g0706700 PE=2 SV=1	S	Function unknown	PREDICTED: anoctamin-like protein At1g73020 [Solanum lycopersicum]
PGSC0003DMG400018291	271	351	235	614	553	552	3.48578	4.69813	3.3835	7.80384	7.83829	7.12831	1.78671e-05	1.00983	up	--	--	Molecular Function: GTPase activator activity (GO:0005096);; Cellular Component: intracellular (GO:0005622);; Biological Process: intracellular protein transport (GO:0006886);; Cellular Component: endomembrane system (GO:0012505);; Molecular Function: Rab GTPase binding (GO:0017137);; Biological Process: regulation of vesicle fusion (GO:0031338);; Biological Process: activation of GTPase activity…	K19944|0|sot:102586750|K19944 TBC1 domain family member 10 | (RefSeq) EVI5-like protein	--	[R]	General function prediction only	Rab-GTPase-TBC domain	--	S	Function unknown	PREDICTED: EVI5-like protein isoform X1 [Solanum tuberosum]
Solanum_tuberosum_newGene_9563	649	314	544	177	140	232	15.9726	7.04983	14.2953	4.3582	3.60471	5.92873	0.00192335	-1.1592	down	[S]	Function unknown	Cellular Component: chloroplast envelope (GO:0009941);; Cellular Component: integral component of membrane (GO:0016021);;	--	--	--	--	Uncharacterized protein family, UPF0114	--	S	Function unknown	PREDICTED: uncharacterized protein LOC102604341 [Solanum tuberosum]
PGSC0003DMG400018641	273	279	316	85	52	147	4.77215	4.453	5.91112	1.48845	0.945413	2.67144	0.00234802	-1.21852	down	[I]	Lipid transport and metabolism	Cellular Component: cytoplasm (GO:0005737);; Biological Process: steroid biosynthetic process (GO:0006694);; Molecular Function: S-adenosylmethionine-dependent methyltransferase activity (GO:0008757);; Biological Process: methylation (GO:0032259);;	K08242|0|sot:102596628|K08242 24-methylenesterol C-methyltransferase [EC:2.1.1.143] | (RefSeq) 24-methylenesterol C-methyltransferase 2-like	Steroid biosynthesis (ko00100)	[IR]	Lipid transport and metabolism;; General function prediction only	Methyltransferase domain;; Sterol methyltransferase C-terminal;; Methyltransferase domain;; Methyltransferase domain;; Mycolic acid cyclopropane synthetase;; Methyltransferase domain;; ubiE/COQ5 methyltransferase family;; Methyltransferase domain	24-methylenesterol C-methyltransferase 2 OS=Arabidopsis thaliana OX=3702 GN=SMT2 PE=1 SV=2	S	Function unknown	PREDICTED: 24-methylenesterol C-methyltransferase 2-like [Solanum tuberosum]
PGSC0003DMG400011189	571	708	755	160	298	242	8.94638	9.92198	12.5073	2.4458	4.90199	3.9803	2.14572e-05	-1.29316	down	--	--	Molecular Function: quinate O-hydroxycinnamoyltransferase activity (GO:0047205);;	K13065|0|sot:102577662|K13065 shikimate O-hydroxycinnamoyltransferase [EC:2.3.1.133] | (RefSeq) HQT	Phenylpropanoid biosynthesis (ko00940);; Flavonoid biosynthesis (ko00941);; Stilbenoid, diarylheptanoid and gingerol biosynthesis (ko00945)	--	--	Transferase family	Shikimate O-hydroxycinnamoyltransferase OS=Nicotiana tabacum OX=4097 GN=HST PE=1 SV=1	S	Function unknown	PREDICTED: HQT isoform X1 [Solanum tuberosum]
PGSC0003DMG400021276	313	475	474	78	61	179	4.54396	6.30328	7.48279	1.12075	0.917413	2.72947	0.000191777	-1.47875	down	[E]	Amino acid transport and metabolism	Molecular Function: L-tyrosine:2-oxoglutarate aminotransferase activity (GO:0004838);; Biological Process: cellular amino acid metabolic process (GO:0006520);; Biological Process: biosynthetic process (GO:0009058);; Molecular Function: pyridoxal phosphate binding (GO:0030170);; Molecular Function: L-phenylalanine:2-oxoglutarate aminotransferase activity (GO:0080130);;	K00815|0|sot:102590152|K00815 tyrosine aminotransferase [EC:2.6.1.5] | (RefSeq) probable aminotransferase TAT2	Ubiquinone and other terpenoid-quinone biosynthesis (ko00130);; Cysteine and methionine metabolism (ko00270);; Tyrosine metabolism (ko00350);; Phenylalanine metabolism (ko00360);; Phenylalanine, tyrosine and tryptophan biosynthesis (ko00400);; Isoquinoline alkaloid biosynthesis (ko00950);; Tropane, piperidine and pyridine alkaloid biosynthesis (ko00960);; Biosynthesis of amino acids (ko01230)	[E]	Amino acid transport and metabolism	Aminotransferase class I and II	Probable aminotransferase TAT2 OS=Arabidopsis thaliana OX=3702 GN=At5g53970 PE=2 SV=1	E	Amino acid transport and metabolism	PREDICTED: probable aminotransferase TAT2 [Solanum tuberosum]
PGSC0003DMG400004758	196	274	268	74	51	100	2.66875	3.26108	3.73457	1.09761	1.13551	1.34179	0.000168228	-1.3537	down	[M]	Cell wall/membrane/envelope biogenesis	Biological Process: protein glycosylation (GO:0006486);; Cellular Component: integral component of membrane (GO:0016021);; Molecular Function: transferase activity, transferring glycosyl groups (GO:0016757);;	--	--	[G]	Carbohydrate transport and metabolism	Mannosyltransferase putative	Putative glucuronosyltransferase PGSIP8 OS=Arabidopsis thaliana OX=3702 GN=PGSIP8 PE=2 SV=1	O	Posttranslational modification, protein turnover, chaperones	PREDICTED: putative glucuronosyltransferase PGSIP8 [Solanum tuberosum]
PGSC0003DMG400041062	178	211	208	30	22	23	4.38127	4.73665	5.46968	0.727035	0.558888	0.57823	9.40822e-14	-2.40328	down	--	--	--	--	--	--	--	--	Anther-specific protein TA-29 OS=Nicotiana tabacum OX=4097 GN=TA-29 PE=2 SV=1	--	--	PREDICTED: anther-specific protein TA-29-like [Solanum tuberosum]
Solanum_tuberosum_newGene_9798	223	149	69	27	37	37	6.23785	2.90072	1.82217	0.863598	1.22419	1.23989	0.00103548	-1.44377	down	--	--	--	--	--	--	--	Zinc knuckle	--	L	Replication, recombination and repair	PREDICTED: uncharacterized protein LOC107032682 [Solanum pennellii]
PGSC0003DMG400014862	192	129	213	36	37	57	1.8263	1.12389	2.1721	0.337369	0.364272	0.559738	7.79582e-05	-1.54192	down	[O]	Posttranslational modification, protein turnover, chaperones	Molecular Function: serine-type endopeptidase activity (GO:0004252);; Cellular Component: cell wall (GO:0005618);; Biological Process: proteolysis (GO:0006508);;	--	--	--	--	Subtilase family;; Peptidase inhibitor I9;; PA domain	Subtilisin-like protease SBT1.7 OS=Arabidopsis thaliana OX=3702 GN=SBT1.7 PE=1 SV=1	O	Posttranslational modification, protein turnover, chaperones	PREDICTED: subtilisin-like protease SBT1.7 [Solanum tuberosum]
PGSC0003DMG400013297	493	526	539	145	156	185	4.67329	4.56843	5.48211	1.37119	1.54579	1.8291	1.70707e-09	-1.47618	down	--	--	Cellular Component: integral component of membrane (GO:0016021);; Biological Process: transmembrane transport (GO:0055085);;	--	--	[T]	Signal transduction mechanisms	OPT oligopeptide transporter protein;; OPT oligopeptide transporter protein	Oligopeptide transporter 3 OS=Arabidopsis thaliana OX=3702 GN=OPT3 PE=2 SV=3	S	Function unknown	PREDICTED: oligopeptide transporter 3 [Solanum tuberosum]
PGSC0003DMG400007536	117	108	125	48	30	43	4.15405	3.51832	4.77092	1.68288	1.12725	1.59662	0.00414397	-1.15887	down	--	--	Cellular Component: chloroplast (GO:0009507);; Cellular Component: photosystem II (GO:0009523);; Biological Process: photosynthesis (GO:0015979);; Cellular Component: integral component of membrane (GO:0016021);;	K02721|9.3346e-65|sot:102581428|K02721 photosystem II PsbW protein | (RefSeq) photosystem II reaction center W protein, chloroplastic	Photosynthesis (ko00195)	--	--	Photosystem II reaction centre W protein (PsbW)	Photosystem II reaction center W protein, chloroplastic OS=Arabidopsis thaliana OX=3702 GN=PSBW PE=1 SV=2	S	Function unknown	PREDICTED: photosystem II reaction center W protein, chloroplastic [Solanum tuberosum]
PGSC0003DMG400016148	412	356	462	76	75	170	4.75795	3.86621	5.78536	0.844076	0.848819	1.9653	4.76608e-05	-1.50706	down	--	--	Molecular Function: transcription factor activity, sequence-specific DNA binding (GO:0003700);; Cellular Component: nucleus (GO:0005634);; Biological Process: regulation of transcription, DNA-templated (GO:0006355);; Molecular Function: sequence-specific DNA binding (GO:0043565);;	K09338|1.06765e-98|sot:102586298|K09338 homeobox-leucine zipper protein | (RefSeq) homeobox-leucine zipper protein ATHB-6	--	[K]	Transcription	Homeobox domain;; Homeobox associated leucine zipper;; Homeobox KN domain	Homeobox-leucine zipper protein ATHB-6 OS=Arabidopsis thaliana OX=3702 GN=ATHB-6 PE=1 SV=1	K	Transcription	PREDICTED: homeobox-leucine zipper protein ATHB-6 [Solanum tuberosum]
PGSC0003DMG400031092	781	910	699	2472	743	2625	25.8403	27.5114	24.7379	77.2731	25.8917	85.1843	0.00537122	1.09892	up	[O]	Posttranslational modification, protein turnover, chaperones	Molecular Function: glutathione transferase activity (GO:0004364);; Molecular Function: peroxidase activity (GO:0004601);; Cellular Component: cytoplasm (GO:0005737);; Biological Process: glutathione metabolic process (GO:0006749);; Biological Process: toxin catabolic process (GO:0009407);; Biological Process: cellular oxidant detoxification (GO:0098869);;	K00799|2.98524e-140|sot:102579851|K00799 glutathione S-transferase [EC:2.5.1.18] | (RefSeq) probable glutathione S-transferase	Glutathione metabolism (ko00480)	[O]	Posttranslational modification, protein turnover, chaperones	Glutathione S-transferase, N-terminal domain;; Glutathione S-transferase, C-terminal domain;; Glutathione S-transferase, N-terminal domain;; Glutathione S-transferase, C-terminal domain;; Glutathione S-transferase, N-terminal domain;; Glutathione S-transferase, C-terminal domain	Probable glutathione S-transferase OS=Nicotiana tabacum OX=4097 PE=2 SV=1	O	Posttranslational modification, protein turnover, chaperones	PREDICTED: probable glutathione S-transferase [Solanum tuberosum]
PGSC0003DMG400038158	13	3	10	165	118	65	0.159179	0.033777	0.131826	2.05372	1.5463	0.844696	2.71204e-07	2.2432	up	[T]	Signal transduction mechanisms	Molecular Function: voltage-gated potassium channel activity (GO:0005249);; Cellular Component: integral component of plasma membrane (GO:0005887);; Biological Process: regulation of membrane potential (GO:0042391);; Biological Process: potassium ion transmembrane transport (GO:0071805);;	K05391|0|sot:102587625|K05391 cyclic nucleotide gated channel, other eukaryote | (RefSeq) putative cyclic nucleotide-gated ion channel 15	Plant-pathogen interaction (ko04626)	[PT]	Inorganic ion transport and metabolism;; Signal transduction mechanisms	Ion transport protein	Protein CNGC15a OS=Medicago truncatula OX=3880 GN=CNGC15A PE=1 SV=1	U	Intracellular trafficking, secretion, and vesicular transport	PREDICTED: putative cyclic nucleotide-gated ion channel 15 [Solanum tuberosum]
PGSC0003DMG400019337	133	159	105	302	274	450	1.56736	1.70491	1.2644	3.52379	3.31834	5.37234	8.41605e-05	1.25846	up	--	--	--	--	--	--	--	PDDEXK-like family of unknown function;; PDDEXK-like family of unknown function	--	S	Function unknown	PREDICTED: uncharacterized protein LOC102605085 [Solanum tuberosum]
PGSC0003DMG400016441	359	269	286	109	60	138	4.60137	3.14811	3.91902	1.38752	0.789363	1.84888	0.00100551	-1.23287	down	--	--	Molecular Function: transcription factor activity, sequence-specific DNA binding (GO:0003700);; Biological Process: regulation of transcription, DNA-templated (GO:0006355);; Molecular Function: sequence-specific DNA binding (GO:0043565);;	--	--	--	--	WRKY DNA -binding domain	WRKY transcription factor 6 OS=Arabidopsis thaliana OX=3702 GN=WRKY6 PE=1 SV=1	K	Transcription	PREDICTED: probable WRKY transcription factor 31 isoform X1 [Solanum tuberosum]
PGSC0003DMG400021911	61	116	88	270	369	155	0.386899	0.765455	0.607379	1.83572	2.61982	1.0609	0.000759039	1.31559	up	--	--	Biological Process: resolution of meiotic recombination intermediates (GO:0000712);; Biological Process: male meiotic nuclear division (GO:0007140);; Biological Process: female meiotic nuclear division (GO:0007143);; Cellular Component: chloroplast (GO:0009507);;	--	--	[S]	Function unknown	Meiosis protein SPO22/ZIP4 like;; Tetratricopeptide repeat	TPR repeat-containing protein ZIP4 OS=Arabidopsis thaliana OX=3702 GN=ZIP4 PE=2 SV=1	S	Function unknown	PREDICTED: TPR repeat-containing protein ZIP4 [Solanum tuberosum]
PGSC0003DMG400001858	717	522	651	262	158	340	18.1159	12.0313	17.5838	6.61859	4.18462	8.93229	0.002368	-1.06659	down	--	--	--	--	--	--	--	zinc-finger of the FCS-type, C2-C2	--	S	Function unknown	PREDICTED: uncharacterized protein LOC102583567 [Solanum tuberosum]
PGSC0003DMG400015239	253	155	143	419	437	360	1.62719	0.912706	0.983935	2.70705	2.96347	2.74619	0.0013951	1.04842	up	[H]	Coenzyme transport and metabolism	Molecular Function: coproporphyrinogen oxidase activity (GO:0004109);; Cellular Component: cytoplasm (GO:0005737);; Biological Process: porphyrin-containing compound biosynthetic process (GO:0006779);; Molecular Function: N-acetyltransferase activity (GO:0008080);; Molecular Function: iron-sulfur cluster binding (GO:0051536);; Biological Process: oxidation-reduction process (GO:0055114);;	--	--	--	--	Radical SAM superfamily	--	H	Coenzyme transport and metabolism	PREDICTED: oxygen-independent coproporphyrinogen-III oxidase-like protein sll1917 [Solanum tuberosum]
Solanum_tuberosum_newGene_9492	52	121	114	31	13	18	0.865467	1.85921	2.05649	0.513898	0.227357	0.308344	0.00270395	-1.3992	down	--	--	--	--	--	--	--	--	Protein SUPPRESSOR OF GENE SILENCING 3 OS=Solanum lycopersicum OX=4081 GN=SGS3 PE=1 SV=1	--	--	protein suppressor of gene silencing 3 [Nicotiana attenuata]
PGSC0003DMG400017376	9	15	18	58	65	39	0.139997	0.22401	0.317627	0.995369	1.18867	0.70517	0.00915705	1.25951	up	--	--	--	--	--	--	--	Fasciclin domain	Fasciclin-like arabinogalactan protein 2 OS=Arabidopsis thaliana OX=3702 GN=FLA2 PE=1 SV=1	M	Cell wall/membrane/envelope biogenesis	PREDICTED: fasciclin-like arabinogalactan protein 2 [Solanum tuberosum]
PGSC0003DMG400006034	116	210	87	737	776	215	1.16376	1.95587	0.841025	7.0813	7.99246	2.17686	9.64239e-05	1.60192	up	[O]	Posttranslational modification, protein turnover, chaperones	Molecular Function: ATP binding (GO:0005524);;	K14571|0|sot:102602391|K14571 ribosome biogenesis ATPase | (RefSeq) cell division control protein 48 homolog C-like	Ribosome biogenesis in eukaryotes (ko03008)	[O]	Posttranslational modification, protein turnover, chaperones	ATPase family associated with various cellular activities (AAA);; Holliday junction DNA helicase ruvB N-terminus;; AAA domain (Cdc48 subfamily);; AAA domain (dynein-related subfamily);; AAA ATPase domain;; AAA domain;; TIP49 C-terminus;; AAA domain;; RNA helicase;; IstB-like ATP binding protein;; AAA domain;; AAA domain;; Magnesium chelatase, subunit ChlI;; Viral (Superfamily 1) RNA helicase;; AT…	Cell division control protein 48 homolog C OS=Arabidopsis thaliana OX=3702 GN=CDC48C PE=2 SV=2	O	Posttranslational modification, protein turnover, chaperones	PREDICTED: cell division control protein 48 homolog C-like [Solanum tuberosum]
PGSC0003DMG400018377	107	103	184	21	14	23	5.70594	5.0274	10.485	1.08779	0.780093	1.26568	2.88055e-06	-1.92818	down	--	--	--	--	--	--	--	Wound-induced protein	--	S	Function unknown	PREDICTED: uncharacterized protein LOC102587847 [Solanum tuberosum]
PGSC0003DMG401001926	14	18	23	132	110	63	0.096804	0.113254	0.280474	0.943998	0.827149	0.465385	3.59974e-05	1.75838	up	--	--	--	--	--	--	--	Reverse transcriptase (RNA-dependent DNA polymerase)	Retrovirus-related Pol polyprotein from transposon RE1 OS=Arabidopsis thaliana OX=3702 GN=RE1 PE=2 SV=1	S	Function unknown	PREDICTED: uncharacterized protein LOC102593323 isoform X2 [Solanum tuberosum]
PGSC0003DMG400018080	3318	4290	4758	1763	984	2446	60.299	67.7421	83.174	33.8208	18.327	50.9172	0.00312191	-1.0172	down	--	--	Biological Process: anaerobic respiration (GO:0009061);; Molecular Function: oxidoreductase activity, acting on single donors with incorporation of molecular oxygen, incorporation of two atoms of oxygen (GO:0016702);; Biological Process: peptidyl-cysteine oxidation (GO:0018171);; Biological Process: detection of hypoxia (GO:0070483);;	K10712|2.29829e-118|sot:102582713|K10712 cysteamine dioxygenase [EC:1.13.11.19] | (RefSeq) plant cysteine oxidase 2-like	Taurine and hypotaurine metabolism (ko00430)	[S]	Function unknown	PCO_ADO	Plant cysteine oxidase 2 OS=Arabidopsis thaliana OX=3702 GN=PCO2 PE=1 SV=1	S	Function unknown	PREDICTED: plant cysteine oxidase 2-like [Solanum tuberosum]
PGSC0003DMG400030562	31	23	35	75	89	86	0.296198	0.200885	0.358209	0.71395	0.891186	0.853989	0.0083247	1.15002	up	--	--	--	--	--	--	--	--	--	--	--	PREDICTED: uncharacterized protein LOC102584585 [Solanum tuberosum]
PGSC0003DMG400026758	1532	2252	2787	943	621	1069	9.73142	14.1305	22.1803	7.26935	4.84016	8.2745	0.000566068	-1.10017	down	--	--	--	K09422|0|sot:102589190|K09422 myb proto-oncogene protein, plant | (RefSeq) transcription factor RAX2-like	--	[K]	Transcription	Myb-like DNA-binding domain;; Myb-like DNA-binding domain;; Myb-like DNA-binding domain	Transcription factor MYB124 OS=Arabidopsis thaliana OX=3702 GN=MYB124 PE=1 SV=1	K	Transcription	PREDICTED: myb-like protein A [Solanum lycopersicum]
PGSC0003DMG401031520	151	140	151	45	35	61	2.3095	2.19027	2.5846	0.653462	0.626207	0.97795	0.000888587	-1.27327	down	[QV]	Secondary metabolites biosynthesis, transport and catabolism;; Defense mechanisms	Molecular Function: iron ion binding (GO:0005506);; Cellular Component: membrane (GO:0016020);; Molecular Function: oxidoreductase activity, acting on paired donors, with incorporation or reduction of molecular oxygen, NAD(P)H as one donor, and incorporation of one atom of oxygen (GO:0016709);; Molecular Function: heme binding (GO:0020037);; Biological Process: secondary metabolite biosynthetic p…	--	--	[Q]	Secondary metabolites biosynthesis, transport and catabolism	Cytochrome P450	Cytochrome P450 83B1 OS=Arabidopsis thaliana OX=3702 GN=CYP83B1 PE=1 SV=1	Q	Secondary metabolites biosynthesis, transport and catabolism	PREDICTED: cytochrome P450 83B1-like [Solanum tuberosum]
PGSC0003DMG400021248	1086	984	848	419	287	325	17.8246	14.7827	14.8878	6.88002	5.03356	5.58366	2.87804e-08	-1.32087	down	[CIR]	Energy production and conversion;; Lipid transport and metabolism;; General function prediction only	Molecular Function: FMN binding (GO:0010181);; Molecular Function: very-long-chain-(S)-2-hydroxy-acid oxidase activity (GO:0052852);; Molecular Function: long-chain-(S)-2-hydroxy-long-chain-acid oxidase activity (GO:0052853);; Molecular Function: medium-chain-(S)-2-hydroxy-acid oxidase activity (GO:0052854);; Biological Process: oxidation-reduction process (GO:0055114);;	K11517|0|sot:102604120|K11517 (S)-2-hydroxy-acid oxidase [EC:1.1.3.15] | (RefSeq) peroxisomal (S)-2-hydroxy-acid oxidase GLO1-like	Glyoxylate and dicarboxylate metabolism (ko00630);; Carbon metabolism (ko01200);; Peroxisome (ko04146)	[C]	Energy production and conversion	FMN-dependent dehydrogenase;; Nitronate monooxygenase	(S)-2-hydroxy-acid oxidase GLO1 OS=Arabidopsis thaliana OX=3702 GN=GLO1 PE=1 SV=1	C	Energy production and conversion	PREDICTED: peroxisomal (S)-2-hydroxy-acid oxidase GLO1-like [Solanum tuberosum]
Solanum_tuberosum_newGene_5460	3151	3947	3639	1136	1149	2207	81.8845	93.6389	101.116	29.5369	31.4265	59.6748	0.000749324	-1.04425	down	[S]	Function unknown	--	--	--	[S]	Function unknown	Transport and Golgi organisation 2;; Transport and Golgi organisation 2	--	S	Function unknown	PREDICTED: transport and Golgi organization 2 homolog [Solanum pennellii]
PGSC0003DMG402005729	356	404	406	145	118	231	4.37793	4.81542	5.32398	1.64179	1.66	2.81392	0.00378596	-1.00198	down	[T]	Signal transduction mechanisms	Molecular Function: protein serine/threonine kinase activity (GO:0004674);; Molecular Function: ATP binding (GO:0005524);; Biological Process: protein phosphorylation (GO:0006468);; Cellular Component: integral component of membrane (GO:0016021);; Molecular Function: polysaccharide binding (GO:0030247);;	K04733|0|sot:102584343|K04733 interleukin-1 receptor-associated kinase 4 [EC:2.7.11.1] | (RefSeq) probable serine/threonine-protein kinase At1g18390	--	[T]	Signal transduction mechanisms	Protein kinase domain;; Protein tyrosine kinase;; Wall-associated receptor kinase C-terminal;; Wall-associated receptor kinase galacturonan-binding	LEAF RUST 10 DISEASE-RESISTANCE LOCUS RECEPTOR-LIKE PROTEIN KINASE-like 1.2 OS=Arabidopsis thaliana OX=3702 GN=LRK10L-1.2 PE=2 SV=3	T	Signal transduction mechanisms	PREDICTED: probable serine/threonine-protein kinase At1g18390 isoform X1 [Solanum tuberosum]
PGSC0003DMG400033906	208	147	139	68	48	75	3.9377	2.43725	2.4613	1.21959	0.908566	1.26282	0.0066065	-1.05903	down	[R]	General function prediction only	Cellular Component: cytoplasm (GO:0005737);; Molecular Function: oxidoreductase activity (GO:0016491);; Biological Process: oxidation-reduction process (GO:0055114);;	--	--	--	--	NmrA-like family;; NAD(P)H-binding;; NAD dependent epimerase/dehydratase family;; GDP-mannose 4,6 dehydratase;; Saccharopine dehydrogenase NADP binding domain;; 3-beta hydroxysteroid dehydrogenase/isomerase family	Isoflavone reductase homolog OS=Solanum tuberosum OX=4113 PE=2 SV=1	S	Function unknown	isoflavone reductase homolog [Solanum tuberosum]
PGSC0003DMG400005709	726	1228	813	2497	2266	1654	4.13921	8.46278	7.19954	17.9455	16.9908	12.3136	3.29527e-06	1.18625	up	--	--	Biological Process: lipid metabolic process (GO:0006629);; Cellular Component: integral component of membrane (GO:0016021);;	--	--	[I]	Lipid transport and metabolism	Partial alpha/beta-hydrolase lipase region	Scarecrow-like protein 9 OS=Arabidopsis thaliana OX=3702 GN=SCL9 PE=2 SV=1	S	Function unknown	PREDICTED: uncharacterized protein LOC102602328 [Solanum tuberosum]
PGSC0003DMG400013973	203	141	170	1352	813	700	9.26411	5.98643	8.13969	63.671	40.2341	33.3828	8.36253e-14	2.18457	up	--	--	--	--	--	--	--	--	--	--	--	PREDICTED: uncharacterized protein LOC102592064 [Solanum tuberosum]
PGSC0003DMG402017032	175	314	286	96	41	47	2.93032	4.82202	5.13233	1.6064	0.709053	0.805738	6.97309e-05	-1.55337	down	--	--	Cellular Component: intracellular (GO:0005622);; Biological Process: intracellular protein transport (GO:0006886);;	--	--	[U]	Intracellular trafficking, secretion, and vesicular transport	--	TOM1-like protein 6 OS=Arabidopsis thaliana OX=3702 GN=TOL6 PE=1 SV=1	S	Function unknown	PREDICTED: TOM1-like protein 2 [Solanum tuberosum]
PGSC0003DMG400030804	97	132	173	32	10	51	1.4572	1.97643	3.13126	0.529412	0.143159	0.873454	0.00596309	-1.31084	down	[G]	Carbohydrate transport and metabolism	Biological Process: flavonoid biosynthetic process (GO:0009813);; Cellular Component: intracellular membrane-bounded organelle (GO:0043231);; Biological Process: flavonoid glucuronidation (GO:0052696);; Molecular Function: quercetin 3-O-glucosyltransferase activity (GO:0080043);; Molecular Function: quercetin 7-O-glucosyltransferase activity (GO:0080044);;	--	--	[GC]	Carbohydrate transport and metabolism;; Energy production and conversion	UDP-glucoronosyl and UDP-glucosyl transferase	7-deoxyloganetin glucosyltransferase OS=Gardenia jasminoides OX=114476 GN=UGT85A24 PE=1 SV=1	S	Function unknown	PREDICTED: 7-deoxyloganetin glucosyltransferase-like [Solanum tuberosum]
PGSC0003DMG400012931	188	420	142	680	836	502	1.59408	3.31274	1.31563	5.79059	7.57803	4.60028	0.000672911	1.25948	up	--	--	Biological Process: obsolete protein import into nucleus, docking (GO:0000059);; Biological Process: nuclear pore organization (GO:0006999);; Molecular Function: structural constituent of nuclear pore (GO:0017056);; Cellular Component: nuclear pore inner ring (GO:0044611);;	--	--	--	--	--	--	S	Function unknown	PREDICTED: uncharacterized protein LOC102597710 isoform X1 [Solanum tuberosum]
PGSC0003DMG400029759	232	216	196	890	436	558	9.7225	8.26927	8.76988	37.4049	19.2439	24.3693	6.26518e-06	1.40312	up	--	--	--	--	--	--	--	--	--	--	--	hypothetical protein A4A49_35689 [Nicotiana attenuata]
PGSC0003DMG400008169	75	59	64	187	172	119	0.782021	0.817204	0.834403	1.90644	2.68597	1.05608	0.00334528	1.09896	up	[M]	Cell wall/membrane/envelope biogenesis	Cellular Component: integral component of membrane (GO:0016021);;	--	--	[GE]	Carbohydrate transport and metabolism;; Amino acid transport and metabolism	Triose-phosphate Transporter family;; UAA transporter family;; EamA-like transporter family	UDP-URONIC ACID TRANSPORTER 1 OS=Arabidopsis thaliana OX=3702 GN=UUAT1 PE=1 SV=1	S	Function unknown	PREDICTED: probable sugar phosphate/phosphate translocator At5g04160 [Solanum tuberosum]
PGSC0003DMG400004342	398	581	639	119	113	280	17.5247	23.4049	30.2558	5.0501	5.28867	12.7351	0.00130648	-1.26309	down	[H]	Coenzyme transport and metabolism	Molecular Function: O-methyltransferase activity (GO:0008171);; Biological Process: methylation (GO:0032259);; Molecular Function: protein dimerization activity (GO:0046983);;	--	--	[R]	General function prediction only	O-methyltransferase;; O-methyltransferase	Trans-resveratrol di-O-methyltransferase OS=Vitis vinifera OX=29760 GN=ROMT PE=1 SV=2	S	Function unknown	8-hydroxyquercetin 8-O-methyltransferase [Capsicum annuum]
PGSC0003DMG403005729	280	388	402	103	100	171	3.54435	4.48856	5.43161	1.29509	1.32289	2.24964	0.000360521	-1.22573	down	[T]	Signal transduction mechanisms	Molecular Function: protein serine/threonine kinase activity (GO:0004674);; Molecular Function: ATP binding (GO:0005524);; Biological Process: protein phosphorylation (GO:0006468);; Cellular Component: integral component of membrane (GO:0016021);; Molecular Function: polysaccharide binding (GO:0030247);;	K04733|0|sot:102584343|K04733 interleukin-1 receptor-associated kinase 4 [EC:2.7.11.1] | (RefSeq) probable serine/threonine-protein kinase At1g18390	--	[T]	Signal transduction mechanisms	Protein kinase domain;; Protein tyrosine kinase	LEAF RUST 10 DISEASE-RESISTANCE LOCUS RECEPTOR-LIKE PROTEIN KINASE-like 1.2 OS=Arabidopsis thaliana OX=3702 GN=LRK10L-1.2 PE=2 SV=3	T	Signal transduction mechanisms	PREDICTED: probable serine/threonine-protein kinase At1g18390 isoform X2 [Solanum tuberosum]
PGSC0003DMG400027794	102	124	87	308	244	185	3.87261	4.27009	3.51675	11.6921	9.72125	7.29435	0.000647544	1.1311	up	--	--	Molecular Function: DNA binding (GO:0003677);; Cellular Component: nucleus (GO:0005634);; Biological Process: regulation of transcription, DNA-templated (GO:0006355);;	--	--	--	--	Myb-like DNA-binding domain	Probable transcription factor At5g61620 OS=Arabidopsis thaliana OX=3702 GN=At5g61620 PE=3 SV=1	--	--	PREDICTED: transcription factor MYB1R1-like [Solanum pennellii]
PGSC0003DMG400012241	36	36	54	180	207	61	1.16562	1.07037	1.90755	5.93555	7.20482	2.08931	0.00490798	1.29098	up	--	--	--	--	--	--	--	Protein of unknown function, DUF538	--	S	Function unknown	PREDICTED: uncharacterized protein LOC102590070 [Solanum tuberosum]
PGSC0003DMG400021581	413	571	363	984	1125	653	5.14268	6.07411	4.85225	12.4712	13.7694	7.86178	0.000461226	1.00581	up	--	--	--	--	--	--	--	Plant organelle RNA recognition domain	Protein WHAT&apos;S THIS FACTOR 1 OS=Zea mays OX=4577 GN=WTF1 PE=1 SV=1	S	Function unknown	PREDICTED: uncharacterized protein LOC102586642 isoform X1 [Solanum tuberosum]
PGSC0003DMG400030843	69	46	56	1	8	6	1.69905	1.02392	1.46771	0.016227	0.187496	0.135079	0.000228856	-1.74482	down	--	--	--	--	--	--	--	--	--	S	Function unknown	PREDICTED: uncharacterized protein LOC107017342 [Solanum pennellii]
PGSC0003DMG400013753	80	67	88	576	394	244	2.09028	1.60503	2.44593	15.1499	10.8577	6.61015	7.15773e-09	1.97479	up	--	--	Cellular Component: intracellular (GO:0005622);; Molecular Function: zinc ion binding (GO:0008270);;	--	--	--	--	B-box zinc finger	B-box domain protein 31 OS=Arabidopsis thaliana OX=3702 GN=MIP1B PE=2 SV=1	S	Function unknown	PREDICTED: B-box zinc finger protein 21-like [Solanum tuberosum]
Solanum_tuberosum_newGene_7495	844	1139	644	2055	2928	2376	7.78545	9.58807	6.34954	18.9857	28.4418	22.8156	8.46959e-10	1.44935	up	--	--	Biological Process: intracellular protein transport (GO:0006886);; Biological Process: ER to Golgi vesicle-mediated transport (GO:0006888);; Molecular Function: zinc ion binding (GO:0008270);; Cellular Component: COPII vesicle coat (GO:0030127);;	K14007|0|sot:102595564|K14007 protein transport protein SEC24 | (RefSeq) protein transport protein Sec24-like CEF	Protein processing in endoplasmic reticulum (ko04141)	[U]	Intracellular trafficking, secretion, and vesicular transport	Sec23/Sec24 trunk domain;; Sec23/Sec24 zinc finger;; Sec23/Sec24 trunk domain	Protein transport protein Sec24-like At4g32640 OS=Arabidopsis thaliana OX=3702 GN=At4g32640 PE=3 SV=3	U	Intracellular trafficking, secretion, and vesicular transport	PREDICTED: protein transport protein Sec24-like CEF [Solanum tuberosum]
PGSC0003DMG400013256	46	36	53	217	161	104	1.87658	1.33492	2.33449	9.02197	7.0163	4.47151	0.000291407	1.45027	up	--	--	Biological Process: transcription, DNA-templated (GO:0006351);;	K14516|2.95919e-93|sot:102583871|K14516 ethylene-responsive transcription factor 1 | (RefSeq) ethylene-responsive transcription factor 1B-like	Plant hormone signal transduction (ko04075)	--	--	AP2 domain	Ethylene-responsive transcription factor 1B OS=Arabidopsis thaliana OX=3702 GN=ERF1B PE=1 SV=2	K	Transcription	PREDICTED: ethylene-responsive transcription factor 1B-like [Solanum tuberosum]
PGSC0003DMG400004005	69	163	160	324	354	263	0.706272	1.52264	1.74698	3.32024	3.80575	2.79377	0.00416358	1.09185	up	--	--	Molecular Function: DNA binding (GO:0003677);; Molecular Function: transcription factor activity, sequence-specific DNA binding (GO:0003700);; Cellular Component: nucleus (GO:0005634);; Biological Process: regulation of transcription, DNA-templated (GO:0006355);;	K09286|7.82191e-100|sot:102581911|K09286 EREBP-like factor | (RefSeq) ethylene-responsive transcription factor RAP2-10-like	--	--	--	AP2 domain	Ethylene-responsive transcription factor ERF008 OS=Arabidopsis thaliana OX=3702 GN=ERF008 PE=2 SV=1	K	Transcription	PREDICTED: ethylene-responsive transcription factor RAP2-10-like [Solanum tuberosum]
PGSC0003DMG400001287	793	734	505	131	125	145	22.5274	18.9554	15.9278	3.65952	3.85324	4.29374	4.12218e-17	-2.05167	down	[E]	Amino acid transport and metabolism	Molecular Function: glutamate decarboxylase activity (GO:0004351);; Biological Process: glutamate metabolic process (GO:0006536);; Molecular Function: pyridoxal phosphate binding (GO:0030170);;	K01580|5.57699e-113|spen:107016348|K01580 glutamate decarboxylase [EC:4.1.1.15] | (RefSeq) glutamate decarboxylase 4	Alanine, aspartate and glutamate metabolism (ko00250);; beta-Alanine metabolism (ko00410);; Taurine and hypotaurine metabolism (ko00430);; Butanoate metabolism (ko00650)	[E]	Amino acid transport and metabolism	--	Glutamate decarboxylase 3 OS=Arabidopsis thaliana OX=3702 GN=GAD3 PE=2 SV=1	E	Amino acid transport and metabolism	PREDICTED: glutamate decarboxylase 4 [Solanum pennellii]
PGSC0003DMG400003257	719	449	1067	141	63	263	10.5889	6.04146	16.9175	2.10728	0.955883	4.01929	0.000191167	-1.58957	down	[QV]	Secondary metabolites biosynthesis, transport and catabolism;; Defense mechanisms	Molecular Function: monooxygenase activity (GO:0004497);; Molecular Function: iron ion binding (GO:0005506);; Cellular Component: integral component of membrane (GO:0016021);; Molecular Function: oxidoreductase activity, acting on paired donors, with incorporation or reduction of molecular oxygen (GO:0016705);; Molecular Function: heme binding (GO:0020037);; Biological Process: oxidation-reductio…	K20667|0|sot:102594160|K20667 beta-amyrin 28-monooxygenase [EC:1.14.13.201] | (RefSeq) beta-amyrin 28-oxidase-like	--	[QI]	Secondary metabolites biosynthesis, transport and catabolism;; Lipid transport and metabolism	Cytochrome P450	Beta-amyrin 28-oxidase OS=Panax ginseng OX=4054 PE=2 SV=1	Q	Secondary metabolites biosynthesis, transport and catabolism	PREDICTED: beta-amyrin 28-oxidase-like [Solanum tuberosum]
PGSC0003DMG400025336	307	310	202	93	80	157	3.52015	3.21017	2.49475	1.12179	1.06992	1.98863	0.00723716	-1.01523	down	[E]	Amino acid transport and metabolism	Molecular Function: transporter activity (GO:0005215);; Biological Process: transport (GO:0006810);; Cellular Component: integral component of membrane (GO:0016021);;	--	--	[E]	Amino acid transport and metabolism	POT family	Protein NRT1/ PTR FAMILY 2.11 OS=Arabidopsis thaliana OX=3702 GN=NPF2.11 PE=1 SV=1	E	Amino acid transport and metabolism	PREDICTED: protein NRT1/ PTR FAMILY 2.11-like [Solanum tuberosum]
Solanum_tuberosum_newGene_4144	20	15	5	97	140	38	0.418216	0.286786	0.09288	2.08128	3.17048	0.833325	0.00070932	1.61257	up	--	--	Cellular Component: integral component of membrane (GO:0016021);;	--	--	[R]	General function prediction only	zinc-binding in reverse transcriptase	Putative ribonuclease H protein At1g65750 OS=Arabidopsis thaliana OX=3702 GN=At1g65750 PE=3 SV=1	S	Function unknown	PREDICTED: uncharacterized protein LOC107063230 [Solanum tuberosum]
PGSC0003DMG400009974	688	888	641	2051	1723	1326	8.37428	9.8686	8.54241	25.4259	21.9653	16.5393	2.48524e-07	1.18813	up	--	--	Cellular Component: integral component of membrane (GO:0016021);;	--	--	--	--	--	--	S	Function unknown	PREDICTED: uncharacterized protein LOC102592187 [Solanum tuberosum]
PGSC0003DMG400005656	698	732	536	1342	1843	1362	5.72851	5.342	3.86148	9.38324	13.1504	10.4414	1.01719e-07	1.19802	up	[G]	Carbohydrate transport and metabolism	Biological Process: carbohydrate metabolic process (GO:0005975);; Molecular Function: beta-glucosidase activity (GO:0008422);; Biological Process: glycosyl compound metabolic process (GO:1901657);;	K05350|0|sot:102579818|K05350 beta-glucosidase [EC:3.2.1.21] | (RefSeq) beta-glucosidase 44-like	Cyanoamino acid metabolism (ko00460);; Starch and sucrose metabolism (ko00500);; Phenylpropanoid biosynthesis (ko00940)	[G]	Carbohydrate transport and metabolism	Glycosyl hydrolase family 1;; Glycosyl hydrolase family 1	Beta-glucosidase 44 OS=Arabidopsis thaliana OX=3702 GN=BGLU44 PE=2 SV=1	G	Carbohydrate transport and metabolism	PREDICTED: beta-glucosidase 44-like [Solanum tuberosum]
PGSC0003DMG400029153	190	265	224	49	50	61	2.72152	3.43757	3.44852	0.756234	0.77717	0.910852	2.76374e-08	-1.7226	down	--	--	Biological Process: amino acid transmembrane transport (GO:0003333);; Molecular Function: amino acid transmembrane transporter activity (GO:0015171);; Cellular Component: integral component of membrane (GO:0016021);;	--	--	[E]	Amino acid transport and metabolism	Transmembrane amino acid transporter protein;; Tryptophan/tyrosine permease family	Amino acid transporter AVT6C OS=Arabidopsis thaliana OX=3702 GN=AVT6C PE=2 SV=1	E	Amino acid transport and metabolism	PREDICTED: probable sodium-coupled neutral amino acid transporter 6 [Solanum tuberosum]
Solanum_tuberosum_newGene_2414	19	126	60	541	826	176	0.218699	1.55948	0.866283	7.01266	10.623	2.00688	3.12002e-05	1.87095	up	--	--	--	K16743|0|sot:102599375|K16743 abnormal spindle-like microcephaly-associated protein | (RefSeq) abnormal spindle-like microcephaly-associated protein homolog	--	[Z]	Cytoskeleton	Calponin homology (CH) domain	--	Z	Cytoskeleton	PREDICTED: abnormal spindle-like microcephaly-associated protein homolog [Solanum tuberosum]
PGSC0003DMG400013768	123	263	312	62	61	67	1.95193	3.82583	5.33124	0.978144	1.02285	1.09849	0.000356184	-1.41301	down	[X]	Mobilome: prophages, transposons	--	--	--	[R]	General function prediction only	Reverse transcriptase (RNA-dependent DNA polymerase)	Putative ribonuclease H protein At1g65750 OS=Arabidopsis thaliana OX=3702 GN=At1g65750 PE=3 SV=1	S	Function unknown	PREDICTED: uncharacterized protein LOC104239924 [Nicotiana sylvestris]
PGSC0003DMG400005498	158	75	129	15	12	27	1.61189	0.676743	1.4049	0.143618	0.120206	0.534748	3.51294e-05	-1.80089	down	[I]	Lipid transport and metabolism	Molecular Function: 3-hydroxyacyl-CoA dehydrogenase activity (GO:0003857);; Cellular Component: peroxisome (GO:0005777);; Biological Process: fatty acid beta-oxidation (GO:0006635);;	K10527|0|sot:102587367|K10527 enoyl-CoA hydratase/3-hydroxyacyl-CoA dehydrogenase [EC:4.2.1.17 1.1.1.35 1.1.1.211] | (RefSeq) peroxisomal fatty acid beta-oxidation multifunctional protein AIM1-like	Fatty acid degradation (ko00071);; alpha-Linolenic acid metabolism (ko00592);; Fatty acid metabolism (ko01212)	[I]	Lipid transport and metabolism	3-hydroxyacyl-CoA dehydrogenase, NAD binding domain;; Enoyl-CoA hydratase/isomerase;; Enoyl-CoA hydratase/isomerase;; 3-hydroxyacyl-CoA dehydrogenase, C-terminal domain	Peroxisomal fatty acid beta-oxidation multifunctional protein AIM1 OS=Arabidopsis thaliana OX=3702 GN=AIM1 PE=1 SV=1	I	Lipid transport and metabolism	PREDICTED: peroxisomal fatty acid beta-oxidation multifunctional protein AIM1-like [Solanum tuberosum]
PGSC0003DMG400023984	759	968	1029	297	232	492	28.2415	33.0386	40.6197	11.2609	9.14527	19.2086	0.000392532	-1.17392	down	--	--	--	--	--	--	--	--	--	--	--	PREDICTED: uncharacterized protein LOC102580349 [Solanum tuberosum]
PGSC0003DMG400013307	231	281	261	62	50	61	3.7567	4.16247	4.53001	1.00601	0.841604	1.01711	3.11749e-10	-1.82332	down	--	--	Molecular Function: aspartic-type endopeptidase activity (GO:0004190);; Biological Process: proteolysis (GO:0006508);; Biological Process: protein catabolic process (GO:0030163);;	--	--	[O]	Posttranslational modification, protein turnover, chaperones	Xylanase inhibitor C-terminal;; Xylanase inhibitor N-terminal;; Eukaryotic aspartyl protease	Aspartic proteinase PCS1 OS=Arabidopsis thaliana OX=3702 GN=PCS1 PE=2 SV=1	O	Posttranslational modification, protein turnover, chaperones	PREDICTED: aspartic proteinase PCS1-like [Solanum tuberosum]
PGSC0003DMG401027064	532	418	1008	66	66	178	8.56005	6.01143	17.297	1.02133	1.1171	2.94708	3.10982e-06	-1.89844	down	--	--	Molecular Function: ATP binding (GO:0005524);; Cellular Component: nucleus (GO:0005634);; Molecular Function: microtubule-severing ATPase activity (GO:0008568);; Biological Process: cytoplasmic microtubule organization (GO:0031122);;	--	--	--	--	--	--	S	Function unknown	PREDICTED: uncharacterized protein LOC102604391 isoform X3 [Solanum tuberosum]
PGSC0003DMG400007328	4594	6727	3999	1337	1156	1841	61.024	79.5516	59.5724	18.7936	15.5308	25.9793	1.09945e-10	-1.58093	down	[H]	Coenzyme transport and metabolism	Biological Process: metabolic process (GO:0008152);; Molecular Function: hydrolase activity (GO:0016787);;	--	--	[R]	General function prediction only	haloacid dehalogenase-like hydrolase;; Haloacid dehalogenase-like hydrolase;; HAD-hyrolase-like	--	S	Function unknown	PREDICTED: haloacid dehalogenase-like hydrolase domain-containing protein 3 isoform X1 [Solanum lycopersicum]
PGSC0003DMG400006428	220	313	165	939	817	350	2.59698	3.38455	2.09227	11.1951	10.2086	4.33389	0.00016554	1.3732	up	--	--	--	K10520|1.68923e-174|sot:102586318|K10520 ankyrin repeat and BTB/POZ domain-containing protein 1 | (RefSeq) BTB/POZ domain-containing protein At2g04740	--	[R]	General function prediction only	BTB/POZ domain	BTB/POZ domain-containing protein At2g04740 OS=Arabidopsis thaliana OX=3702 GN=At2g04740 PE=2 SV=2	S	Function unknown	PREDICTED: BTB/POZ domain-containing protein At2g04740 [Solanum tuberosum]
PGSC0003DMG400017290	117	144	92	43	24	49	1.37602	1.39437	1.50168	0.961886	0.439104	0.848022	0.00627775	-1.15927	down	--	--	Cellular Component: Golgi apparatus (GO:0005794);; Molecular Function: O-acetyltransferase activity (GO:0016413);; Biological Process: cell wall organization or biogenesis (GO:0071554);;	--	--	--	--	GDSL/SGNH-like Acyl-Esterase family found in Pmr5 and Cas1p	Protein trichome birefringence-like 43 OS=Arabidopsis thaliana OX=3702 GN=TBL43 PE=2 SV=1	--	--	PREDICTED: protein trichome birefringence-like 43 [Solanum tuberosum]
PGSC0003DMG400035320	192	234	176	459	626	327	2.22023	2.46609	2.1793	5.31535	7.63113	3.93921	0.000249926	1.14366	up	--	--	--	--	--	--	--	--	F-box/LRR-repeat MAX2 homolog A OS=Petunia hybrida OX=4102 GN=MAX2A PE=1 SV=1	S	Function unknown	PREDICTED: F-box/LRR-repeat MAX2 homolog A-like [Solanum tuberosum]
PGSC0003DMG400021858	1116	1526	1024	3184	3344	1847	14.8469	14.8354	13.1257	24.3645	40.2991	28.2958	2.31575e-05	1.15069	up	--	--	--	K03028|6.11708e-103|sot:102593788|K03028 26S proteasome regulatory subunit N1 | (RefSeq) 26S proteasome non-ATPase regulatory subunit 2 homolog A-like	Proteasome (ko03050)	[O]	Posttranslational modification, protein turnover, chaperones	--	26S proteasome non-ATPase regulatory subunit 2 homolog A OS=Arabidopsis thaliana OX=3702 GN=RPN1A PE=1 SV=2	O	Posttranslational modification, protein turnover, chaperones	PREDICTED: 26S proteasome non-ATPase regulatory subunit 2 homolog A-like [Solanum tuberosum]
PGSC0003DMG400033879	1190	1212	1492	491	468	685	14.4254	13.1874	18.8262	5.93382	5.84476	8.50947	7.79582e-05	-1.07417	down	--	--	Biological Process: response to wounding (GO:0009611);; Biological Process: jasmonic acid metabolic process (GO:0009694);; Biological Process: induced systemic resistance, jasmonic acid mediated signaling pathway (GO:0009864);; Molecular Function: jasmonate-amino synthetase activity (GO:0080123);;	K14506|8.55975e-174|sot:102578750|K14506 jasmonic acid-amino synthetase | (RefSeq) probable indole-3-acetic acid-amido synthetase GH3.5	Plant hormone signal transduction (ko04075)	--	--	GH3 auxin-responsive promoter	Jasmonic acid-amido synthetase JAR1 OS=Oryza sativa subsp. japonica OX=39947 GN=GH3.5 PE=2 SV=1	S	Function unknown	PREDICTED: probable indole-3-acetic acid-amido synthetase GH3.5 [Solanum tuberosum]
PGSC0003DMG400030495	77	83	132	24	24	24	0.720943	0.705494	1.31734	0.214989	0.230974	0.223652	0.00101759	-1.42173	down	--	--	Cellular Component: endoplasmic reticulum (GO:0005783);; Cellular Component: plasma membrane (GO:0005886);; Biological Process: auxin polar transport (GO:0009926);; Biological Process: auxin homeostasis (GO:0010252);; Biological Process: auxin efflux (GO:0010315);; Molecular Function: auxin efflux transmembrane transporter activity (GO:0010329);; Cellular Component: integral component of membrane…	K13947|0|sot:102583370|K13947 auxin efflux carrier family | (RefSeq) auxin efflux carrier component 7	--	--	--	Membrane transport protein	Auxin efflux carrier component 3 OS=Arabidopsis thaliana OX=3702 GN=PIN3 PE=1 SV=1	U	Intracellular trafficking, secretion, and vesicular transport	PREDICTED: auxin efflux carrier component 7 isoform X1 [Solanum tuberosum]
PGSC0003DMG400001983	80	73	72	198	147	170	0.740395	0.620347	0.718531	1.84558	1.44443	1.65332	0.00165376	1.079	up	--	--	Biological Process: defense response (GO:0006952);; Molecular Function: ADP binding (GO:0043531);;	--	--	[T]	Signal transduction mechanisms	NB-ARC domain	Putative late blight resistance protein homolog R1B-12 OS=Solanum demissum OX=50514 GN=R1B-12 PE=3 SV=2	S	Function unknown	PREDICTED: putative late blight resistance protein homolog R1A-3 [Solanum tuberosum]
PGSC0003DMG402004406	30	53	36	107	105	97	0.42527	0.586704	0.475727	1.49912	1.5514	1.36982	0.00426565	1.15145	up	[T]	Signal transduction mechanisms	Molecular Function: protein kinase activity (GO:0004672);; Molecular Function: ATP binding (GO:0005524);; Biological Process: protein phosphorylation (GO:0006468);;	K04733|0|sly:101254208|K04733 interleukin-1 receptor-associated kinase 4 [EC:2.7.11.1] | (RefSeq) probable receptor-like protein kinase At5g47070	--	[T]	Signal transduction mechanisms	Protein kinase domain;; Protein tyrosine kinase	Serine/threonine-protein kinase PCRK1 OS=Arabidopsis thaliana OX=3702 GN=PCRK1 PE=1 SV=1	T	Signal transduction mechanisms	PREDICTED: probable receptor-like protein kinase At5g47070 isoform X2 [Solanum pennellii]
PGSC0003DMG400005716	930	927	977	322	345	531	14.9307	13.5838	16.7805	5.16398	5.83254	8.86873	0.000204163	-1.05742	down	--	--	--	--	--	[A]	RNA processing and modification	--	--	T	Signal transduction mechanisms	PREDICTED: uncharacterized protein LOC102598336 [Solanum tuberosum]
PGSC0003DMG400027766	406	525	347	822	1139	717	4.12488	4.87408	3.75193	8.37183	12.2191	7.59769	0.000103005	1.04458	up	--	--	Cellular Component: endosome (GO:0005768);; Cellular Component: vacuolar membrane (GO:0005774);; Cellular Component: trans-Golgi network (GO:0005802);; Molecular Function: S-adenosylmethionine-dependent methyltransferase activity (GO:0008757);; Cellular Component: integral component of membrane (GO:0016021);; Biological Process: methylation (GO:0032259);;	--	--	--	--	Putative S-adenosyl-L-methionine-dependent methyltransferase;; Methyltransferase domain;; Putative S-adenosyl-L-methionine-dependent methyltransferase	Probable methyltransferase PMT15 OS=Arabidopsis thaliana OX=3702 GN=At4g00750 PE=2 SV=1	S	Function unknown	PREDICTED: probable methyltransferase PMT15 [Solanum tuberosum]
PGSC0003DMG400008094	494	64	117	37	27	17	11.0907	1.31917	2.77129	0.776848	0.609484	0.320286	0.000496359	-1.65699	down	[P]	Inorganic ion transport and metabolism	Molecular Function: carbonate dehydratase activity (GO:0004089);; Biological Process: one-carbon metabolic process (GO:0006730);; Molecular Function: zinc ion binding (GO:0008270);;	K01674|0|sot:102581683|K01674 carbonic anhydrase [EC:4.2.1.1] | (RefSeq) alpha carbonic anhydrase 7-like	Nitrogen metabolism (ko00910)	[R]	General function prediction only	Eukaryotic-type carbonic anhydrase	Alpha carbonic anhydrase 7 OS=Arabidopsis thaliana OX=3702 GN=ACA7 PE=2 SV=1	P	Inorganic ion transport and metabolism	PREDICTED: alpha carbonic anhydrase 7-like [Solanum tuberosum]
PGSC0003DMG400002204	484	444	440	1588	1797	1064	7.32372	6.32285	7.96769	26.0733	31.697	17.3015	3.71511e-11	1.611	up	--	--	--	--	--	[S]	Function unknown	Ndr family;; alpha/beta hydrolase fold;; Ndr family	Protein NDL1 OS=Arabidopsis thaliana OX=3702 GN=NDL1 PE=1 SV=1	S	Function unknown	PREDICTED: pollen-specific protein SF21-like [Solanum tuberosum]
PGSC0003DMG400006163	45	81	53	230	138	100	0.580244	0.951331	0.731353	2.96814	1.87053	1.34197	0.00829041	1.12121	up	--	--	--	--	--	--	--	F-box associated domain;; F-box domain	F-box protein At3g07870 OS=Arabidopsis thaliana OX=3702 GN=At3g07870 PE=2 SV=1	--	--	PREDICTED: F-box protein At3g07870 [Solanum tuberosum]
PGSC0003DMG400006913	156	140	146	62	47	71	2.53983	2.22486	2.61446	1.03023	0.779369	1.29197	0.00699471	-1.01811	down	[P]	Inorganic ion transport and metabolism	Cellular Component: plant-type vacuole membrane (GO:0009705);; Molecular Function: nitrate transmembrane transporter activity (GO:0015112);; Biological Process: nitrate transport (GO:0015706);; Cellular Component: integral component of membrane (GO:0016021);; Biological Process: transmembrane transport (GO:0055085);;	K02575|0|spen:107009607|K02575 MFS transporter, NNP family, nitrate/nitrite transporter | (RefSeq) high affinity nitrate transporter 2.7	Nitrogen metabolism (ko00910)	--	--	Major Facilitator Superfamily	High affinity nitrate transporter 2.7 OS=Arabidopsis thaliana OX=3702 GN=NRT2.7 PE=2 SV=1	P	Inorganic ion transport and metabolism	PREDICTED: high affinity nitrate transporter 2.7 [Solanum pennellii]
PGSC0003DMG400004115	48	55	65	238	152	235	0.551629	0.569083	0.795041	2.87256	1.90291	2.94767	3.35579e-06	1.6146	up	[R]	General function prediction only	Cellular Component: integral component of membrane (GO:0016021);;	--	--	--	--	NHL repeat	--	S	Function unknown	PREDICTED: uncharacterized protein LOC102586185 isoform X2 [Solanum tuberosum]
PGSC0003DMG400016486	255	324	133	959	1114	682	1.83094	3.24746	1.17774	6.91777	8.22927	4.9806	9.87301e-09	1.75804	up	--	--	--	K16743|0|sot:102599375|K16743 abnormal spindle-like microcephaly-associated protein | (RefSeq) abnormal spindle-like microcephaly-associated protein homolog	--	[Z]	Cytoskeleton	IQ calmodulin-binding motif;; Armadillo/beta-catenin-like repeat	--	Z	Cytoskeleton	PREDICTED: abnormal spindle-like microcephaly-associated protein homolog [Solanum tuberosum]
PGSC0003DMG400008829	380	259	260	150	61	118	9.11496	5.57094	6.19586	3.64596	1.70419	2.91091	0.00490798	-1.11298	down	[H]	Coenzyme transport and metabolism	Biological Process: metabolic process (GO:0008152);; Molecular Function: hydrolase activity (GO:0016787);;	K07025|0|sot:102599760|K07025 putative hydrolase of the HAD superfamily | (RefSeq) suppressor of disruption of TFIIS	--	[R]	General function prediction only	Haloacid dehalogenase-like hydrolase;; haloacid dehalogenase-like hydrolase;; HAD-hyrolase-like	--	S	Function unknown	PREDICTED: suppressor of disruption of TFIIS [Solanum tuberosum]
PGSC0003DMG400018155	51	39	38	166	119	92	0.938848	0.6473	0.745364	3.06754	2.31304	1.75772	0.00183265	1.2622	up	--	--	--	--	--	--	--	--	--	--	--	PREDICTED: putative F-box protein At1g65770 [Solanum pennellii]
PGSC0003DMG400017509	231	272	274	53	26	128	2.5236	2.96191	3.49862	0.672479	0.413837	1.56135	0.00493394	-1.27943	down	--	--	--	--	--	--	--	LSD1 zinc finger	Protein LOL1 OS=Arabidopsis thaliana OX=3702 GN=LOL1 PE=2 SV=1	S	Function unknown	PREDICTED: protein LOL1 isoform X1 [Solanum tuberosum]
PGSC0003DMG400000460	82	88	116	22	10	31	2.19522	2.14082	3.32034	0.564048	0.277686	0.855754	0.00195188	-1.41996	down	--	--	Molecular Function: zinc ion binding (GO:0008270);; Cellular Component: integral component of membrane (GO:0016021);;	--	--	[O]	Posttranslational modification, protein turnover, chaperones	Ring finger domain;; RING-like zinc finger;; Zinc finger, C3HC4 type (RING finger);; RING-H2 zinc finger domain;; RING-type zinc-finger;; Zinc finger, C3HC4 type (RING finger)	RING-H2 finger protein ATL57 OS=Arabidopsis thaliana OX=3702 GN=ATL57 PE=2 SV=1	O	Posttranslational modification, protein turnover, chaperones	PREDICTED: RING-H2 finger protein ATL57 [Solanum tuberosum]
PGSC0003DMG400034953	59	85	71	220	209	114	1.09265	1.29043	1.37644	4.02584	3.78229	2.19802	0.00317645	1.14028	up	[P]	Inorganic ion transport and metabolism	Cellular Component: vacuolar membrane (GO:0005774);; Cellular Component: plasma membrane (GO:0005886);; Biological Process: regulation of pH (GO:0006885);; Biological Process: response to salt stress (GO:0009651);; Molecular Function: sodium:proton antiporter activity (GO:0015385);; Cellular Component: integral component of membrane (GO:0016021);; Biological Process: sodium ion transmembrane tran…	--	--	[P]	Inorganic ion transport and metabolism	Sodium/hydrogen exchanger family	Sodium/hydrogen exchanger 4 OS=Arabidopsis thaliana OX=3702 GN=NHX4 PE=2 SV=2	P	Inorganic ion transport and metabolism	PREDICTED: sodium/hydrogen exchanger 4 [Solanum tuberosum]
PGSC0003DMG402018777	748	644	907	187	176	153	6.48096	5.09521	8.40914	1.62015	1.60097	1.37279	1.66679e-13	-1.89107	down	[C]	Energy production and conversion	Molecular Function: NADPH dehydrogenase activity (GO:0003959);; Cellular Component: intracellular (GO:0005622);; Molecular Function: FMN binding (GO:0010181);; Biological Process: oxidation-reduction process (GO:0055114);;	K05894|3.32957e-131|sot:102597899|K05894 12-oxophytodienoic acid reductase [EC:1.3.1.42] | (RefSeq) 12-oxophytodienoate reductase 1-like	alpha-Linolenic acid metabolism (ko00592)	[CR]	Energy production and conversion;; General function prediction only	NADH:flavin oxidoreductase / NADH oxidase family;; NADH:flavin oxidoreductase / NADH oxidase family	12-oxophytodienoate reductase 1 OS=Solanum lycopersicum OX=4081 GN=OPR1 PE=1 SV=1	C	Energy production and conversion	PREDICTED: 12-oxophytodienoate reductase 1-like [Solanum tuberosum]
PGSC0003DMG400014182	3924	6282	3817	11092	13224	5330	35.4298	52.6935	37.8905	104.807	127.323	51.6426	0.0028843	1.00556	up	--	--	Biological Process: negative regulation of transcription from RNA polymerase II promoter (GO:0000122);; Molecular Function: nucleotide binding (GO:0000166);; Molecular Function: RNA polymerase II regulatory region sequence-specific DNA binding (GO:0000977);; Molecular Function: transcriptional repressor activity, RNA polymerase II core promoter proximal region sequence-specific binding (GO:000107…	K12236|0|sot:102586108|K12236 transcriptional repressor NF-X1 | (RefSeq) NF-X1-type zinc finger protein NFXL1	--	[K]	Transcription	NF-X1 type zinc finger;; R3H domain	NF-X1-type zinc finger protein NFXL1 OS=Arabidopsis thaliana OX=3702 GN=NFXL1 PE=1 SV=1	K	Transcription	PREDICTED: NF-X1-type zinc finger protein NFXL1 [Solanum tuberosum]
Solanum_tuberosum_newGene_9190	40	50	63	13	6	10	1.14769	1.30839	1.91938	0.351357	0.181774	0.298964	0.00446847	-1.37924	down	[G]	Carbohydrate transport and metabolism	--	--	--	[G]	Carbohydrate transport and metabolism	Glycosyl hydrolases family 32 N-terminal domain	Beta-fructofuranosidase, insoluble isoenzyme CWINV1 OS=Arabidopsis thaliana OX=3702 GN=CWINV1 PE=1 SV=1	G	Carbohydrate transport and metabolism	PREDICTED: beta-fructofuranosidase, insoluble isoenzyme CWINV3-like [Nicotiana attenuata]
PGSC0003DMG400006179	137	166	138	50	37	32	1.4571	1.69733	1.62729	0.536324	0.453583	0.403243	3.59974e-05	-1.48529	down	--	--	Cellular Component: integral component of membrane (GO:0016021);;	--	--	--	--	Nodulin-like	Protein NUCLEAR FUSION DEFECTIVE 4 OS=Arabidopsis thaliana OX=3702 GN=NFD4 PE=3 SV=1	S	Function unknown	PREDICTED: protein NUCLEAR FUSION DEFECTIVE 4-like [Solanum tuberosum]
PGSC0003DMG400014336	99	202	131	720	359	253	1.63988	3.06804	2.31888	12.0007	6.2894	4.38549	0.00081023	1.3343	up	--	--	--	--	--	--	--	Protein of unknown function (DUF295);; F-box-like	F-box protein At2g17690 OS=Arabidopsis thaliana OX=3702 GN=SDC PE=2 SV=1	S	Function unknown	PREDICTED: F-box protein At4g35733-like [Solanum tuberosum]
PGSC0003DMG400030439	1511	1934	1170	461	492	721	15.1001	17.6462	12.4988	4.61015	5.17104	7.4997	3.11915e-06	-1.24592	down	[G]	Carbohydrate transport and metabolism	Molecular Function: beta-glucosidase activity (GO:0008422);; Biological Process: glucan catabolic process (GO:0009251);;	K05349|0|sot:102584844|K05349 beta-glucosidase [EC:3.2.1.21] | (RefSeq) beta-glucosidase BoGH3B-like	Cyanoamino acid metabolism (ko00460);; Starch and sucrose metabolism (ko00500);; Phenylpropanoid biosynthesis (ko00940)	--	--	Glycosyl hydrolase family 3 N terminal domain;; Glycosyl hydrolase family 3 C-terminal domain	Beta-D-xylosidase 1 OS=Arabidopsis thaliana OX=3702 GN=BXL1 PE=1 SV=1	G	Carbohydrate transport and metabolism	PREDICTED: beta-glucosidase BoGH3B-like [Solanum tuberosum]
PGSC0003DMG400029408	41192	43411	45196	8526	8737	18801	587.079	564.777	688.764	121.648	131.068	278.833	4.94489e-07	-1.5409	down	[P]	Inorganic ion transport and metabolism	Molecular Function: catalase activity (GO:0004096);; Biological Process: response to water deprivation (GO:0009414);; Cellular Component: glyoxysome (GO:0009514);; Molecular Function: heme binding (GO:0020037);; Biological Process: response to hydrogen peroxide (GO:0042542);; Biological Process: hydrogen peroxide catabolic process (GO:0042744);; Molecular Function: metal ion binding (GO:0046872);…	K03781|0|spen:107007063|K03781 catalase [EC:1.11.1.6] | (RefSeq) catalase isozyme 1	Tryptophan metabolism (ko00380);; Glyoxylate and dicarboxylate metabolism (ko00630);; Carbon metabolism (ko01200);; Peroxisome (ko04146)	[P]	Inorganic ion transport and metabolism	Catalase;; Catalase-related immune-responsive	Catalase isozyme 2 OS=Solanum tuberosum OX=4113 GN=CAT2 PE=3 SV=1	P	Inorganic ion transport and metabolism	catalase isozyme 1-like protein [Solanum tuberosum]
PGSC0003DMG400018767	72	94	86	202	235	148	1.00373	1.0621	1.12748	2.53837	3.04149	1.88635	0.00179814	1.09085	up	--	--	Biological Process: developmental process involved in reproduction (GO:0003006);; Cellular Component: membrane (GO:0016020);; Biological Process: multicellular organismal process (GO:0032501);; Biological Process: anatomical structure development (GO:0048856);;	--	--	--	--	--	Protein GAMETE EXPRESSED 3 OS=Arabidopsis thaliana OX=3702 GN=GEX3 PE=2 SV=1	S	Function unknown	PREDICTED: protein GAMETE EXPRESSED 3 [Solanum tuberosum]
PGSC0003DMG400022151	892	824	855	440	243	432	28.8207	24.3053	29.5497	14.2308	8.24108	14.5203	0.00084784	-1.01409	down	[O]	Posttranslational modification, protein turnover, chaperones	--	--	--	[O]	Posttranslational modification, protein turnover, chaperones	DnaJ domain	Chaperone protein dnaJ 11, chloroplastic OS=Arabidopsis thaliana OX=3702 GN=ATJ11 PE=1 SV=2	O	Posttranslational modification, protein turnover, chaperones	PREDICTED: chaperone protein dnaJ 11, chloroplastic-like [Solanum tuberosum]
PGSC0003DMG400016383	273	219	479	708	1037	552	6.10523	4.45315	11.4478	15.8453	24.4051	12.8392	0.00739502	1.04025	up	--	--	Molecular Function: 3'-5'-exoribonuclease activity (GO:0000175);; Biological Process: nuclear-transcribed mRNA catabolic process, deadenylation-dependent decay (GO:0000288);; Molecular Function: nucleic acid binding (GO:0003676);; Cellular Component: nucleus (GO:0005634);; Cellular Component: CCR4-NOT complex (GO:0030014);; Biological Process: RNA phosphodiester bond hydrolysis, exonucleolytic (G…	K12581|0|sot:102587385|K12581 CCR4-NOT transcription complex subunit 7/8 | (RefSeq) probable CCR4-associated factor 1 homolog 11	RNA degradation (ko03018)	[A]	RNA processing and modification	CAF1 family ribonuclease	Probable CCR4-associated factor 1 homolog 11 OS=Arabidopsis thaliana OX=3702 GN=CAF1-11 PE=2 SV=1	K	Transcription	PREDICTED: probable CCR4-associated factor 1 homolog 11 [Solanum tuberosum]
PGSC0003DMG400018397	674	565	971	124	77	174	24.9132	19.0413	38.3861	4.57586	2.99404	6.67449	1.16654e-09	-2.05227	down	--	--	--	--	--	--	--	Wound-induced protein	--	S	Function unknown	PREDICTED: uncharacterized protein LOC102585854 [Solanum tuberosum]
PGSC0003DMG401013630	25	25	24	104	119	41	0.169474	0.153509	0.17411	0.713585	0.855015	0.290995	0.00642613	1.27352	up	--	--	Molecular Function: ubiquitin-protein transferase activity (GO:0004842);; Cellular Component: cytoplasm (GO:0005737);; Molecular Function: zinc ion binding (GO:0008270);; Biological Process: regulation of signal transduction (GO:0009966);; Biological Process: protein ubiquitination (GO:0016567);;	--	--	--	--	Zinc finger, C3HC4 type (RING finger)	Probable E3 ubiquitin-protein ligase LUL3 OS=Arabidopsis thaliana OX=3702 GN=LUL3 PE=1 SV=1	S	Function unknown	PREDICTED: uncharacterized protein LOC102594196 [Solanum tuberosum]
Solanum_tuberosum_newGene_3662	190	338	279	38	44	61	3.77528	6.13647	5.92752	0.758239	0.915334	1.26286	2.9673e-09	-1.98633	down	[H]	Coenzyme transport and metabolism	Molecular Function: O-methyltransferase activity (GO:0008171);; Molecular Function: S-adenosylmethionine-dependent methyltransferase activity (GO:0008757);; Biological Process: aromatic compound biosynthetic process (GO:0019438);; Biological Process: methylation (GO:0032259);; Molecular Function: protein dimerization activity (GO:0046983);;	--	--	[R]	General function prediction only	O-methyltransferase;; Dimerisation domain	Trans-resveratrol di-O-methyltransferase OS=Vitis vinifera OX=29760 GN=ROMT PE=1 SV=2	S	Function unknown	PREDICTED: trans-resveratrol di-O-methyltransferase-like [Solanum tuberosum]
PGSC0003DMG400025494	661	409	356	2407	920	1355	18.4773	10.4329	10.6406	67.3578	27.0557	39.4074	4.21974e-05	1.46081	up	--	--	--	--	--	--	--	--	Vascular-related unknown protein 1 OS=Arabidopsis thaliana OX=3702 GN=VUP1 PE=2 SV=1	S	Function unknown	PREDICTED: uncharacterized protein LOC102582297 isoform X1 [Solanum tuberosum]
PGSC0003DMG400016423	400	350	367	585	1058	823	6.16454	4.91875	6.04391	9.03269	17.1768	13.2064	0.000259274	1.07701	up	--	--	--	--	--	--	--	--	--	S	Function unknown	PREDICTED: uncharacterized protein LOC107013327 isoform X1 [Solanum pennellii]
PGSC0003DMG400029896	385	464	536	155	110	195	4.09807	4.11184	6.01452	1.64892	1.17469	2.05248	3.40472e-05	-1.32014	down	--	--	Molecular Function: GTPase activator activity (GO:0005096);; Cellular Component: cytoplasm (GO:0005737);; Biological Process: positive regulation of GTPase activity (GO:0043547);;	--	--	[T]	Signal transduction mechanisms	Putative GTPase activating protein for Arf	ADP-ribosylation factor GTPase-activating protein AGD2 OS=Arabidopsis thaliana OX=3702 GN=AGD2 PE=2 SV=1	U	Intracellular trafficking, secretion, and vesicular transport	PREDICTED: ADP-ribosylation factor GTPase-activating protein AGD2-like isoform X1 [Solanum tuberosum]
PGSC0003DMG400005350	50	58	57	10	13	13	1.52314	1.60204	1.83373	0.27578	0.406608	0.398581	0.00292971	-1.38857	down	--	--	--	--	--	--	--	--	--	--	--	hypothetical protein T459_29703 [Capsicum annuum]
PGSC0003DMG400028801	28	24	22	109	127	45	0.657499	0.494107	0.49955	1.65163	3.01064	1.10153	0.00339827	1.34678	up	--		Molecular Function: protein kinase activity (GO:0004672);; Molecular Function: ATP binding (GO:0005524);; Biological Process: protein phosphorylation (GO:0006468);; Cellular Component: integral component of membrane (GO:0016021);;	--	--	--	--	Protein kinase domain;; Protein tyrosine kinase;; Leucine rich repeat N-terminal domain;; Leucine rich repeat;; Leucine Rich repeats (2 copies)	Probable inactive receptor kinase At1g48480 OS=Arabidopsis thaliana OX=3702 GN=RKL1 PE=2 SV=1	T	Signal transduction mechanisms	PREDICTED: probable inactive receptor kinase At1g48480 [Solanum tuberosum]
PGSC0003DMG401023951	287	400	281	787	731	608	3.85713	4.90216	4.02914	10.5998	10.3448	8.50114	1.71213e-06	1.12651	up	--	--	Molecular Function: transcription factor activity, sequence-specific DNA binding (GO:0003700);; Cellular Component: nucleus (GO:0005634);; Molecular Function: sequence-specific DNA binding (GO:0043565);; Molecular Function: transcription regulatory region DNA binding (GO:0044212);; Biological Process: positive regulation of transcription, DNA-templated (GO:0045893);;	K09286|2.54285e-174|sot:102579651|K09286 EREBP-like factor | (RefSeq) DREB1; dehydration-responsive element-binding protein 2A-like	--	--	--	AP2 domain	Dehydration-responsive element-binding protein 2C OS=Arabidopsis thaliana OX=3702 GN=DREB2C PE=2 SV=2	K	Transcription	PREDICTED: dehydration-responsive element-binding protein 2A-like [Solanum tuberosum]
Solanum_tuberosum_newGene_10055	142	133	124	23	6	36	1.70376	1.45843	1.59722	0.266171	0.063426	0.446763	0.000295599	-1.64101	down	--	--	--	--	--	--	--	--	F-box/FBD/LRR-repeat protein At1g13570 OS=Arabidopsis thaliana OX=3702 GN=At1g13570 PE=2 SV=1	--	--	hypothetical protein CQW23_02364 [Capsicum baccatum]
PGSC0003DMG400013856	271	224	205	52	80	73	2.72629	2.06075	2.20281	0.518405	0.84009	0.764297	1.33769e-05	-1.44514	down	[G]	Carbohydrate transport and metabolism	Molecular Function: sucrose alpha-glucosidase activity (GO:0004575);; Cellular Component: vacuole (GO:0005773);; Biological Process: sucrose metabolic process (GO:0005985);; Cellular Component: integral component of membrane (GO:0016021);;	K01193|0|sot:102577489|K01193 beta-fructofuranosidase [EC:3.2.1.26] | (RefSeq) PAIN-1; beta-fructosidase	Galactose metabolism (ko00052);; Starch and sucrose metabolism (ko00500)	[G]	Carbohydrate transport and metabolism	Glycosyl hydrolases family 32 N-terminal domain;; Glycosyl hydrolases family 32 C terminal;; Domain of unknown function (DUF3357)	Acid beta-fructofuranosidase OS=Solanum lycopersicum OX=4081 GN=TIV1 PE=2 SV=1	G	Carbohydrate transport and metabolism	vacuolar invertase [Solanum tuberosum]
PGSC0003DMG400008988	9918	8576	12959	3335	2395	4915	235.612	185.817	329.235	77.3744	58.6446	119.581	2.40794e-05	-1.31522	down	[E]	Amino acid transport and metabolism	Molecular Function: asparagine synthase (glutamine-hydrolyzing) activity (GO:0004066);; Cellular Component: cytosol (GO:0005829);; Biological Process: asparagine biosynthetic process (GO:0006529);; Biological Process: glutamine metabolic process (GO:0006541);; Molecular Function: protein homodimerization activity (GO:0042803);;	--	--	--	--	Aluminium induced protein;; Glutamine amidotransferase domain;; Glutamine amidotransferase domain	Stem-specific protein TSJT1 OS=Nicotiana tabacum OX=4097 GN=TSJT1 PE=2 SV=1	S	Function unknown	PREDICTED: uncharacterized protein LOC102586714 isoform X1 [Solanum tuberosum]
PGSC0003DMG400009208	811	935	790	245	265	256	11.069	11.4206	11.263	3.24135	3.62496	3.55491	2.00187e-16	-1.56478	down	[V]	Defense mechanisms	Biological Process: drug transmembrane transport (GO:0006855);; Molecular Function: drug transmembrane transporter activity (GO:0015238);; Molecular Function: antiporter activity (GO:0015297);; Cellular Component: integral component of membrane (GO:0016021);;	K03327|0|sot:102595555|K03327 multidrug resistance protein, MATE family | (RefSeq) protein DETOXIFICATION 54	--	[R]	General function prediction only	MatE	Protein DETOXIFICATION 54 OS=Arabidopsis thaliana OX=3702 GN=DTX54 PE=2 SV=1	V	Defense mechanisms	PREDICTED: protein DETOXIFICATION 54 [Solanum tuberosum]
PGSC0003DMG401024842	94	87	95	16	3	24	2.69943	2.44399	3.05678	0.437849	0.061042	0.701324	0.00148571	-1.52197	down	[R]	General function prediction only	--	--	--	--	--	--	Pathogen-related protein OS=Hordeum vulgare OX=4513 PE=2 SV=2	S	Function unknown	PREDICTED: pathogen-related protein-like [Solanum tuberosum]
PGSC0003DMG400005677	2173	3145	4548	1394	1182	1689	29.7752	35.7481	68.5493	17.2928	16.2834	24.8158	0.00208218	-1.00793	down	--	--	--	--	--	[L]	Replication, recombination and repair	--	--	S	Function unknown	PREDICTED: uncharacterized protein LOC107010012 [Solanum pennellii]
PGSC0003DMG400025954	674	746	590	2533	785	1254	38.6538	39.0749	36.1609	145.56	47.3804	74.8742	0.00661912	1.03408	up	--	--	--	--	--	--	--	--	--	--	--	PREDICTED: uncharacterized protein LOC104106916 [Nicotiana tomentosiformis]
PGSC0003DMG400018509	967	811	1224	380	269	502	22.0224	16.829	29.9056	8.70103	6.47165	11.9624	0.000430995	-1.15132	down	--	--	Molecular Function: transcription factor activity, sequence-specific DNA binding (GO:0003700);; Cellular Component: nucleus (GO:0005634);; Biological Process: regulation of transcription, DNA-templated (GO:0006355);; Molecular Function: sequence-specific DNA binding (GO:0043565);;	--	--	[K]	Transcription	Homeobox domain;; Homeobox associated leucine zipper;; Homeobox KN domain	Homeobox-leucine zipper protein ATHB-7 OS=Arabidopsis thaliana OX=3702 GN=ATHB-7 PE=1 SV=2	K	Transcription	PREDICTED: homeobox-leucine zipper protein ATHB-7-like [Solanum tuberosum]
PGSC0003DMG400009705	465	611	848	189	134	309	4.43827	5.34383	8.68354	1.804	1.33982	3.06902	0.000785324	-1.26028	down	--	--	--	--	--	--	--	--	--	--	--	PREDICTED: uncharacterized protein LOC107062151 [Solanum tuberosum]
PGSC0003DMG400042827	293	455	554	101	180	228	3.27152	3.59544	3.89022	1.16145	1.3651	2.39241	0.0082434	-1.04255	down	--	--	--	--	--	--	--	--	--	--	--	PREDICTED: FK506-binding nuclear protein-like [Solanum tuberosum]
PGSC0003DMG400015602	286	206	247	94	63	78	9.80662	6.44559	8.96552	3.25895	2.22633	2.81258	5.93221e-05	-1.35117	down	--	--	--	--	--	--	--	Gibberellin regulated protein	Snakin-2 OS=Solanum tuberosum OX=4113 GN=SN2 PE=1 SV=1	--	--	PREDICTED: snakin-2-like [Solanum lycopersicum]
PGSC0003DMG401020596	70	115	79	224	255	227	1.02317	1.55129	1.25087	3.44737	4.29864	3.73638	2.52884e-05	1.30838	up	--	--	--	--	--	--	--	PLAC8 family	Protein MID1-COMPLEMENTING ACTIVITY 1 OS=Arabidopsis thaliana OX=3702 GN=MCA1 PE=1 SV=1	S	Function unknown	PREDICTED: protein MID1-COMPLEMENTING ACTIVITY 1-like isoform X1 [Solanum tuberosum]
PGSC0003DMG400004151	492	501	460	117	257	232	5.04768	4.2979	4.87141	0.959448	2.83656	2.45518	0.00364385	-1.01624	down	[H]	Coenzyme transport and metabolism	Biological Process: thiamine biosynthetic process (GO:0009228);; Cellular Component: chloroplast stroma (GO:0009570);; Molecular Function: iron-sulfur cluster binding (GO:0051536);; Molecular Function: ADP-ribose pyrophosphohydrolase activity (GO:0080041);;	K03147|0|sot:102594417|K03147 phosphomethylpyrimidine synthase [EC:4.1.99.17] | (RefSeq) phosphomethylpyrimidine synthase, chloroplastic	Thiamine metabolism (ko00730)	--	--	Radical SAM ThiC family;; ThiC-associated domain	Phosphomethylpyrimidine synthase, chloroplastic OS=Arabidopsis thaliana OX=3702 GN=THIC PE=1 SV=1	H	Coenzyme transport and metabolism	PREDICTED: phosphomethylpyrimidine synthase, chloroplastic [Solanum tuberosum]
PGSC0003DMG400015211	276	313	217	544	694	488	3.78855	4.68325	3.26333	7.07606	10.3859	7.23449	3.67326e-05	1.07545	up	[G]	Carbohydrate transport and metabolism	Molecular Function: beta-galactosidase activity (GO:0004565);; Cellular Component: vacuole (GO:0005773);; Biological Process: carbohydrate metabolic process (GO:0005975);; Cellular Component: plant-type cell wall (GO:0009505);; Molecular Function: carbohydrate binding (GO:0030246);;	--	--	[G]	Carbohydrate transport and metabolism	Glycosyl hydrolases family 35;; Galactose binding lectin domain;; Beta-galactosidase	Beta-galactosidase 3 OS=Oryza sativa subsp. japonica OX=39947 GN=Os01g0875500 PE=3 SV=1	G	Carbohydrate transport and metabolism	PREDICTED: beta-galactosidase 10 [Solanum tuberosum]
PGSC0003DMG400005082	117	95	106	41	25	35	2.04316	1.31631	1.8089	0.703979	0.32203	0.608716	0.0031348	-1.22552	down	[G]	Carbohydrate transport and metabolism	Biological Process: carbohydrate metabolic process (GO:0005975);; Molecular Function: beta-glucosidase activity (GO:0008422);; Biological Process: glycosyl compound metabolic process (GO:1901657);;	K05350|0|sot:102591084|K05350 beta-glucosidase [EC:3.2.1.21] | (RefSeq) beta-glucosidase 46-like	Cyanoamino acid metabolism (ko00460);; Starch and sucrose metabolism (ko00500);; Phenylpropanoid biosynthesis (ko00940)	[G]	Carbohydrate transport and metabolism	Glycosyl hydrolase family 1	Beta-glucosidase 46 OS=Arabidopsis thaliana OX=3702 GN=BGLU46 PE=1 SV=2	G	Carbohydrate transport and metabolism	PREDICTED: beta-glucosidase 46-like [Solanum tuberosum]
Solanum_tuberosum_newGene_856	1094	961	1397	520	423	518	13.9553	14.4475	19.579	7.12432	6.98213	8.49371	8.87989e-05	-1.0767	down	--	--	Cellular Component: membrane (GO:0016020);;	--	--	--	--	--	Protein FIP1 OS=Arabidopsis thaliana OX=3702 GN=FIP1 PE=1 SV=1	S	Function unknown	PREDICTED: uncharacterized protein LOC102597756 [Solanum tuberosum]
PGSC0003DMG401010056	460	634	467	71	95	146	4.33683	9.61785	4.87409	0.785528	0.967204	1.4633	2.80647e-10	-1.91958	down	--	--	Cellular Component: nucleus (GO:0005634);; Molecular Function: zinc ion binding (GO:0008270);; Biological Process: response to light stimulus (GO:0009416);; Biological Process: regulation of flower development (GO:0009909);;	--	--	[K]	Transcription	CCT motif;; B-box zinc finger	Zinc finger protein CONSTANS OS=Arabidopsis thaliana OX=3702 GN=CO PE=1 SV=1	K	Transcription	PREDICTED: zinc finger protein CONSTANS-LIKE 2-like [Solanum tuberosum]
PGSC0003DMG400013825	305	281	437	97	88	163	9.62828	7.78245	14.2613	3.00006	2.93965	5.31016	0.00105114	-1.22752	down	--	--	--	--	--	--	--	Protein of unknown function (DUF1639)	--	S	Function unknown	PREDICTED: sporulation-specific protein 12-like [Solanum tuberosum]
PGSC0003DMG400002507	619	696	836	159	109	407	6.47764	6.65268	9.35401	1.66633	1.19787	4.43316	0.00376488	-1.22119	down	--	--	Molecular Function: DNA binding (GO:0003677);; Biological Process: regulation of transcription, DNA-templated (GO:0006355);;	--	--	--	--	Dof domain, zinc finger	Dof zinc finger protein DOF1.7 OS=Arabidopsis thaliana OX=3702 GN=DOF1.7 PE=2 SV=1	K	Transcription	PREDICTED: dof zinc finger protein DOF3.1-like [Solanum tuberosum]
PGSC0003DMG400029503	314	182	270	94	126	101	5.57008	2.94234	5.11165	1.66289	2.35356	1.85723	0.00701856	-1.00338	down	[G]	Carbohydrate transport and metabolism	Molecular Function: hydrolase activity, hydrolyzing O-glycosyl compounds (GO:0004553);; Cellular Component: cell wall (GO:0005618);; Biological Process: xyloglucan metabolic process (GO:0010411);; Molecular Function: xyloglucan:xyloglucosyl transferase activity (GO:0016762);; Biological Process: cell wall biogenesis (GO:0042546);; Cellular Component: apoplast (GO:0048046);; Biological Process: ce…	K08235|0|sot:102601287|K08235 xyloglucan:xyloglucosyl transferase [EC:2.4.1.207] | (RefSeq) probable xyloglucan endotransglucosylase/hydrolase protein 27	--	--	--	Glycosyl hydrolases family 16;; Xyloglucan endo-transglycosylase (XET) C-terminus	Probable xyloglucan endotransglucosylase/hydrolase protein 27 OS=Arabidopsis thaliana OX=3702 GN=XTH27 PE=2 SV=2	G	Carbohydrate transport and metabolism	PREDICTED: probable xyloglucan endotransglucosylase/hydrolase protein 27 [Solanum tuberosum]
PGSC0003DMG400006796	430	499	553	104	82	254	4.89443	5.0112	6.24329	1.70607	1.14396	3.01214	0.00121519	-1.30711	down	--	--	--	--	--	--	--	--	Dicarboxylate transporter 2.1, chloroplastic OS=Arabidopsis thaliana OX=3702 GN=DIT2-1 PE=1 SV=1	--	--	PREDICTED: uncharacterized protein LOC102604278 [Solanum tuberosum]
Solanum_tuberosum_newGene_12498	465	596	136	80	48	78	2.67743	3.13486	0.83418	0.456688	0.288295	0.464788	1.66634e-05	-1.77071	down	[X]	Mobilome: prophages, transposons	--	--	--	[R]	General function prediction only	Reverse transcriptase (RNA-dependent DNA polymerase);; Integrase core domain;; GAG-pre-integrase domain;; gag-polypeptide of LTR copia-type;; gag-polypeptide of LTR copia-type;; Retrotransposon gag protein	Retrovirus-related Pol polyprotein from transposon TNT 1-94 OS=Nicotiana tabacum OX=4097 PE=2 SV=1	S	Function unknown	PREDICTED: LOW QUALITY PROTEIN: retrovirus-related Pol polyprotein from transposon TNT 1-94 [Solanum pennellii]
PGSC0003DMG400028601	57	50	65	14	9	18	1.12268	0.892205	1.3653	0.277654	0.16791	0.368059	0.00735938	-1.28151	down	[IR]	Lipid transport and metabolism;; General function prediction only	Molecular Function: hydrolase activity, acting on ester bonds (GO:0016788);;	--	--	--	--	GDSL-like Lipase/Acylhydrolase	GDSL esterase/lipase At1g54790 OS=Arabidopsis thaliana OX=3702 GN=At1g54790 PE=2 SV=1	S	Function unknown	PREDICTED: GDSL esterase/lipase At1g54790 [Solanum tuberosum]
PGSC0003DMG400025857	65	50	80	685	147	175	2.61864	1.81599	3.41708	27.7003	6.24357	7.35882	0.000480373	1.58377	up	--	--	--	K14487|2.47856e-19|spen:107013196|K14487 auxin responsive GH3 gene family | (RefSeq) probable indole-3-acetic acid-amido synthetase GH3.1	Plant hormone signal transduction (ko04075)	--	--	GH3 auxin-responsive promoter	Probable indole-3-acetic acid-amido synthetase GH3.1 OS=Arabidopsis thaliana OX=3702 GN=GH3.1 PE=2 SV=1	--	--	auxin and ethylene responsive GH3-like protein [Capsicum chinense]
PGSC0003DMG400019495	80	100	117	258	250	152	0.43835	0.504791	0.689129	1.42854	1.45727	0.874867	0.00684796	1.00793	up	--	--	Biological Process: gene silencing by RNA (GO:0031047);;	--	--	--	--	XS domain	--	S	Function unknown	PREDICTED: uncharacterized protein LOC102585114 [Solanum tuberosum]
PGSC0003DMG400022404	1040	1107	977	306	327	573	9.88323	9.62636	9.09376	2.88025	3.03459	5.24848	0.000134118	-1.14938	down	--	--	--	K14485|0|sot:102595865|K14485 transport inhibitor response 1 | (RefSeq) protein TRANSPORT INHIBITOR RESPONSE 1-like	Plant hormone signal transduction (ko04075)	[R]	General function prediction only	Leucine Rich repeats (2 copies);; F-box-like	Protein TRANSPORT INHIBITOR RESPONSE 1 OS=Arabidopsis thaliana OX=3702 GN=TIR1 PE=1 SV=2	S	Function unknown	PREDICTED: protein TRANSPORT INHIBITOR RESPONSE 1-like [Solanum tuberosum]
PGSC0003DMG400038451	111	163	139	52	24	59	2.45439	3.2841	3.28534	1.15359	0.551131	1.35466	0.00700545	-1.15835	down	[GHR]	Carbohydrate transport and metabolism;; Coenzyme transport and metabolism;; General function prediction only	Molecular Function: magnesium ion binding (GO:0000287);; Molecular Function: carboxy-lyase activity (GO:0016831);; Molecular Function: thiamine pyrophosphate binding (GO:0030976);;	K01568|0|sot:102578941|K01568 pyruvate decarboxylase [EC:4.1.1.1] | (RefSeq) pyruvate decarboxylase 1	Glycolysis / Gluconeogenesis (ko00010)	[EH]	Amino acid transport and metabolism;; Coenzyme transport and metabolism	Thiamine pyrophosphate enzyme, central domain;; Thiamine pyrophosphate enzyme, C-terminal TPP binding domain	Pyruvate decarboxylase 2 (Fragment) OS=Pisum sativum OX=3888 GN=PDC2 PE=2 SV=1	GH	Carbohydrate transport and metabolism;; Coenzyme transport and metabolism	PREDICTED: pyruvate decarboxylase 1 [Solanum tuberosum]
PGSC0003DMG402002640	3120	4411	2967	8468	7830	6000	24.2922	31.4018	25.6463	64.3359	63.6155	47.2899	2.87371e-07	1.09715	up	--	--	Cellular Component: cytoplasm (GO:0005737);; Biological Process: metal ion transport (GO:0030001);; Molecular Function: transition metal ion binding (GO:0046914);; Biological Process: cellular transition metal ion homeostasis (GO:0046916);;	--	--	--	--	CASC3/Barentsz eIF4AIII binding	Protein MLN51 homolog OS=Arabidopsis thaliana OX=3702 GN=MLN51 PE=1 SV=1	S	Function unknown	PREDICTED: protein CASC3 [Solanum tuberosum]
PGSC0003DMG400030905	70	136	166	35	11	42	1.81906	3.73904	5.09683	1.15177	0.291909	1.15142	0.00708986	-1.28748	down	--	--	Molecular Function: nucleoside transmembrane transporter activity (GO:0005337);; Cellular Component: integral component of membrane (GO:0016021);; Biological Process: nucleoside transmembrane transport (GO:1901642);;	K15014|0|sot:102605898|K15014 solute carrier family 29 (equilibrative nucleoside transporter), member 1/2/3 | (RefSeq) equilibrative nucleotide transporter 8	--	[F]	Nucleotide transport and metabolism	Nucleoside transporter	Equilibrative nucleotide transporter 8 OS=Arabidopsis thaliana OX=3702 GN=ETN8 PE=2 SV=1	S	Function unknown	PREDICTED: equilibrative nucleotide transporter 8 [Solanum tuberosum]
PGSC0003DMG400027916	2342	2386	1292	815	828	852	30.0348	27.932	17.709	10.4532	11.1663	11.3617	2.60915e-05	-1.08596	down	[I]	Lipid transport and metabolism	Molecular Function: inositol-3-phosphate synthase activity (GO:0004512);; Cellular Component: cytoplasm (GO:0005737);; Biological Process: inositol biosynthetic process (GO:0006021);; Biological Process: phospholipid biosynthetic process (GO:0008654);;	K01858|0|sot:102598817|K01858 myo-inositol-1-phosphate synthase [EC:5.5.1.4] | (RefSeq) inositol-3-phosphate synthase	Inositol phosphate metabolism (ko00562)	[I]	Lipid transport and metabolism	Myo-inositol-1-phosphate synthase;; Myo-inositol-1-phosphate synthase	Inositol-3-phosphate synthase OS=Nicotiana tabacum OX=4097 PE=2 SV=1	I	Lipid transport and metabolism	PREDICTED: inositol-3-phosphate synthase [Solanum tuberosum]
PGSC0003DMG400010923	334	349	380	158	87	195	2.84152	2.70868	3.45083	1.34049	0.778077	1.71854	0.00589379	-1.01114	down	--	--	Cellular Component: integral component of membrane (GO:0016021);;	--	--	--	--	--	--	--	--	hypothetical protein SDM1_44t00011 [Solanum demissum]
Solanum_tuberosum_newGene_2252	1234	1874	1528	484	336	519	5.20471	6.86896	6.1329	2.09227	1.32589	1.9461	2.55841e-10	-1.56312	down	--	--	Molecular Function: binding (GO:0005488);; Biological Process: cellular macromolecule metabolic process (GO:0044260);; Biological Process: nucleic acid metabolic process (GO:0090304);;	K18577|6.06846e-105|mdm:103414113|K18577 mannosylglycoprotein endo-beta-mannosidase [EC:3.2.1.152] | (RefSeq) mannosylglycoprotein endo-beta-mannosidase-like	--	[R]	General function prediction only	Reverse transcriptase (RNA-dependent DNA polymerase)	Putative ribonuclease H protein At1g65750 OS=Arabidopsis thaliana OX=3702 GN=At1g65750 PE=3 SV=1	S	Function unknown	hypothetical protein VITISV_010028 [Vitis vinifera]
PGSC0003DMG400004241	1	0	5	58	76	87	0.010121	0	0.074767	0.920282	1.36366	1.55398	4.10347e-08	2.42809	up	--	--	--	--	--	--	--	--	--	S	Function unknown	PREDICTED: uncharacterized protein LOC101255289 [Solanum lycopersicum]
PGSC0003DMG400004744	232	284	179	75	67	117	3.70164	4.52665	3.35106	1.19639	1.1588	1.95595	0.00208218	-1.11805	down	[F]	Nucleotide transport and metabolism	Molecular Function: adenine phosphoribosyltransferase activity (GO:0003999);; Cellular Component: cytoplasm (GO:0005737);; Biological Process: adenine salvage (GO:0006168);; Biological Process: nucleoside metabolic process (GO:0009116);;	K00759|1.03189e-123|sot:102579337|K00759 adenine phosphoribosyltransferase [EC:2.4.2.7] | (RefSeq) adenine phosphoribosyltransferase 4	Purine metabolism (ko00230)	[F]	Nucleotide transport and metabolism	Phosphoribosyl transferase domain	Adenine phosphoribosyltransferase 4 OS=Arabidopsis thaliana OX=3702 GN=APT4 PE=1 SV=1	F	Nucleotide transport and metabolism	PREDICTED: adenine phosphoribosyltransferase 4 [Solanum tuberosum]
PGSC0003DMG402030312	99	106	71	284	260	206	1.32204	1.29327	0.962987	3.92628	3.42778	3.0543	1.74056e-05	1.32641	up	--	--	--	--	--	--	--	TPL-binding domain in jasmonate signalling	--	S	Function unknown	PREDICTED: uncharacterized protein LOC102583417 [Solanum tuberosum]
PGSC0003DMG400006692	112	90	133	10	13	28	3.0663	2.24962	3.91416	0.252708	0.351127	0.779767	4.31298e-05	-1.7796	down	[QV]	Secondary metabolites biosynthesis, transport and catabolism;; Defense mechanisms	Molecular Function: iron ion binding (GO:0005506);; Cellular Component: membrane (GO:0016020);; Molecular Function: oxidoreductase activity, acting on paired donors, with incorporation or reduction of molecular oxygen, NAD(P)H as one donor, and incorporation of one atom of oxygen (GO:0016709);; Molecular Function: heme binding (GO:0020037);; Biological Process: secondary metabolite biosynthetic p…	K07418|1.88363e-136|spen:107022816|K07418 cytochrome P450 family 2 subfamily J [EC:1.14.14.1] | (RefSeq) premnaspirodiene oxygenase-like	--	[Q]	Secondary metabolites biosynthesis, transport and catabolism	Cytochrome P450	Premnaspirodiene oxygenase OS=Hyoscyamus muticus OX=35626 GN=CYP71D55 PE=1 SV=1	Q	Secondary metabolites biosynthesis, transport and catabolism	PREDICTED: premnaspirodiene oxygenase-like [Solanum pennellii]
PGSC0003DMG400015536	2046	2185	2774	783	426	1367	39.5578	38.8678	57.0092	15.4427	8.65941	27.5896	0.00315164	-1.12745	down	--	--	Molecular Function: DNA binding (GO:0003677);;	K09422|1.7809e-100|sot:102586025|K09422 myb proto-oncogene protein, plant | (RefSeq) transcription factor MYB48	--	[K]	Transcription	Myb-like DNA-binding domain;; Myb-like DNA-binding domain;; Myb-like DNA-binding domain	Transcription factor MYB48 OS=Arabidopsis thaliana OX=3702 GN=MYB48 PE=2 SV=1	K	Transcription	PREDICTED: transcription factor MYB48 [Solanum tuberosum]
Solanum_tuberosum_newGene_3193	14	12	17	77	67	55	0.245151	0.192556	0.44699	1.84146	1.65651	1.16064	0.000566054	1.53794	up	--	--	--	--	--	--	--	Domain of unknown function (DUF4283)	--	--	--	PREDICTED: uncharacterized protein LOC107063442 [Solanum tuberosum]
PGSC0003DMG400025001	1173	1305	1594	4975	11212	5268	8.1311	8.27609	12.1006	33.2463	78.4894	36.4718	2.60211e-12	2.10278	up	[E]	Amino acid transport and metabolism	--	--	--	[E]	Amino acid transport and metabolism	FACT complex subunit (SPT16/CDC68);; FACT complex subunit SPT16 N-terminal lobe domain;; Metallopeptidase family M24;; Histone chaperone Rttp106-like	FACT complex subunit SPT16 OS=Zea mays OX=4577 GN=SPT16 PE=2 SV=1	K	Transcription	PREDICTED: FACT complex subunit SPT16-like [Solanum tuberosum]
PGSC0003DMG400000408	128	59	92	11	10	10	2.38481	0.986754	1.8138	0.188779	0.184786	0.175269	2.94655e-06	-2.02014	down	[G]	Carbohydrate transport and metabolism	Molecular Function: hydrolase activity, hydrolyzing O-glycosyl compounds (GO:0004553);; Cellular Component: cell wall (GO:0005618);; Biological Process: xyloglucan metabolic process (GO:0010411);; Molecular Function: xyloglucan:xyloglucosyl transferase activity (GO:0016762);; Biological Process: cell wall biogenesis (GO:0042546);; Cellular Component: apoplast (GO:0048046);; Biological Process: ce…	K08235|0|sot:102599489|K08235 xyloglucan:xyloglucosyl transferase [EC:2.4.1.207] | (RefSeq) xyloglucan endotransglucosylase/hydrolase protein 31-like	--	--	--	Glycosyl hydrolases family 16;; Xyloglucan endo-transglycosylase (XET) C-terminus	Xyloglucan endotransglucosylase/hydrolase protein 31 OS=Arabidopsis thaliana OX=3702 GN=XTH31 PE=1 SV=2	G	Carbohydrate transport and metabolism	PREDICTED: xyloglucan endotransglucosylase/hydrolase protein 31-like [Solanum tuberosum]
PGSC0003DMG400008545	56	101	54	170	177	142	0.549958	0.902383	0.674959	1.64841	1.77259	1.42564	0.00398955	1.07682	up	[L]	Replication, recombination and repair	Molecular Function: protein kinase activity (GO:0004672);; Molecular Function: ATP binding (GO:0005524);; Cellular Component: nucleus (GO:0005634);; Cellular Component: cytoplasm (GO:0005737);; Biological Process: response to water deprivation (GO:0009414);; Biological Process: detection of light stimulus (GO:0009583);; Biological Process: photomorphogenesis (GO:0009640);; Biological Process: blu…	K12118|0|sot:102583141|K12118 cryptochrome 1 | (RefSeq) cryptochrome-1-like	Circadian rhythm - plant (ko04712)	[LT]	Replication, recombination and repair;; Signal transduction mechanisms	FAD binding domain of DNA photolyase;; DNA photolyase;; Blue/Ultraviolet sensing protein C terminal	Cryptochrome-1 OS=Arabidopsis thaliana OX=3702 GN=CRY1 PE=1 SV=2	L	Replication, recombination and repair	PREDICTED: cryptochrome-1-like [Solanum tuberosum]
PGSC0003DMG400023462	406	721	146	1160	1105	863	12.2965	20.1191	4.82497	35.5741	35.7157	27.4284	0.00729025	1.10601	up	--	--	--	--	--	[K]	Transcription	Ubiquitin family;; Ubiquitin-2 like Rad60 SUMO-like	--	K	Transcription	PREDICTED: uncharacterized protein LOC102586920 [Solanum tuberosum]
PGSC0003DMG401001686	802	930	293	271	311	215	10.4769	10.2965	4.76784	4.04319	5.10126	3.87297	0.00879434	-1.01787	down	--	--	Cellular Component: mitochondrion (GO:0005739);; Cellular Component: vacuolar membrane (GO:0005774);; Cellular Component: chloroplast envelope (GO:0009941);;	--	--	--	--	--	Protein TRIGALACTOSYLDIACYLGLYCEROL 4, chloroplastic OS=Arabidopsis thaliana OX=3702 GN=TGD4 PE=1 SV=1	S	Function unknown	PREDICTED: protein TRIGALACTOSYLDIACYLGLYCEROL 4, chloroplastic [Solanum tuberosum]
PGSC0003DMG400002895	4082	5076	5563	880	917	1207	35.9378	40.893	52.1966	7.73464	8.483	11.1183	4.49641e-21	-2.06026	down	[M]	Cell wall/membrane/envelope biogenesis	Biological Process: sucrose metabolic process (GO:0005985);; Molecular Function: sucrose synthase activity (GO:0016157);;	K00695|0|sot:102577594|K00695 sucrose synthase [EC:2.4.1.13] | (RefSeq) SS16, sus4; Sucrose synthase	Starch and sucrose metabolism (ko00500)	[M]	Cell wall/membrane/envelope biogenesis	Sucrose synthase;; Glycosyl transferases group 1;; Glycosyl transferases group 1	Sucrose synthase OS=Solanum tuberosum OX=4113 PE=2 SV=1	M	Cell wall/membrane/envelope biogenesis	PREDICTED: sucrose synthase isoform X1 [Solanum tuberosum]
PGSC0003DMG400028620	151	145	140	50	60	56	1.65015	1.45164	1.61848	0.543983	0.672474	0.629484	0.0017037	-1.11688	down	[L]	Replication, recombination and repair	Molecular Function: DNA (6-4) photolyase activity (GO:0003914);; Biological Process: response to UV (GO:0009411);;	K02295|0|sot:102605735|K02295 cryptochrome | (RefSeq) (6-4)DNA photolyase	--	[LT]	Replication, recombination and repair;; Signal transduction mechanisms	FAD binding domain of DNA photolyase;; DNA photolyase	(6-4)DNA photolyase OS=Arabidopsis thaliana OX=3702 GN=UVR3 PE=1 SV=2	L	Replication, recombination and repair	PREDICTED: (6-4)DNA photolyase isoform X1 [Solanum tuberosum]
PGSC0003DMG400002327	173	166	167	58	49	63	2.81123	2.42783	2.88799	0.93198	0.819364	1.04274	0.00016959	-1.27759	down	--		Molecular Function: protein kinase activity (GO:0004672);; Molecular Function: protein binding (GO:0005515);; Molecular Function: ATP binding (GO:0005524);; Biological Process: protein phosphorylation (GO:0006468);;	--	--	[T]	Signal transduction mechanisms	Protein tyrosine kinase;; Protein kinase domain;; Protein tyrosine kinase	Serine/threonine-protein kinase RIPK OS=Arabidopsis thaliana OX=3702 GN=RIPK PE=1 SV=1	T	Signal transduction mechanisms	PREDICTED: putative receptor-like protein kinase At1g72540 [Solanum tuberosum]
PGSC0003DMG401007406	85	71	58	0	0	0	1.29098	1.05568	0.938746	0	0	0	4.83156e-12	-2.95146	down	[Q]	Secondary metabolites biosynthesis, transport and catabolism	Biological Process: suberin biosynthetic process (GO:0010345);; Biological Process: long-chain fatty-acyl-CoA metabolic process (GO:0035336);; Cellular Component: intracellular membrane-bounded organelle (GO:0043231);; Biological Process: oxidation-reduction process (GO:0055114);; Molecular Function: fatty-acyl-CoA reductase (alcohol-forming) activity (GO:0080019);;	K13356|1.06677e-176|sot:102601049|K13356 alcohol-forming fatty acyl-CoA reductase [EC:1.2.1.84] | (RefSeq) fatty acyl-CoA reductase 1-like	Cutin, suberine and wax biosynthesis (ko00073);; Peroxisome (ko04146)	[I]	Lipid transport and metabolism	Male sterility protein;; Male sterility protein;; NAD dependent epimerase/dehydratase family;; GDP-mannose 4,6 dehydratase;; RmlD substrate binding domain;; 3-beta hydroxysteroid dehydrogenase/isomerase family	Probable fatty acyl-CoA reductase 5 OS=Arabidopsis thaliana OX=3702 GN=FAR5 PE=1 SV=1	S	Function unknown	PREDICTED: fatty acyl-CoA reductase 1-like isoform X2 [Solanum lycopersicum]
PGSC0003DMG400016966	13	18	46	131	101	91	0.225224	0.289229	0.874376	2.36212	1.91694	1.70522	0.00390452	1.3597	up	--	--	Cellular Component: integral component of plasma membrane (GO:0005887);; Biological Process: phospholipid metabolic process (GO:0006644);; Biological Process: signal transduction (GO:0007165);; Molecular Function: phosphatidate phosphatase activity (GO:0008195);; Biological Process: phospholipid dephosphorylation (GO:0046839);;	--	--	--	--	--	--	S	Function unknown	PREDICTED: keratin, type II cytoskeletal I-like [Solanum tuberosum]
PGSC0003DMG400026783	350	727	411	2355	2608	998	3.95415	7.49826	4.96223	26.6634	31.0539	11.7435	4.23785e-07	1.72658	up	[KL]	Transcription;; Replication, recombination and repair	Molecular Function: DNA binding (GO:0003677);; Molecular Function: ATP-dependent DNA helicase activity (GO:0004003);; Molecular Function: ATP binding (GO:0005524);; Biological Process: nucleotide-excision repair (GO:0006289);; Biological Process: transcription initiation from RNA polymerase II promoter (GO:0006367);; Biological Process: DNA duplex unwinding (GO:0032508);;	K10843|0|sot:102592877|K10843 DNA excision repair protein ERCC-3 [EC:3.6.4.12] | (RefSeq) DNA repair helicase XPB1-like	Basal transcription factors (ko03022);; Nucleotide excision repair (ko03420)	[KL]	Transcription;; Replication, recombination and repair	ERCC3/RAD25/XPB C-terminal helicase;; Helicase conserved C-terminal domain;; Type III restriction enzyme, res subunit;; Helicase conserved C-terminal domain	General transcription and DNA repair factor IIH helicase subunit XPB2 OS=Arabidopsis thaliana OX=3702 GN=XPB2 PE=2 SV=1	L	Replication, recombination and repair	PREDICTED: DNA repair helicase XPB1-like [Solanum tuberosum]
Solanum_tuberosum_newGene_12134	44	91	57	19	5	5	2.37304	4.47892	3.28479	0.999297	0.228828	0.226606	0.00377532	-1.42439	down	--	--	--	--	--	--	--	--	--	--	--	PREDICTED: uncharacterized protein LOC109220282 [Nicotiana attenuata]
PGSC0003DMG400000917	32	24	39	114	233	79	0.469876	0.29556	0.590091	1.61681	3.5249	1.17238	0.000596987	1.52313	up	[S]	Function unknown	Cellular Component: integral component of membrane (GO:0016021);;	--	--	[R]	General function prediction only	MORN repeat;; MORN repeat	Phosphatidylinositol 4-phosphate 5-kinase 5 OS=Arabidopsis thaliana OX=3702 GN=PIP5K5 PE=2 SV=1	S	Function unknown	PREDICTED: MORN repeat-containing protein 1-like [Solanum tuberosum]
Solanum_tuberosum_newGene_429	150	180	223	57	32	62	1.51477	1.59639	2.2225	0.553391	0.485746	0.633869	0.000214525	-1.42946	down	--	--	--	K19983|7.58375e-152|sot:102585066|K19983 exocyst complex component 1 | (RefSeq) exocyst complex component SEC3A-like	--	[U]	Intracellular trafficking, secretion, and vesicular transport	Exocyst complex component Sec3;; Exocyst complex component Sec3	Exocyst complex component SEC3A OS=Arabidopsis thaliana OX=3702 GN=SEC3A PE=1 SV=1	S	Function unknown	PREDICTED: exocyst complex component SEC3A-like isoform X3 [Solanum tuberosum]
PGSC0003DMG400009508	254	324	285	703	603	650	1.50912	1.74871	1.81073	4.17384	3.79411	4.03337	8.95238e-08	1.17164	up	--	--	--	--	--	--	--	--	--	--	--	PREDICTED: uncharacterized protein LOC107057941 [Solanum tuberosum]
PGSC0003DMG400016805	23	28	12	269	264	117	0.631185	0.6951	0.359344	7.53861	7.79878	3.40042	2.89641e-11	2.51927	up	--	--	--	--	--	[R]	General function prediction only	--	F-box protein FBW2 OS=Arabidopsis thaliana OX=3702 GN=FBW2 PE=1 SV=1	S	Function unknown	PREDICTED: F-box protein FBW2-like [Solanum tuberosum]
PGSC0003DMG400000230	1744	2776	2276	8930	8327	4155	17.7889	25.8516	24.8244	91.2086	89.4241	44.1044	1.88019e-07	1.52011	up	--	--	--	--	--	[S]	Function unknown	Uncharacterized conserved protein (DUF2043)	UV-stimulated scaffold protein A homolog OS=Arabidopsis thaliana OX=3702 GN=At3g61800 PE=3 SV=1	S	Function unknown	PREDICTED: UV-stimulated scaffold protein A homolog [Solanum tuberosum]
PGSC0003DMG400028152	633	510	373	250	141	168	19.4263	14.2876	12.2192	7.6638	4.52571	5.35588	0.000329141	-1.18003	down	--	--	Molecular Function: signal transducer activity (GO:0004871);; Biological Process: defense response (GO:0006952);; Biological Process: signal transduction (GO:0007165);; Cellular Component: plasmodesma (GO:0009506);; Cellular Component: integral component of membrane (GO:0016021);; Cellular Component: anchored component of plasma membrane (GO:0046658);;	--	--	--	--	Late embryogenesis abundant protein	NDR1/HIN1-like protein 10 OS=Arabidopsis thaliana OX=3702 GN=NHL10 PE=2 SV=1	S	Function unknown	harpin inducing protein, partial [Solanum tuberosum]
PGSC0003DMG400011163	330	409	251	1140	1034	525	3.52135	3.96576	2.72663	11.8114	12.7924	5.93166	3.78633e-05	1.3178	up	[R]	General function prediction only	Molecular Function: ATP binding (GO:0005524);;	--	--	[R]	General function prediction only	AFG1-like ATPase	--	S	Function unknown	PREDICTED: lactation elevated protein 1-like isoform X1 [Solanum tuberosum]
PGSC0003DMG400022647	243	435	392	136	138	157	10.234	16.7322	17.6394	5.73109	6.08376	6.88183	0.000914992	-1.07723	down	--	--	--	--	--	--	--	--	--	--	--	hypothetical protein T459_27508 [Capsicum annuum]
PGSC0003DMG401017626	145	131	199	48	46	31	0.786223	0.645173	1.15393	0.256473	0.26313	0.171184	0.000138959	-1.47384	down	[G]	Carbohydrate transport and metabolism	Molecular Function: alpha-amylase activity (GO:0004556);; Molecular Function: calcium ion binding (GO:0005509);; Biological Process: carbohydrate metabolic process (GO:0005975);; Cellular Component: chloroplast stroma (GO:0009570);;	--	--	[G]	Carbohydrate transport and metabolism	Alpha-amylase C-terminal beta-sheet domain	Alpha-amylase 3, chloroplastic OS=Arabidopsis thaliana OX=3702 GN=AMY3 PE=1 SV=1	G	Carbohydrate transport and metabolism	PREDICTED: alpha-amylase 3, chloroplastic-like [Eucalyptus grandis]
PGSC0003DMG400007466	1953	2751	3520	834	1049	1284	16.5003	19.4836	30.1575	6.7212	9.22078	10.1977	9.84447e-05	-1.16614	down	[C]	Energy production and conversion	Cellular Component: cytosol (GO:0005829);; Biological Process: tricarboxylic acid cycle (GO:0006099);; Molecular Function: phosphoenolpyruvate carboxylase activity (GO:0008964);; Biological Process: carbon fixation (GO:0015977);;	K01595|0|sot:102586589|K01595 phosphoenolpyruvate carboxylase [EC:4.1.1.31] | (RefSeq) phosphoenolpyruvate carboxylase 4	Pyruvate metabolism (ko00620);; Carbon fixation in photosynthetic organisms (ko00710);; Carbon metabolism (ko01200)	--	--	Phosphoenolpyruvate carboxylase	Phosphoenolpyruvate carboxylase 4 OS=Arabidopsis thaliana OX=3702 GN=PPC4 PE=2 SV=1	C	Energy production and conversion	PREDICTED: phosphoenolpyruvate carboxylase 4 [Solanum tuberosum]
PGSC0003DMG400029705	212	202	309	34	38	126	6.99236	6.09995	10.9378	1.09887	1.32353	4.34354	0.00767977	-1.23723	down	--	--	--	--	--	--	--	--	--	--	--	PREDICTED: uncharacterized protein LOC102584927 isoform X1 [Solanum tuberosum]
PGSC0003DMG400029237	127	103	126	33	26	26	3.29388	2.32441	3.39863	0.787678	0.634607	0.665474	5.00008e-05	-1.56467	down	--	--	Molecular Function: transcription corepressor activity (GO:0003714);; Cellular Component: nucleus (GO:0005634);; Biological Process: response to wounding (GO:0009611);; Biological Process: regulation of defense response (GO:0031347);; Biological Process: negative regulation of nucleic acid-templated transcription (GO:1903507);; Biological Process: regulation of jasmonic acid mediated signaling pa…	K13464|3.60025e-110|sot:102592910|K13464 jasmonate ZIM domain-containing protein | (RefSeq) protein TIFY 10A-like	Plant hormone signal transduction (ko04075)	--	--	tify domain	Protein TIFY 10A OS=Arabidopsis thaliana OX=3702 GN=TIFY10A PE=1 SV=1	S	Function unknown	PREDICTED: protein TIFY 10A-like [Solanum tuberosum]
Solanum_tuberosum_newGene_1091	0	0	0	64	92	69	0	0	0	3.34304	5.12486	3.74948	1.29652e-13	3.12186	up	--	--	Molecular Function: nucleocytoplasmic transporter activity (GO:0005487);; Cellular Component: nucleolus (GO:0005730);; Biological Process: NLS-bearing protein import into nucleus (GO:0006607);; Biological Process: nuclear pore organization (GO:0006999);; Molecular Function: structural constituent of nuclear pore (GO:0017056);; Biological Process: protein localization to nuclear inner membrane (GO…	K14308|6.33567e-17|sot:102597378|K14308 nuclear pore complex protein Nup54 | (RefSeq) nuclear pore complex protein NUP54	RNA transport (ko03013)	[YU]	Nuclear structure;; Intracellular trafficking, secretion, and vesicular transport	--	Nuclear pore complex protein NUP54 OS=Arabidopsis thaliana OX=3702 GN=NUP54 PE=1 SV=1	U	Intracellular trafficking, secretion, and vesicular transport	PREDICTED: nuclear pore complex protein NUP54 [Solanum tuberosum]
PGSC0003DMG400005234	110	273	213	51	27	39	2.08153	4.43809	4.26697	1.22846	0.656206	0.804465	2.0069e-05	-1.70475	down	--	--	--	--	--	--	--	--	--	--	--	PREDICTED: uncharacterized protein LOC102594207 isoform X3 [Solanum tuberosum]
PGSC0003DMG400003406	11	26	15	99	103	42	0.093568	0.203211	0.131477	0.859366	0.940045	0.372585	0.00163902	1.47319	up	[T]	Signal transduction mechanisms	--	--	--	[T]	Signal transduction mechanisms	Protein tyrosine kinase;; Protein kinase domain;; Carbohydrate-binding protein of the ER;; Di-glucose binding within endoplasmic reticulum	Probable receptor-like protein kinase At4g39110 OS=Arabidopsis thaliana OX=3702 GN=At4g39110 PE=3 SV=1	T	Signal transduction mechanisms	PREDICTED: probable receptor-like protein kinase At4g39110 [Solanum tuberosum]
PGSC0003DMG400031832	3448	2267	2151	1078	455	420	53.6486	34.0915	34.3112	13.9448	8.20486	6.7657	4.02791e-06	-1.60873	down	[G]	Carbohydrate transport and metabolism	Molecular Function: high-affinity hydrogen:glucose symporter activity (GO:0005358);; Cellular Component: integral component of plasma membrane (GO:0005887);; Cellular Component: plasmodesma (GO:0009506);; Biological Process: proton transport (GO:0015992);; Biological Process: glucose import (GO:0046323);; Biological Process: glucose transmembrane transport (GO:1904659);;	--	--	[R]	General function prediction only	Sugar (and other) transporter;; Major Facilitator Superfamily	Sugar transport protein 13 OS=Arabidopsis thaliana OX=3702 GN=STP13 PE=1 SV=2	G	Carbohydrate transport and metabolism	PREDICTED: sugar transport protein 13 [Solanum tuberosum]
PGSC0003DMG400011771	581	514	487	171	93	160	8.53042	7.2873	7.26317	2.78708	1.64563	2.52377	5.52724e-08	-1.60233	down	--	--	Biological Process: amino acid transmembrane transport (GO:0003333);; Cellular Component: plasma membrane (GO:0005886);; Molecular Function: amino acid transmembrane transporter activity (GO:0015171);; Cellular Component: integral component of membrane (GO:0016021);;	--	--	[E]	Amino acid transport and metabolism	Transmembrane amino acid transporter protein	Amino acid permease 3 OS=Arabidopsis thaliana OX=3702 GN=AAP3 PE=1 SV=2	E	Amino acid transport and metabolism	PREDICTED: amino acid permease 3 [Solanum tuberosum]
PGSC0003DMG400020168	221	279	219	91	50	111	6.57508	7.5868	6.99175	2.70607	1.55122	3.42929	0.0016161	-1.17848	down	--	--	Cellular Component: endoplasmic reticulum (GO:0005783);; Biological Process: protein retention in ER lumen (GO:0006621);; Cellular Component: integral component of membrane (GO:0016021);; Molecular Function: ER retention sequence binding (GO:0046923);;	--	--	[U]	Intracellular trafficking, secretion, and vesicular transport	ER lumen protein retaining receptor	ER lumen protein-retaining receptor B OS=Arabidopsis thaliana OX=3702 GN=ERD2B PE=1 SV=1	U	Intracellular trafficking, secretion, and vesicular transport	PREDICTED: putative ER lumen protein-retaining receptor C28H8.4 [Solanum tuberosum]
PGSC0003DMG402019457	161	165	323	717	803	282	3.1473	2.93926	6.25809	10.2446	12.9882	5.75292	0.00658207	1.15173	up	--	--	Cellular Component: nucleus (GO:0005634);; Biological Process: regulation of transcription, DNA-templated (GO:0006355);; Biological Process: auxin-activated signaling pathway (GO:0009734);;	K14484|2.89567e-166|sot:102577631|K14484 auxin-responsive protein IAA | (RefSeq) IAA3; auxin/indole-3-acetic acid 3	Plant hormone signal transduction (ko04075)	--	--	AUX/IAA family	Auxin-responsive protein IAA16 OS=Arabidopsis thaliana OX=3702 GN=IAA16 PE=1 SV=1	K	Transcription	auxin/indole-3-acetic acid 3 [Solanum tuberosum]
PGSC0003DMG401019209	13	26	25	134	147	50	0.455151	0.837623	0.96101	4.8517	5.58924	1.87462	0.000447176	1.59243	up	[J]	Translation, ribosomal structure and biogenesis	Molecular Function: nucleotide binding (GO:0000166);; Molecular Function: nucleic acid binding (GO:0003676);;	K12881|9.93754e-114|sot:102603961|K12881 THO complex subunit 4 | (RefSeq) THO complex subunit 4A-like	RNA transport (ko03013);; mRNA surveillance pathway (ko03015);; Spliceosome (ko03040)	[A]	RNA processing and modification	RNA recognition motif. (a.k.a. RRM, RBD, or RNP domain)	THO complex subunit 4A OS=Arabidopsis thaliana OX=3702 GN=ALY1 PE=1 SV=1	S	Function unknown	PREDICTED: THO complex subunit 4A-like [Solanum tuberosum]
PGSC0003DMG401013303	187	322	275	114	105	108	2.3758	3.74621	3.74085	1.44865	1.40043	1.42317	0.00194702	-1.029	down	--	--	--	K11267|1.89844e-09|sot:102584418|K11267 sister chromatid cohesion protein PDS5 | (RefSeq) sister chromatid cohesion protein PDS5 homolog A-A	--	--	--	GLTT repeat (6 copies)	--	--	--	PREDICTED: sister chromatid cohesion protein PDS5 homolog A-A isoform X1 [Solanum tuberosum]
PGSC0003DMG400006368	2505	2045	2708	925	512	1099	47.5593	36.2821	55.5418	17.5184	10.0878	21.9359	5.1632e-05	-1.2707	down	[QV]	Secondary metabolites biosynthesis, transport and catabolism;; Defense mechanisms	Molecular Function: iron ion binding (GO:0005506);; Cellular Component: integral component of membrane (GO:0016021);; Molecular Function: oxidoreductase activity, acting on paired donors, with incorporation or reduction of molecular oxygen, NAD(P)H as one donor, and incorporation of one atom of oxygen (GO:0016709);; Molecular Function: heme binding (GO:0020037);; Biological Process: secondary met…	--	--	[Q]	Secondary metabolites biosynthesis, transport and catabolism	Cytochrome P450	Cytochrome P450 71A1 OS=Persea americana OX=3435 GN=CYP71A1 PE=1 SV=2	Q	Secondary metabolites biosynthesis, transport and catabolism	PREDICTED: cytochrome P450 71A1-like [Solanum tuberosum]
PGSC0003DMG400006639	979	1164	967	3418	1774	1760	16.3824	17.7766	17.3056	57.2113	31.2262	30.6251	0.000237938	1.09446	up	[U]	Intracellular trafficking, secretion, and vesicular transport	Molecular Function: protein serine/threonine kinase activity (GO:0004674);; Molecular Function: ATP binding (GO:0005524);; Cellular Component: nucleus (GO:0005634);; Cellular Component: cytoplasm (GO:0005737);; Cellular Component: plasma membrane (GO:0005886);; Biological Process: protein phosphorylation (GO:0006468);; Biological Process: intracellular signal transduction (GO:0035556);;	K20714|0|sot:102580814|K20714 serine/threonine-protein kinase OXI1 [EC:2.7.11.1] | (RefSeq) serine/threonine-protein kinase OXI1-like	--	[R]	General function prediction only	Protein kinase domain;; Protein tyrosine kinase;; Kinase-like	Serine/threonine-protein kinase OXI1 OS=Arabidopsis thaliana OX=3702 GN=OXI1 PE=1 SV=1	T	Signal transduction mechanisms	PREDICTED: serine/threonine-protein kinase OXI1-like [Solanum tuberosum]
PGSC0003DMG400007008	255	161	70	687	688	180	4.18109	2.63483	0.882728	9.58527	11.182	3.28913	0.00910062	1.20874	up	[S]	Function unknown	--	--	--	[S]	Function unknown	Pyridoxamine 5'-phosphate oxidase;; Pyridoxamine 5'-phosphate oxidase	Pyridoxine/pyridoxamine 5&apos;-phosphate oxidase 2 OS=Arabidopsis thaliana OX=3702 GN=PPOX2 PE=1 SV=2	S	Function unknown	PREDICTED: pyridoxine/pyridoxamine 5&apos;-phosphate oxidase 2 isoform X2 [Solanum tuberosum]
PGSC0003DMG400008985	1263	1681	1537	578	426	853	19.9682	25.5135	27.4557	9.70654	7.25362	15.5752	0.000496359	-1.06066	down	--	--	Molecular Function: aspartic-type endopeptidase activity (GO:0004190);; Biological Process: proteolysis (GO:0006508);; Cellular Component: integral component of membrane (GO:0016021);; Biological Process: protein catabolic process (GO:0030163);;	--	--	[O]	Posttranslational modification, protein turnover, chaperones	Xylanase inhibitor C-terminal;; Xylanase inhibitor N-terminal	Basic 7S globulin OS=Glycine max OX=3847 GN=BG PE=1 SV=2	O	Posttranslational modification, protein turnover, chaperones	xyloglucan-specific endoglucanase inhibitor 1 precursor [Solanum tuberosum]
PGSC0003DMG400015458	307	247	400	130	114	140	2.23486	1.64274	3.33198	1.03672	0.959742	1.14705	0.00180648	-1.07881	down	[K]	Transcription	Molecular Function: protein kinase activity (GO:0004672);; Molecular Function: ATP binding (GO:0005524);; Biological Process: protein phosphorylation (GO:0006468);; Cellular Component: integral component of membrane (GO:0016021);;	--	--	--	--	Protein tyrosine kinase;; Leucine rich repeat;; Protein kinase domain;; Leucine Rich Repeat;; Leucine Rich repeats (2 copies);; Leucine rich repeat N-terminal domain	Probable LRR receptor-like serine/threonine-protein kinase At2g16250 OS=Arabidopsis thaliana OX=3702 GN=At2g16250 PE=2 SV=1	--	--	PREDICTED: probable LRR receptor-like serine/threonine-protein kinase At2g16250 [Solanum tuberosum]
PGSC0003DMG400000583	368	300	239	128	68	152	10.1703	7.58274	7.07918	3.54124	1.97213	4.36074	0.00499026	-1.07234	down	--	--	Molecular Function: signal transducer activity (GO:0004871);; Biological Process: defense response (GO:0006952);; Biological Process: signal transduction (GO:0007165);; Cellular Component: plasmodesma (GO:0009506);; Cellular Component: integral component of membrane (GO:0016021);; Cellular Component: anchored component of plasma membrane (GO:0046658);;	--	--	--	--	Late embryogenesis abundant protein	NDR1/HIN1-like protein 26 OS=Arabidopsis thaliana OX=3702 GN=NHL26 PE=2 SV=1	S	Function unknown	PREDICTED: protein YLS9 [Solanum tuberosum]
Solanum_tuberosum_newGene_9625	0	0	0	256	163	130	0	0	0	7.80318	5.30016	4.21141	4.66095e-28	4.27655	up	--	--	--	--	--	--	--	--	60S ribosomal protein L3-2 OS=Arabidopsis thaliana OX=3702 GN=ARP2 PE=2 SV=4	--	--	PREDICTED: uncharacterized protein LOC107063323 isoform X1 [Solanum tuberosum]
Solanum_tuberosum_newGene_10297	109	358	248	16	34	48	2.55425	7.8704	5.83732	0.521202	0.602737	1.28394	8.72738e-06	-1.89687	down	--	--	--	--	--	--	--	--	--	--	--	PREDICTED: uncharacterized protein LOC102589243 isoform X1 [Solanum tuberosum]
PGSC0003DMG400020206	697	323	280	171	82	139	21.4601	8.95085	9.06211	5.17728	2.58894	4.37101	0.00167005	-1.28731	down	--	--	Molecular Function: transcription factor activity, sequence-specific DNA binding (GO:0003700);; Biological Process: regulation of transcription, DNA-templated (GO:0006355);; Molecular Function: sequence-specific DNA binding (GO:0043565);;	--	--	--	--	WRKY DNA -binding domain	Probable WRKY transcription factor 75 OS=Arabidopsis thaliana OX=3702 GN=WRKY75 PE=2 SV=1	--	--	PREDICTED: probable WRKY transcription factor 45 [Solanum tuberosum]
PGSC0003DMG400018755	105	118	126	420	464	201	1.48055	1.81273	2.07714	6.15593	6.99066	3.05845	8.89765e-05	1.39914	up	--	--	Cellular Component: integral component of membrane (GO:0016021);;	K15285|5.82227e-148|sot:102583389|K15285 solute carrier family 35, member E3 | (RefSeq) uncharacterized membrane protein At1g06890-like	--	[GE]	Carbohydrate transport and metabolism;; Amino acid transport and metabolism	Triose-phosphate Transporter family	Nucleotide-sugar uncharacterized transporter 1 OS=Arabidopsis thaliana OX=3702 GN=At5g57100 PE=2 SV=1	S	Function unknown	PREDICTED: uncharacterized membrane protein At1g06890-like isoform X1 [Solanum tuberosum]
PGSC0003DMG400010143	544	551	502	62	59	303	15.7792	14.5735	15.542	1.77199	1.78123	9.11865	0.00873806	-1.23229	down	--	--	Molecular Function: cysteine-type endopeptidase inhibitor activity (GO:0004869);; Cellular Component: vacuole (GO:0005773);; Molecular Function: peptidase activity (GO:0008233);; Biological Process: negative regulation of endopeptidase activity (GO:0010951);;	--	--	--	--	Trypsin and protease inhibitor	Cysteine protease inhibitor 1 OS=Solanum tuberosum OX=4113 PE=1 SV=3	--	--	PREDICTED: cysteine protease inhibitor 1 [Solanum tuberosum]
PGSC0003DMG400007953	51	31	31	155	243	71	0.36716	0.201466	0.25805	1.13027	2.18651	0.56083	0.0011234	1.45717	up	--	--	Molecular Function: DNA binding (GO:0003677);; Cellular Component: nucleus (GO:0005634);; Biological Process: regulation of transcription, DNA-templated (GO:0006355);;	--	--	--	--	No apical meristem (NAM) protein	NAC domain-containing protein 19 OS=Arabidopsis thaliana OX=3702 GN=NAC019 PE=1 SV=1	S	Function unknown	PREDICTED: NAC domain-containing protein 19-like [Solanum tuberosum]
PGSC0003DMG400028063	596	455	669	140	126	228	5.60446	3.93905	7.03176	1.46365	1.28693	2.3391	8.10186e-06	-1.47944	down	--	--	Cellular Component: integral component of membrane (GO:0016021);;	--	--	--	--	--	--	S	Function unknown	PREDICTED: uncharacterized protein LOC102594796 isoform X1 [Solanum tuberosum]
PGSC0003DMG400015297	159	265	150	60	97	44	0.851827	1.29489	0.855343	0.322176	0.542842	0.245679	0.0058655	-1.12263	down	--	--	Biological Process: cellular metabolic process (GO:0044237);; Biological Process: primary metabolic process (GO:0044238);; Biological Process: organic substance metabolic process (GO:0071704);;	--	--	[R]	General function prediction only	--	Putative ribonuclease H protein At1g65750 OS=Arabidopsis thaliana OX=3702 GN=At1g65750 PE=3 SV=1	S	Function unknown	PREDICTED: uncharacterized protein LOC109244948 [Nicotiana attenuata]
PGSC0003DMG400025737	413	400	436	1542	1346	887	5.08829	4.48604	5.77746	18.1387	18.811	12.1177	5.7575e-09	1.4994	up	[O]	Posttranslational modification, protein turnover, chaperones	Cellular Component: integral component of membrane (GO:0016021);;	--	--	--	--	--	Probable zinc metallopeptidase EGY3, chloroplastic OS=Arabidopsis thaliana OX=3702 GN=EGY3 PE=1 SV=1	M	Cell wall/membrane/envelope biogenesis	PREDICTED: probable zinc metallopeptidase EGY3, chloroplastic [Solanum tuberosum]
PGSC0003DMG400008978	2159	4031	2900	871	588	1124	36.065	61.4663	51.7898	14.5571	10.324	19.5268	1.65853e-07	-1.52307	down	--	--	Molecular Function: aspartic-type endopeptidase activity (GO:0004190);; Biological Process: proteolysis (GO:0006508);; Biological Process: protein catabolic process (GO:0030163);;	--	--	[O]	Posttranslational modification, protein turnover, chaperones	Xylanase inhibitor C-terminal;; Xylanase inhibitor N-terminal	Basic 7S globulin OS=Glycine max OX=3847 GN=BG PE=1 SV=2	O	Posttranslational modification, protein turnover, chaperones	putative xyloglucanase inhibitor [Solanum tuberosum]
PGSC0003DMG400017110	96	122	99	31	30	48	0.973529	1.13294	1.07245	0.307644	0.320123	0.50381	0.00636328	-1.13409	down	[N]	Cell motility	Cellular Component: integral component of membrane (GO:0016021);; Molecular Function: cellulose synthase (UDP-forming) activity (GO:0016760);; Biological Process: cellulose biosynthetic process (GO:0030244);; Biological Process: cell wall organization (GO:0071555);;	--	--	--	--	Cellulose synthase	Cellulose synthase-like protein H1 OS=Oryza sativa subsp. japonica OX=39947 GN=CSLH1 PE=2 SV=2	M	Cell wall/membrane/envelope biogenesis	PREDICTED: cellulose synthase-like protein H1 [Solanum tuberosum]
PGSC0003DMG400010684	61	93	66	247	138	147	1.26205	1.95308	1.44896	4.51818	2.96928	2.87306	0.0044248	1.09878	up	--	--	Molecular Function: RNA polymerase II regulatory region sequence-specific DNA binding (GO:0000977);; Molecular Function: RNA polymerase II transcription factor binding (GO:0001085);; Molecular Function: transcriptional activator activity, RNA polymerase II transcription regulatory region sequence-specific binding (GO:0001228);; Molecular Function: chromatin binding (GO:0003682);; Cellular Compone…	--	--	[K]	Transcription	CCT motif;; GATA zinc finger;; tify domain;; Divergent CCT motif	GATA transcription factor 24 OS=Arabidopsis thaliana OX=3702 GN=GATA24 PE=1 SV=2	K	Transcription	PREDICTED: GATA transcription factor 28-like isoform X2 [Solanum tuberosum]
PGSC0003DMG401026923	57	91	98	22	8	16	1.22809	2.03915	2.26455	0.433699	0.165484	0.33129	0.000909189	-1.52406	down	[Q]	Secondary metabolites biosynthesis, transport and catabolism	Molecular Function: metal ion binding (GO:0046872);; Molecular Function: dioxygenase activity (GO:0051213);; Biological Process: oxidation-reduction process (GO:0055114);;	--	--	[QR]	Secondary metabolites biosynthesis, transport and catabolism;; General function prediction only	2OG-Fe(II) oxygenase superfamily;; non-haem dioxygenase in morphine synthesis N-terminal	Protein DOWNY MILDEW RESISTANCE 6 OS=Arabidopsis thaliana OX=3702 GN=DMR6 PE=1 SV=1	S	Function unknown	PREDICTED: 2&apos;-deoxymugineic-acid 2&apos;-dioxygenase-like [Solanum tuberosum]
PGSC0003DMG400010065	776	1669	924	409	528	433	6.75742	13.3328	8.60562	3.57124	4.85539	3.94247	0.000480373	-1.06639	down	[T]	Signal transduction mechanisms	Molecular Function: signal transducer, downstream of receptor, with serine/threonine kinase activity (GO:0004702);; Molecular Function: ATP binding (GO:0005524);; Cellular Component: cytoplasm (GO:0005737);; Biological Process: signal transduction by protein phosphorylation (GO:0023014);;	--	--	[T]	Signal transduction mechanisms	Protein kinase domain;; Protein tyrosine kinase;; Kinase-like	Mitogen-activated protein kinase kinase kinase 5 OS=Arabidopsis thaliana OX=3702 GN=MAPKKK5 PE=1 SV=1	T	Signal transduction mechanisms	PREDICTED: mitogen-activated protein kinase kinase kinase YODA-like isoform X2 [Solanum tuberosum]
PGSC0003DMG400019214	202	232	190	522	517	278	2.66508	1.92076	1.99776	4.19783	4.24384	2.9142	0.00226568	1.0005	up	--	--	Molecular Function: ATP binding (GO:0005524);; Cellular Component: kinesin complex (GO:0005871);; Biological Process: microtubule-based movement (GO:0007018);; Molecular Function: microtubule binding (GO:0008017);; Molecular Function: ATP-dependent microtubule motor activity, plus-end-directed (GO:0008574);;	K10398|0|sot:102606212|K10398 kinesin family member 11 | (RefSeq) probable 125 kDa kinesin-related protein	--	[Z]	Cytoskeleton	Kinesin motor domain;; Microtubule binding	Kinesin-like protein KIN-5B OS=Arabidopsis thaliana OX=3702 GN=KIN5B PE=2 SV=1	Z	Cytoskeleton	PREDICTED: probable 125 kDa kinesin-related protein [Solanum tuberosum]
PGSC0003DMG401013782	852	1083	1344	364	249	486	11.0399	13.4939	19.3225	4.55562	4.13145	6.6508	3.88635e-05	-1.31076	down	--	--	Biological Process: cellular process (GO:0009987);; Biological Process: regulation of biological process (GO:0050789);; Biological Process: phyllotactic patterning (GO:0060771);;	K09285|0|sot:102589729|K09285 AP2-like factor, ANT lineage | (RefSeq) AP2-like ethylene-responsive transcription factor AIL5	--	--	--	AP2 domain	AP2-like ethylene-responsive transcription factor AIL5 OS=Arabidopsis thaliana OX=3702 GN=AIL5 PE=2 SV=2	K	Transcription	PREDICTED: AP2-like ethylene-responsive transcription factor AIL5 [Solanum tuberosum]
PGSC0003DMG400008122	415	396	434	100	157	187	4.62136	3.79383	4.76862	1.02048	1.6877	1.998	0.000130319	-1.23106	down	[IQ]	Lipid transport and metabolism;; Secondary metabolites biosynthesis, transport and catabolism	Biological Process: metabolic process (GO:0008152);; Cellular Component: integral component of membrane (GO:0016021);; Molecular Function: ligase activity (GO:0016874);;	K01904|0|sot:102597265|K01904 4-coumarate--CoA ligase [EC:6.2.1.12] | (RefSeq) 4-coumarate--CoA ligase-like 7	Ubiquinone and other terpenoid-quinone biosynthesis (ko00130);; Phenylalanine metabolism (ko00360);; Phenylpropanoid biosynthesis (ko00940)	[I]	Lipid transport and metabolism	AMP-binding enzyme;; AMP-binding enzyme	4-coumarate--CoA ligase-like 7 OS=Arabidopsis thaliana OX=3702 GN=4CLL7 PE=1 SV=1	IQ	Lipid transport and metabolism;; Secondary metabolites biosynthesis, transport and catabolism	PREDICTED: 4-coumarate--CoA ligase-like 7 [Solanum tuberosum]
Solanum_tuberosum_newGene_11103	12	17	13	90	109	34	0.230743	0.316708	0.275378	1.87784	2.37574	0.72579	0.00079777	1.56636	up	--	--	--	--	--	--	--	--	--	L	Replication, recombination and repair	PREDICTED: ATP-dependent DNA helicase Q-like SIM isoform X4 [Solanum tuberosum]
PGSC0003DMG402004033	441	397	340	229	147	93	3.95234	3.31368	4.67271	2.15485	1.19414	0.970176	0.00405748	-1.05543	down	--	--	--	K08739|1.72285e-53|sot:102597269|K08739 DNA mismatch repair protein MLH3 | (RefSeq) DNA mismatch repair protein MLH3	Mismatch repair (ko03430)	[L]	Replication, recombination and repair	--	DNA mismatch repair protein MLH3 OS=Arabidopsis thaliana OX=3702 GN=MLH3 PE=2 SV=2	--	--	PREDICTED: uncharacterized protein LOC107859776 isoform X4 [Capsicum annuum]
PGSC0003DMG400023160	64	102	106	491	298	189	1.92654	2.80432	3.38632	14.9087	9.4483	5.96489	8.89874e-05	1.50316	up	--	--	Cellular Component: membrane (GO:0016020);; Molecular Function: metal ion binding (GO:0046872);;	--	--	[O]	Posttranslational modification, protein turnover, chaperones	Ring finger domain;; RING-like zinc finger;; Zinc finger, C3HC4 type (RING finger);; RING-H2 zinc finger domain;; Zinc finger, C3HC4 type (RING finger);; Anaphase-promoting complex subunit 11 RING-H2 finger	RING-H2 finger protein ATL8 OS=Arabidopsis thaliana OX=3702 GN=ATL8 PE=2 SV=2	O	Posttranslational modification, protein turnover, chaperones	PREDICTED: RING-H2 finger protein ATL80-like [Solanum tuberosum]
PGSC0003DMG400003380	39	37	39	98	104	99	0.285844	0.265547	0.335337	0.616911	0.9723	0.792313	0.00300693	1.16498	up	--	--	Molecular Function: ATP binding (GO:0005524);; Cellular Component: cytoplasm (GO:0005737);; Biological Process: plant-type hypersensitive response (GO:0009626);; Cellular Component: membrane (GO:0016020);; Biological Process: metal ion transport (GO:0030001);; Molecular Function: ADP binding (GO:0043531);; Molecular Function: metal ion binding (GO:0046872);;	--	--	[T]	Signal transduction mechanisms	Late blight resistance protein R1;; NB-ARC domain	Putative late blight resistance protein homolog R1A-4 OS=Solanum demissum OX=50514 GN=R1A-4 PE=5 SV=2	S	Function unknown	PREDICTED: putative late blight resistance protein homolog R1A-4 isoform X1 [Solanum tuberosum]
Solanum_tuberosum_newGene_2794	2063	1723	2415	673	354	1250	43.8335	33.4248	54.8665	14.3174	7.9181	27.6271	0.0054648	-1.1076	down	--	--	Molecular Function: oxidoreductase activity, acting on single donors with incorporation of molecular oxygen, incorporation of two atoms of oxygen (GO:0016702);; Biological Process: oxidation-reduction process (GO:0055114);;	K10712|0|sot:102587913|K10712 cysteamine dioxygenase [EC:1.13.11.19] | (RefSeq) plant cysteine oxidase 2-like	Taurine and hypotaurine metabolism (ko00430)	[S]	Function unknown	PCO_ADO	Plant cysteine oxidase 2 OS=Arabidopsis thaliana OX=3702 GN=PCO2 PE=1 SV=1	S	Function unknown	PREDICTED: plant cysteine oxidase 2 [Solanum tuberosum]
PGSC0003DMG402028796	134	107	105	266	286	215	1.42614	1.13426	1.38781	3.22906	3.4837	2.7355	0.000702071	1.06575	up	[M]	Cell wall/membrane/envelope biogenesis	Biological Process: MAPK cascade (GO:0000165);; Molecular Function: MAP kinase activity (GO:0004707);; Molecular Function: ATP binding (GO:0005524);; Cellular Component: intracellular (GO:0005622);;	--	--	[T]	Signal transduction mechanisms	Protein kinase domain;; Protein tyrosine kinase;; Lipopolysaccharide kinase (Kdo/WaaP) family	Mitogen-activated protein kinase 9 OS=Arabidopsis thaliana OX=3702 GN=MPK9 PE=2 SV=2	T	Signal transduction mechanisms	PREDICTED: mitogen-activated protein kinase 9 [Solanum tuberosum]
PGSC0003DMG400017659	2275	2575	1572	5331	5134	3114	37.5406	38.4867	27.0537	89.0657	91.3882	56.0521	0.000103005	1.05377	up	--	--	Cellular Component: nucleus (GO:0005634);; Cellular Component: cytoplasm (GO:0005737);;	--	--	[S]	Function unknown	PPPDE putative peptidase domain	DeSI-like protein At4g17486 OS=Arabidopsis thaliana OX=3702 GN=At4g17486 PE=2 SV=1	S	Function unknown	PREDICTED: desumoylating isopeptidase 1 [Solanum tuberosum]
PGSC0003DMG400027775	735	788	475	1622	1453	1200	10.4409	10.2276	7.21538	23.078	21.737	17.7415	1.04986e-05	1.08718	up	--	--	--	--	--	[TO]	Signal transduction mechanisms;; Posttranslational modification, protein turnover, chaperones	OTU-like cysteine protease	OTU domain-containing protein At3g57810 OS=Arabidopsis thaliana OX=3702 GN=At3g57810 PE=2 SV=1	O	Posttranslational modification, protein turnover, chaperones	PREDICTED: OTU domain-containing protein At3g57810-like [Solanum tuberosum]
PGSC0003DMG400010525	120	94	71	25	19	26	1.7853	1.32431	1.19595	0.509917	0.420746	0.627844	0.000696115	-1.43635	down	[QV]	Secondary metabolites biosynthesis, transport and catabolism;; Defense mechanisms	Molecular Function: iron ion binding (GO:0005506);; Cellular Component: integral component of membrane (GO:0016021);; Molecular Function: oxidoreductase activity, acting on paired donors, with incorporation or reduction of molecular oxygen, NAD(P)H as one donor, and incorporation of one atom of oxygen (GO:0016709);; Molecular Function: heme binding (GO:0020037);; Biological Process: secondary met…	K15472|0|sot:102603857|K15472 premnaspirodiene oxygenase [EC:1.14.13.121] | (RefSeq) CYP71D4; premnaspirodiene oxygenase	Sesquiterpenoid and triterpenoid biosynthesis (ko00909)	[Q]	Secondary metabolites biosynthesis, transport and catabolism	Cytochrome P450	Premnaspirodiene oxygenase OS=Hyoscyamus muticus OX=35626 GN=CYP71D55 PE=1 SV=1	Q	Secondary metabolites biosynthesis, transport and catabolism	premnaspirodiene oxygenase precursor [Solanum tuberosum]
Solanum_tuberosum_newGene_5455	89	118	71	283	383	155	1.29922	1.60063	1.34197	5.47788	7.18658	2.77378	0.000548624	1.31939	up	--	--	--	--	--	--	--	--	--	--	--	PREDICTED: uncharacterized protein LOC109230093 [Nicotiana attenuata]
Solanum_tuberosum_newGene_11135	437	354	563	143	118	185	7.24262	5.35805	9.99074	2.36962	2.05141	3.19181	7.07017e-05	-1.32196	down	--	--	Cellular Component: plasma membrane (GO:0005886);; Cellular Component: integral component of membrane (GO:0016021);; Molecular Function: transmembrane transporter activity (GO:0022857);; Biological Process: transmembrane transport (GO:0055085);;	--	--	--	--	EamA-like transporter family	WAT1-related protein At1g09380 OS=Arabidopsis thaliana OX=3702 GN=At1g09380 PE=2 SV=1	--	--	PREDICTED: WAT1-related protein At1g09380-like isoform X1 [Solanum tuberosum]
PGSC0003DMG400018375	400	324	654	113	61	159	13.2582	9.80739	23.1677	3.73362	2.0974	5.4732	9.84447e-05	-1.5419	down	--	--	--	--	--	--	--	Wound-induced protein	--	S	Function unknown	PREDICTED: uncharacterized protein LOC102587192 [Solanum tuberosum]
PGSC0003DMG400023788	136	144	101	304	369	190	2.86319	2.76634	2.28421	6.4443	8.22184	4.17256	0.0024366	1.06488	up	--	--	Cellular Component: integral component of membrane (GO:0016021);;	--	--	[I]	Lipid transport and metabolism	GNS1/SUR4 family	Elongation of fatty acids protein 3-like OS=Arabidopsis thaliana OX=3702 GN=HOS3 PE=2 SV=1	I	Lipid transport and metabolism	PREDICTED: elongation of fatty acids protein 3-like [Solanum tuberosum]
Solanum_tuberosum_newGene_2287	85	132	148	40	47	45	1.49334	2.12368	2.78797	0.697698	0.861168	0.815216	0.00793511	-1.09627	down	[V]	Defense mechanisms	Molecular Function: ATP binding (GO:0005524);; Cellular Component: integral component of membrane (GO:0016021);; Molecular Function: ATPase activity, coupled to transmembrane movement of substances (GO:0042626);; Biological Process: transmembrane transport (GO:0055085);;	K05658|0|sly:101258331|K05658 ATP-binding cassette, subfamily B (MDR/TAP), member 1 [EC:3.6.3.44] | (RefSeq) ABC transporter B family member 9-like	ABC transporters (ko02010)	[Q]	Secondary metabolites biosynthesis, transport and catabolism	ABC transporter transmembrane region	ABC transporter B family member 9 OS=Arabidopsis thaliana OX=3702 GN=ABCB9 PE=3 SV=2	V	Defense mechanisms	PREDICTED: ABC transporter B family member 9-like isoform X2 [Solanum lycopersicum]
PGSC0003DMG400019157	1140	1216	996	2539	2658	1775	11.3351	11.0361	10.5894	25.2831	27.8289	18.37	2.25814e-06	1.05525	up	--	--	--	--	--	--	--	--	--	S	Function unknown	PREDICTED: uncharacterized protein LOC102603286 [Solanum tuberosum]
PGSC0003DMG400029362	91	90	85	276	272	155	0.884358	0.838806	0.898025	2.86096	2.8973	1.49325	0.000384942	1.23577	up	[P]	Inorganic ion transport and metabolism	Cellular Component: vacuolar membrane (GO:0005774);; Biological Process: cell tip growth (GO:0009932);; Molecular Function: potassium ion transmembrane transporter activity (GO:0015079);; Cellular Component: integral component of membrane (GO:0016021);; Biological Process: potassium ion transmembrane transport (GO:0071805);;	K03549|0|sot:102604250|K03549 KUP system potassium uptake protein | (RefSeq) potassium transporter 4-like	--	--	--	K+ potassium transporter	Potassium transporter 4 OS=Arabidopsis thaliana OX=3702 GN=POT4 PE=1 SV=2	P	Inorganic ion transport and metabolism	PREDICTED: potassium transporter 4-like [Solanum tuberosum]
PGSC0003DMG400025407	565	481	520	145	118	317	8.10537	6.22588	7.96813	2.08661	1.72998	4.74916	0.00496613	-1.10113	down	[C]	Energy production and conversion	Molecular Function: pyruvate dehydrogenase (acetyl-transferring) activity (GO:0004739);; Biological Process: acetyl-CoA biosynthetic process from pyruvate (GO:0006086);; Biological Process: oxidation-reduction process (GO:0055114);;	K00162|3.53407e-138|sot:102602122|K00162 pyruvate dehydrogenase E1 component beta subunit [EC:1.2.4.1] | (RefSeq) pyruvate dehydrogenase E1 component subunit beta-1, mitochondrial-like	Glycolysis / Gluconeogenesis (ko00010);; Citrate cycle (TCA cycle) (ko00020);; Pyruvate metabolism (ko00620);; Carbon metabolism (ko01200)	[C]	Energy production and conversion	Transketolase, pyrimidine binding domain;; Transketolase, C-terminal domain;; Transketolase, pyrimidine binding domain	Pyruvate dehydrogenase E1 component subunit beta-1, mitochondrial OS=Oryza sativa subsp. japonica OX=39947 GN=Os08g0536000 PE=2 SV=1	C	Energy production and conversion	PREDICTED: pyruvate dehydrogenase E1 component subunit beta-1, mitochondrial-like isoform X2 [Solanum tuberosum]
PGSC0003DMG400014442	45	73	64	221	193	104	0.5411	0.807329	0.834043	2.70575	2.46267	1.31169	0.00209685	1.23795	up	[QV]	Secondary metabolites biosynthesis, transport and catabolism;; Defense mechanisms	Molecular Function: iron ion binding (GO:0005506);; Cellular Component: membrane (GO:0016020);; Molecular Function: oxidoreductase activity, acting on paired donors, with incorporation or reduction of molecular oxygen, NAD(P)H as one donor, and incorporation of one atom of oxygen (GO:0016709);; Molecular Function: heme binding (GO:0020037);; Biological Process: secondary metabolite biosynthetic p…	K20562|0|sot:102588887|K20562 biphenyl-4-hydroxylase | (RefSeq) cytochrome P450 CYP736A12-like	--	[Q]	Secondary metabolites biosynthesis, transport and catabolism	Cytochrome P450	Cytochrome P450 CYP736A12 OS=Panax ginseng OX=4054 PE=2 SV=1	Q	Secondary metabolites biosynthesis, transport and catabolism	PREDICTED: cytochrome P450 CYP736A12-like [Solanum tuberosum]
PGSC0003DMG401012862	234	79	162	44	28	51	3.4296	1.02251	2.51332	0.606598	0.415856	0.732357	0.00343201	-1.32585	down	--	--	Molecular Function: hydrolase activity, hydrolyzing O-glycosyl compounds (GO:0004553);; Biological Process: carbohydrate metabolic process (GO:0005975);; Molecular Function: polysaccharide binding (GO:0030247);; Cellular Component: anchored component of plasma membrane (GO:0046658);;	--	--	--	--	Glycosyl hydrolases family 17;; X8 domain	Glucan endo-1,3-beta-glucosidase 13 OS=Arabidopsis thaliana OX=3702 GN=At5g56590 PE=1 SV=1	G	Carbohydrate transport and metabolism	PREDICTED: glucan endo-1,3-beta-glucosidase 14-like [Solanum tuberosum]
PGSC0003DMG400009691	73	56	101	9	10	11	0.71456	0.499025	1.05729	0.08027	0.093534	0.102937	2.91758e-05	-1.84874	down	--	--	--	--	--	--	--	--	--	--	--	PREDICTED: uncharacterized protein LOC102603374 [Solanum tuberosum]
Solanum_tuberosum_newGene_1957	341	480	666	209	75	131	10.2685	12.5543	19.7707	6.2894	2.18633	3.76554	0.000378645	-1.40041	down	--	--	--	--	--	--	--	Phloem protein 2	Protein PHLOEM PROTEIN 2-LIKE A9 OS=Arabidopsis thaliana OX=3702 GN=PP2A9 PE=2 SV=1	S	Function unknown	PREDICTED: protein PHLOEM PROTEIN 2-LIKE A9-like [Solanum tuberosum]
PGSC0003DMG400005212	14	6	11	160	74	38	0.385679	0.137998	0.318201	4.73453	2.29411	1.15258	0.000184456	1.75271	up	--	--	--	--	--	[R]	General function prediction only	--	--	S	Function unknown	hypothetical protein BC332_02495 [Capsicum chinense]
PGSC0003DMG400006588	232	243	212	819	883	459	1.66376	1.33785	1.76699	5.65967	7.30341	3.42575	1.37907e-07	1.51844	up	--	--	--	K03155|0|sot:102579745|K03155 timeless | (RefSeq) protein timeless homolog	--	[L]	Replication, recombination and repair	Timeless protein C terminal region	--	K	Transcription	PREDICTED: protein timeless homolog [Solanum tuberosum]
PGSC0003DMG400020451	162	195	167	47	76	90	2.63077	2.88468	2.89174	0.764796	1.29126	1.5174	0.00893897	-1.00457	down	--	--	--	--	--	[D]	Cell cycle control, cell division, chromosome partitioning	--	--	--	--	PREDICTED: uncharacterized protein LOC109225707 isoform X2 [Nicotiana attenuata]
Solanum_tuberosum_newGene_1711	61	208	150	22	46	19	1.15326	1.86165	1.78268	0.304542	0.671587	0.390121	0.00214768	-1.42628	down	--	--	Molecular Function: calcium ion binding (GO:0005509);; Cellular Component: integral component of membrane (GO:0016021);; Molecular Function: ribosome binding (GO:0043022);;	K17800|0|sot:102594836|K17800 LETM1 and EF-hand domain-containing protein 1, mitochondrial | (RefSeq) LETM1 and EF-hand domain-containing protein 1, mitochondrial-like	--	[S]	Function unknown	LETM1-like protein	--	S	Function unknown	PREDICTED: LETM1 and EF-hand domain-containing protein 1, mitochondrial-like [Solanum tuberosum]
PGSC0003DMG400006214	32	32	45	237	108	138	0.75465	0.702662	1.14482	5.78368	2.72946	3.46969	4.13027e-05	1.64921	up	[R]	General function prediction only	Biological Process: lignin biosynthetic process (GO:0009809);; Biological Process: methylation (GO:0032259);; Molecular Function: caffeoyl-CoA O-methyltransferase activity (GO:0042409);; Molecular Function: metal ion binding (GO:0046872);;	K00588|4.58427e-135|sot:102595685|K00588 caffeoyl-CoA O-methyltransferase [EC:2.1.1.104] | (RefSeq) caffeoyl-CoA O-methyltransferase 5-like	Phenylalanine metabolism (ko00360);; Phenylpropanoid biosynthesis (ko00940);; Flavonoid biosynthesis (ko00941);; Stilbenoid, diarylheptanoid and gingerol biosynthesis (ko00945)	[Q]	Secondary metabolites biosynthesis, transport and catabolism	O-methyltransferase;; O-methyltransferase	Caffeoyl-CoA O-methyltransferase 5 OS=Nicotiana tabacum OX=4097 GN=CCOAOMT5 PE=2 SV=1	S	Function unknown	PREDICTED: caffeoyl-CoA O-methyltransferase 5-like [Solanum tuberosum]
PGSC0003DMG400009114	259	239	277	62	57	83	2.3544	1.97203	2.69992	0.554078	0.519387	0.767778	3.65821e-07	-1.60653	down	--		--	K04733|0|sot:102582087|K04733 interleukin-1 receptor-associated kinase 4 [EC:2.7.11.1] | (RefSeq) probable receptor-like protein kinase At1g67000	--	--	--	Protein kinase domain;; Protein tyrosine kinase;; Wall-associated receptor kinase galacturonan-binding;; Wall-associated receptor kinase C-terminal	Rust resistance kinase Lr10 OS=Triticum aestivum OX=4565 GN=LRK10 PE=2 SV=1	T	Signal transduction mechanisms	PREDICTED: probable receptor-like protein kinase At1g67000 [Solanum tuberosum]
PGSC0003DMG400030212	448	356	510	106	56	141	3.88933	2.74656	4.68	0.946315	0.666635	1.26243	3.68555e-06	-1.66632	down	[C]	Energy production and conversion	Biological Process: nitric oxide biosynthetic process (GO:0006809);; Molecular Function: nitrate reductase (NADH) activity (GO:0009703);; Molecular Function: heme binding (GO:0020037);; Molecular Function: molybdenum ion binding (GO:0030151);; Biological Process: nitrate assimilation (GO:0042128);; Molecular Function: molybdopterin cofactor binding (GO:0043546);; Molecular Function: nitrate reduc…	K10534|0|sot:102577728|K10534 nitrate reductase (NAD(P)H) [EC:1.7.1.1 1.7.1.2 1.7.1.3] | (RefSeq) NR3, StNR2, StNR5, StNR6; NADH nitrate reductase	Nitrogen metabolism (ko00910)	[C]	Energy production and conversion	Oxidoreductase molybdopterin binding domain;; Mo-co oxidoreductase dimerisation domain;; Oxidoreductase NAD-binding domain;; Oxidoreductase FAD-binding domain;; Cytochrome b5-like Heme/Steroid binding domain	Nitrate reductase [NADH] OS=Solanum lycopersicum OX=4081 GN=NIA PE=3 SV=1	CI	Energy production and conversion;; Lipid transport and metabolism	NADH nitrate reductase [Solanum tuberosum]
PGSC0003DMG400020064	346	211	351	68	82	105	7.96356	4.41999	8.62058	1.56259	1.9513	2.48476	4.33615e-05	-1.46199	down	--	--	Cellular Component: nucleosome (GO:0000786);; Molecular Function: DNA binding (GO:0003677);; Cellular Component: nucleus (GO:0005634);; Biological Process: nucleosome assembly (GO:0006334);;	K11275|4.27824e-50|sot:102589354|K11275 histone H1/5 | (RefSeq) histone H1-like	--	--	--	linker histone H1 and H5 family	Histone H1.2 OS=Arabidopsis thaliana OX=3702 GN=At2g30620 PE=1 SV=1	S	Function unknown	PREDICTED: histone H1-like [Solanum tuberosum]
PGSC0003DMG400025086	1002	1148	1244	2596	2153	2086	15.6495	16.3467	20.7644	40.588	35.3934	33.8915	2.59088e-06	1.00959	up	[T]	Signal transduction mechanisms	Molecular Function: protein serine/threonine kinase activity (GO:0004674);; Molecular Function: ATP binding (GO:0005524);; Biological Process: protein phosphorylation (GO:0006468);; Cellular Component: integral component of membrane (GO:0016021);;	K04733|0|sot:102587327|K04733 interleukin-1 receptor-associated kinase 4 [EC:2.7.11.1] | (RefSeq) leucine-rich repeat receptor protein kinase EMS1	--	[T]	Signal transduction mechanisms	Protein kinase domain;; Protein tyrosine kinase	Leucine-rich repeat receptor protein kinase EMS1 OS=Arabidopsis thaliana OX=3702 GN=EMS1 PE=1 SV=1	T	Signal transduction mechanisms	PREDICTED: leucine-rich repeat receptor protein kinase EMS1 [Solanum tuberosum]
PGSC0003DMG400024825	270	503	208	733	755	602	3.16711	6.30134	2.69513	10.0711	10.2972	8.68114	0.00150624	1.03775	up	--	--	--	--	--	--	--	F-box domain;; F-box-like	F-box protein At3g08750 OS=Arabidopsis thaliana OX=3702 GN=At3g08750 PE=2 SV=1	S	Function unknown	PREDICTED: F-box only protein 8-like [Solanum tuberosum]
PGSC0003DMG400004509	105	107	156	190	389	295	2.07622	2.05356	2.86274	3.26994	8.00175	6.16346	0.00615708	1.06092	up	--	--	--	--	--	--	--	--	--	S	Function unknown	PREDICTED: uncharacterized protein LOC102583794 [Solanum tuberosum]
PGSC0003DMG400006243	142	168	101	40	50	58	2.14652	2.3086	1.62444	0.600612	0.778058	0.907697	0.00393291	-1.12222	down	--	--	Cellular Component: cytoplasm (GO:0005737);; Biological Process: metal ion transport (GO:0030001);; Molecular Function: transition metal ion binding (GO:0046914);; Biological Process: cellular transition metal ion homeostasis (GO:0046916);;	--	--	[P]	Inorganic ion transport and metabolism	Heavy-metal-associated domain	Heavy metal-associated isoprenylated plant protein 29 OS=Arabidopsis thaliana OX=3702 GN=HIPP29 PE=3 SV=1	S	Function unknown	PREDICTED: early nodulin-75 isoform X1 [Solanum tuberosum]
PGSC0003DMG400025652	5899	7093	5397	2917	1568	1929	39.468	43.3155	38.6077	19.5344	11.0354	13.4303	1.6768e-07	-1.32019	down	[MDT]	Cell wall/membrane/envelope biogenesis;; Cell cycle control, cell division, chromosome partitioning;; Signal transduction mechanisms	Molecular Function: ATP binding (GO:0005524);; Cellular Component: integral component of membrane (GO:0016021);;	K08900|0|sot:102605239|K08900 mitochondrial chaperone BCS1 | (RefSeq) AAA-ATPase ASD, mitochondrial-like	--	[O]	Posttranslational modification, protein turnover, chaperones	Domain associated at C-terminal with AAA;; ATPase family associated with various cellular activities (AAA)	AAA-ATPase ASD, mitochondrial OS=Arabidopsis thaliana OX=3702 GN=AATP1 PE=1 SV=1	O	Posttranslational modification, protein turnover, chaperones	PREDICTED: AAA-ATPase ASD, mitochondrial-like [Solanum tuberosum]
Solanum_tuberosum_newGene_92	126	152	278	56	26	53	1.39951	1.53729	3.87778	0.614137	0.301737	0.606708	0.00090735	-1.43766	down	--	--	Molecular Function: nucleic acid binding (GO:0003676);; Molecular Function: zinc ion binding (GO:0008270);; Biological Process: DNA integration (GO:0015074);;	--	--	[R]	General function prediction only	Integrase core domain;; Reverse transcriptase (RNA-dependent DNA polymerase)	Uncharacterized mitochondrial protein AtMg00860 OS=Arabidopsis thaliana OX=3702 GN=AtMg00860 PE=4 SV=1	L	Replication, recombination and repair	Putative gag-pol polyprotein, identical [Solanum demissum]
PGSC0003DMG400030662	84	57	77	12	22	25	0.750226	0.457321	0.723554	0.096011	0.200424	0.233717	0.00907318	-1.22617	down	[G]	Carbohydrate transport and metabolism	Cellular Component: vacuolar membrane (GO:0005774);; Molecular Function: xylan 1,4-beta-xylosidase activity (GO:0009044);; Cellular Component: plant-type cell wall (GO:0009505);; Biological Process: arabinan catabolic process (GO:0031222);; Biological Process: xylan catabolic process (GO:0045493);; Molecular Function: alpha-L-arabinofuranosidase activity (GO:0046556);;	--	--	--	--	Glycosyl hydrolase family 3 N terminal domain;; Glycosyl hydrolase family 3 C-terminal domain;; Fibronectin type III-like domain	Probable beta-D-xylosidase 6 OS=Arabidopsis thaliana OX=3702 GN=BXL6 PE=2 SV=1	G	Carbohydrate transport and metabolism	PREDICTED: probable beta-D-xylosidase 6 [Solanum tuberosum]
PGSC0003DMG400005410	53	52	56	307	127	118	1.32963	1.17415	1.4983	7.85092	3.39696	3.12067	0.00129638	1.36454	up	[C]	Energy production and conversion	Molecular Function: NAD(P)H dehydrogenase (quinone) activity (GO:0003955);; Biological Process: oxidation-reduction process (GO:0055114);;	--	--	[R]	General function prediction only	NADPH-dependent FMN reductase;; Flavodoxin-like fold	NAD(P)H:quinone oxidoreductase OS=Solanum tuberosum OX=4113 PE=2 SV=1	S	Function unknown	PREDICTED: NAD(P)H:quinone oxidoreductase-like [Solanum tuberosum]
Solanum_tuberosum_newGene_3667	36	107	74	448	411	64	0.252883	0.637009	0.395605	2.48494	3.09224	0.424631	0.00571359	1.33492	up	[NW]	Cell motility;; Extracellular structures	--	K17592|0|sot:102601595|K17592 sacsin | (RefSeq) uncharacterized LOC102601595	--	--	--	--	--	S	Function unknown	PREDICTED: uncharacterized protein LOC102601595 [Solanum tuberosum]
PGSC0003DMG400016734	43	90	82	219	208	143	0.550901	2.02148	2.11478	4.87007	2.9767	3.41166	0.00248003	1.18457	up	--	--	--	--	--	--	--	--	--	--	--	PREDICTED: uncharacterized protein LOC107057949 [Solanum tuberosum]
PGSC0003DMG400005657	102	146	101	1055	1916	424	0.643872	1.08234	0.906683	7.29159	13.8963	2.95713	2.7402e-12	2.54768	up	--	--	--	K09422|0|sot:102578376|K09422 myb proto-oncogene protein, plant | (RefSeq) uncharacterized LOC102578376	--	[K]	Transcription	Myb-like DNA-binding domain;; Myb-like DNA-binding domain	Transcription factor MYB3R-3 OS=Arabidopsis thaliana OX=3702 GN=MYB3R3 PE=1 SV=1	K	Transcription	PREDICTED: uncharacterized protein LOC102578376 [Solanum tuberosum]
PGSC0003DMG400015460	7685	8074	9619	2522	2514	4224	89.5126	85.6981	119.885	29.8794	31.3392	52.0482	5.5516e-06	-1.25253	down	[G]	Carbohydrate transport and metabolism	Molecular Function: sugar:proton symporter activity (GO:0005351);; Molecular Function: glucose transmembrane transporter activity (GO:0005355);; Cellular Component: integral component of plasma membrane (GO:0005887);; Biological Process: proton transport (GO:0015992);; Biological Process: glucose import (GO:0046323);; Biological Process: glucose transmembrane transport (GO:1904659);;	K08145|0|sot:102593088|K08145 MFS transporter, SP family, solute carrier family 2 (facilitated glucose transporter), member 8 | (RefSeq) sugar transporter ERD6-like 4	--	[R]	General function prediction only	Sugar (and other) transporter;; Major Facilitator Superfamily;; Sugar (and other) transporter	Sugar transporter ERD6-like 4 OS=Arabidopsis thaliana OX=3702 GN=At1g19450 PE=2 SV=1	G	Carbohydrate transport and metabolism	PREDICTED: sugar transporter ERD6-like 4 [Solanum tuberosum]
PGSC0003DMG400024639	1775	2030	1866	686	806	1040	17.6596	19.4141	25.006	8.04204	8.97956	10.7744	2.03394e-05	-1.01432	down	--	--	--	K11407|2.83671e-128|sot:102592093|K11407 histone deacetylase 6 [EC:3.5.1.98] | (RefSeq) histone deacetylase 5	--	--	--	--	Histone deacetylase 5 OS=Arabidopsis thaliana OX=3702 GN=HDA5 PE=1 SV=1	BQ	Chromatin structure and dynamics;; Secondary metabolites biosynthesis, transport and catabolism	PREDICTED: histone deacetylase 5 [Solanum tuberosum]
PGSC0003DMG400015266	125	123	81	341	321	191	1.34409	1.19985	0.923449	3.6713	3.6379	2.13911	0.000394333	1.22508	up	[T]	Signal transduction mechanisms	Cellular Component: integral component of membrane (GO:0016021);;	--	--	--	--	PB1 domain;; CBS domain;; CBS domain	CBS domain-containing protein CBSCBSPB5 OS=Arabidopsis thaliana OX=3702 GN=CBSCBSPB5 PE=1 SV=1	S	Function unknown	PREDICTED: CBS domain-containing protein CBSCBSPB5-like [Solanum tuberosum]
PGSC0003DMG400001435	116	181	107	507	532	252	1.51202	2.05889	1.47199	6.59028	6.94163	3.19035	2.09757e-05	1.46795	up	--	--	Molecular Function: transcription factor activity, sequence-specific DNA binding (GO:0003700);; Biological Process: regulation of transcription, DNA-templated (GO:0006355);; Molecular Function: sequence-specific DNA binding (GO:0043565);;	--	--	--	--	Domain of unknown function (DUF3598)	--	S	Function unknown	PREDICTED: uncharacterized protein LOC102600188 [Solanum tuberosum]
Solanum_tuberosum_newGene_10890	212	205	184	50	64	112	1.95635	1.72041	1.8083	0.455289	0.620081	1.07048	0.00708345	-1.07165	down	--	--	--	--	--	--	--	--	--	E	Amino acid transport and metabolism	--
PGSC0003DMG400010146	229	222	238	24	20	69	7.21591	6.40158	8.04737	0.756609	0.660615	2.25223	1.23999e-05	-1.81627	down	--	--	Molecular Function: cysteine-type endopeptidase inhibitor activity (GO:0004869);; Cellular Component: vacuole (GO:0005773);; Molecular Function: peptidase activity (GO:0008233);; Biological Process: negative regulation of endopeptidase activity (GO:0010951);;	--	--	--	--	Trypsin and protease inhibitor	Cysteine protease inhibitor 8 (Fragment) OS=Solanum tuberosum OX=4113 PE=2 SV=1	--	--	Kunitz-type protease inhibitor D, partial [Solanum tuberosum]
Solanum_tuberosum_newGene_7666	79	109	190	8	7	19	0.495488	0.62774	1.28516	0.048921	0.040135	0.119346	1.36708e-06	-2.11182	down	[P]	Inorganic ion transport and metabolism	Molecular Function: nucleotide binding (GO:0000166);; Molecular Function: zinc ion transmembrane transporter activity (GO:0005385);; Cellular Component: integral component of plasma membrane (GO:0005887);; Molecular Function: cadmium ion transmembrane transporter activity (GO:0015086);; Molecular Function: cation-transporting ATPase activity (GO:0019829);; Cellular Component: intracellular membra…	K01534|0|sot:102604572|K01534 Cd2+/Zn2+-exporting ATPase [EC:3.6.3.3 3.6.3.5] | (RefSeq) cadmium/zinc-transporting ATPase HMA3-like	--	[P]	Inorganic ion transport and metabolism	E1-E2 ATPase;; haloacid dehalogenase-like hydrolase	Cadmium/zinc-transporting ATPase HMA2 OS=Arabidopsis thaliana OX=3702 GN=HMA2 PE=2 SV=1	P	Inorganic ion transport and metabolism	PREDICTED: cadmium/zinc-transporting ATPase HMA3-like isoform X2 [Solanum tuberosum]
Solanum_tuberosum_newGene_5085	108	375	142	774	461	653	1.79462	5.69774	2.51903	12.8904	8.06967	11.3136	0.000713341	1.34018	up	--	--	--	--	--	--	--	--	--	--	--	PREDICTED: uncharacterized protein LOC107876502 [Capsicum annuum]
PGSC0003DMG400032829	33	30	30	1294	381	329	0.457433	0.38278	0.438798	18.1952	5.62249	4.79714	4.12218e-17	3.16127	up	--	--	Molecular Function: metal ion binding (GO:0046872);;	--	--	[R]	General function prediction only	Zinc finger C-x8-C-x5-C-x3-H type (and similar)	Zinc finger CCCH domain-containing protein 2 OS=Arabidopsis thaliana OX=3702 GN=At1g03790 PE=2 SV=1	S	Function unknown	PREDICTED: zinc finger CCCH domain-containing protein 2 [Solanum pennellii]
PGSC0003DMG400003685	239	326	515	2085	1787	679	4.9366	6.13298	11.3732	43.1302	38.8728	14.5976	1.50313e-05	1.65605	up	--	--	--	--	--	--	--	F-box domain	--	--	--	PREDICTED: uncharacterized protein LOC107819779 [Nicotiana tabacum]
PGSC0003DMG400031712	138	184	185	35	27	39	4.7214	5.73002	6.7466	1.17229	0.958605	1.35687	1.74622e-07	-1.82953	down	--	--	Biological Process: cellular process (GO:0009987);;	--	--	--	--	--	--	--	--	PREDICTED: uncharacterized protein LOC102597893 [Solanum tuberosum]
PGSC0003DMG400025063	300	252	184	74	121	61	7.83227	5.90253	5.1023	1.913	3.32631	1.64769	0.0016649	-1.18667	down	[R]	General function prediction only	Molecular Function: chitinase activity (GO:0004568);; Biological Process: carbohydrate metabolic process (GO:0005975);; Biological Process: chitin catabolic process (GO:0006032);; Molecular Function: chitin binding (GO:0008061);; Biological Process: cell wall macromolecule catabolic process (GO:0016998);;	K01183|0|sot:102583127|K01183 chitinase [EC:3.2.1.14] | (RefSeq) endochitinase EP3	Amino sugar and nucleotide sugar metabolism (ko00520)	[R]	General function prediction only	Chitinase class I;; Chitin recognition protein	Endochitinase EP3 OS=Arabidopsis thaliana OX=3702 GN=EP3 PE=1 SV=1	G	Carbohydrate transport and metabolism	PREDICTED: endochitinase EP3 [Solanum tuberosum]
PGSC0003DMG400024323	657	466	867	131	89	243	19.2586	12.4536	27.1488	3.82799	2.73088	7.39381	2.62624e-05	-1.60904	down	--	--	--	--	--	--	--	Senescence regulator	--	S	Function unknown	PREDICTED: uncharacterized protein LOC102600128 [Solanum tuberosum]
PGSC0003DMG400017331	10969	12072	12151	5933	2977	6313	163.78	164.541	193.998	88.6808	46.7863	98.0833	0.000885744	-1.01406	down	--	--	Molecular Function: protein serine/threonine kinase activity (GO:0004674);; Molecular Function: ATP binding (GO:0005524);; Biological Process: protein phosphorylation (GO:0006468);; Cellular Component: integral component of membrane (GO:0016021);; Biological Process: recognition of pollen (GO:0048544);;	--	--	--	--	D-mannose binding lectin;; S-locus glycoprotein domain;; PAN-like domain	EP1-like glycoprotein 2 OS=Arabidopsis thaliana OX=3702 GN=At1g78830 PE=1 SV=1	--	--	PREDICTED: epidermis-specific secreted glycoprotein EP1-like [Solanum pennellii]
Solanum_tuberosum_newGene_10660	258	275	126	77	31	82	6.25577	5.57447	3.16514	2.06308	0.83561	2.30779	0.00329728	-1.26541	down	--	--	--	--	--	--	--	--	--	S	Function unknown	PREDICTED: uncharacterized protein LOC107013644 [Solanum pennellii]
PGSC0003DMG400001685	354	798	623	1601	1554	1422	8.30826	16.6775	14.7544	37.7978	38.597	34.8549	8.48146e-06	1.28766	up	[IQ]	Lipid transport and metabolism;; Secondary metabolites biosynthesis, transport and catabolism	Cellular Component: mitochondrial matrix (GO:0005759);; Biological Process: fatty acid biosynthetic process (GO:0006633);;	K03955|1.02136e-79|sot:102585513|K03955 NADH dehydrogenase (ubiquinone) 1 alpha/beta subcomplex 1 | (RefSeq) acyl carrier protein 1, mitochondrial	Oxidative phosphorylation (ko00190)	[CIQ]	Energy production and conversion;; Lipid transport and metabolism;; Secondary metabolites biosynthesis, transport and catabolism	Phosphopantetheine attachment site	Acyl carrier protein 1, mitochondrial OS=Arabidopsis thaliana OX=3702 GN=MTACP1 PE=1 SV=1	I	Lipid transport and metabolism	PREDICTED: acyl carrier protein 1, mitochondrial [Solanum tuberosum]
PGSC0003DMG400023324	80	222	209	51	41	49	1.20084	3.05648	3.3817	0.767042	0.647392	0.763922	0.00209974	-1.31922	down	--	--	Molecular Function: aspartic-type endopeptidase activity (GO:0004190);; Biological Process: proteolysis (GO:0006508);; Biological Process: protein catabolic process (GO:0030163);;	--	--	[O]	Posttranslational modification, protein turnover, chaperones	Xylanase inhibitor N-terminal;; Xylanase inhibitor C-terminal;; Eukaryotic aspartyl protease	Aspartic proteinase nepenthesin-1 OS=Nepenthes gracilis OX=150966 GN=nep1 PE=1 SV=1	O	Posttranslational modification, protein turnover, chaperones	PREDICTED: aspartic proteinase nepenthesin-1 [Solanum tuberosum]
PGSC0003DMG400038453	8	16	15	65	66	33	0.166847	0.337518	0.355112	1.5312	1.61633	0.790256	0.00761612	1.29874	up	[QR]	Secondary metabolites biosynthesis, transport and catabolism;; General function prediction only	Molecular Function: zinc ion binding (GO:0008270);; Molecular Function: oxidoreductase activity (GO:0016491);; Biological Process: oxidation-reduction process (GO:0055114);;	--	--	[R]	General function prediction only	Zinc-binding dehydrogenase;; N-terminal domain of oxidoreductase;; Zinc-binding dehydrogenase	NADP-dependent alkenal double bond reductase P2 OS=Arabidopsis thaliana OX=3702 GN=P2 PE=2 SV=2	S	Function unknown	PREDICTED: NADP-dependent alkenal double bond reductase P2-like [Solanum tuberosum]
PGSC0003DMG400019944	171	424	530	28	26	25	3.02075	5.40529	7.89512	0.377342	0.369483	0.38733	1.6816e-14	-2.80348	down	--	--	--	--	--	--	--	--	--	S	Function unknown	PREDICTED: uncharacterized protein LOC102580045 [Solanum tuberosum]
Solanum_tuberosum_newGene_4575	144	148	191	5	7	7	1.32596	1.24621	1.88597	0.045491	0.063587	0.062337	1.1639e-18	-3.24417	down	--	--	Molecular Function: binding (GO:0005488);;	--	--	[R]	General function prediction only	Integrase core domain	--	L	Replication, recombination and repair	hypothetical protein CDL15_Pgr005248 [Punica granatum]
PGSC0003DMG402012862	109	102	143	16	35	23	1.56878	1.33933	2.20727	0.235836	0.489159	0.35867	0.000140442	-1.59733	down	--	--	Molecular Function: hydrolase activity, hydrolyzing O-glycosyl compounds (GO:0004553);; Biological Process: carbohydrate metabolic process (GO:0005975);; Molecular Function: polysaccharide binding (GO:0030247);; Cellular Component: anchored component of plasma membrane (GO:0046658);;	--	--	--	--	Glycosyl hydrolases family 17	Glucan endo-1,3-beta-glucosidase 14 OS=Arabidopsis thaliana OX=3702 GN=At2g27500 PE=1 SV=2	G	Carbohydrate transport and metabolism	PREDICTED: glucan endo-1,3-beta-glucosidase 13-like isoform X2 [Solanum tuberosum]
PGSC0003DMG400004078	9	28	2	113	119	39	0.07265	0.223564	0.018547	1.18151	1.14709	0.353231	0.0040336	1.4238	up	--	--	Cellular Component: cytoplasm (GO:0005737);;	--	--	--	--	GDP-fucose protein O-fucosyltransferase;; GDP-fucose protein O-fucosyltransferase	O-fucosyltransferase 34 OS=Arabidopsis thaliana OX=3702 GN=OFUT34 PE=2 SV=1	S	Function unknown	PREDICTED: uncharacterized protein At1g04910-like [Solanum tuberosum]
PGSC0003DMG400009891	3972	3714	3583	934	888	1945	46.1022	40.5943	45.2481	11.1819	11.0928	23.4679	3.76281e-05	-1.30726	down	[G]	Carbohydrate transport and metabolism	Molecular Function: alpha-amylase activity (GO:0004556);; Molecular Function: calcium ion binding (GO:0005509);; Biological Process: carbohydrate metabolic process (GO:0005975);;	K01176|0|sot:102577485|K01176 alpha-amylase [EC:3.2.1.1] | (RefSeq) AMYA1, amyA2; alpha-amylase	Starch and sucrose metabolism (ko00500)	[G]	Carbohydrate transport and metabolism	Alpha amylase, catalytic domain;; Alpha-amylase C-terminal beta-sheet domain	Probable alpha-amylase 2 OS=Arabidopsis thaliana OX=3702 GN=AMY2 PE=2 SV=1	G	Carbohydrate transport and metabolism	PREDICTED: alpha-amylase isoform X1 [Solanum tuberosum]
PGSC0003DMG400016918	138	80	134	272	325	299	2.68981	1.42251	2.81598	5.3035	6.81497	6.29418	0.000712078	1.18032	up	[O]	Posttranslational modification, protein turnover, chaperones	Cellular Component: chloroplast (GO:0009507);; Biological Process: vitamin E biosynthetic process (GO:0010189);; Molecular Function: phytol kinase activity (GO:0010276);; Cellular Component: integral component of membrane (GO:0016021);; Biological Process: phosphorylation (GO:0016310);;	K18678|0|sot:102599461|K18678 phytol kinase [EC:2.7.1.182] | (RefSeq) probable phytol kinase 1, chloroplastic	--	[S]	Function unknown	--	Probable phytol kinase 1, chloroplastic OS=Glycine max OX=3847 PE=2 SV=1	I	Lipid transport and metabolism	PREDICTED: probable phytol kinase 1, chloroplastic [Solanum tuberosum]
PGSC0003DMG400026933	129	69	129	16	18	40	5.04188	2.44817	5.41278	0.620052	0.736924	1.60077	0.00309349	-1.37871	down	--	--	--	--	--	--	--	--	Late embryogenesis abundant protein At5g17165 OS=Arabidopsis thaliana OX=3702 GN=At5g17165 PE=3 SV=1	S	Function unknown	PREDICTED: uncharacterized protein LOC107060657 [Solanum tuberosum]
PGSC0003DMG400018220	1986	2851	2223	861	928	928	17.7624	21.3896	19.7038	9.14774	9.48225	12.4852	6.03632e-11	-1.23513	down	--	--	Molecular Function: lipid binding (GO:0008289);;	--	--	--	--	--	--	S	Function unknown	PREDICTED: PCTP-like protein [Solanum tuberosum]
PGSC0003DMG400019260	80	196	72	382	459	287	1.93105	4.31189	1.84318	9.23478	11.6642	7.20295	0.00011068	1.44706	up	--	--	Cellular Component: chloroplast stroma (GO:0009570);;	--	--	--	--	--	--	S	Function unknown	PREDICTED: uncharacterized protein LOC102601546 [Solanum tuberosum]
PGSC0003DMG400013721	15	11	15	164	159	36	0.091433	0.057629	0.096053	1.00064	1.02028	0.224877	3.80791e-05	1.87351	up	[R]	General function prediction only	Biological Process: defense response (GO:0006952);; Molecular Function: ADP binding (GO:0043531);;	--	--	[T]	Signal transduction mechanisms	NB-ARC domain;; Leucine Rich repeats (2 copies);; Leucine rich repeat	Putative disease resistance RPP13-like protein 1 OS=Arabidopsis thaliana OX=3702 GN=RPPL1 PE=3 SV=1	S	Function unknown	PREDICTED: putative disease resistance RPP13-like protein 1 [Solanum tuberosum]
PGSC0003DMG400031849	362	77	113	8	16	26	6.96029	1.34025	2.32745	0.144105	0.305054	0.501702	2.67401e-05	-1.92314	down	[I]	Lipid transport and metabolism	Biological Process: metabolic process (GO:0008152);; Molecular Function: hydrolase activity (GO:0016787);;	--	--	[V]	Defense mechanisms	alpha/beta hydrolase fold;; Carboxylesterase family;; Steryl acetyl hydrolase	2-hydroxyisoflavanone dehydratase OS=Glycyrrhiza echinata OX=46348 GN=HIDM PE=1 SV=1	I	Lipid transport and metabolism	PREDICTED: 2-hydroxyisoflavanone dehydratase-like [Solanum tuberosum]
PGSC0003DMG400010113	286	208	293	97	56	113	15.1681	10.0612	16.6148	5.12686	3.11122	6.24255	0.00123529	-1.22621	down	--	--	--	--	--	--	--	--	--	--	--	PREDICTED: uncharacterized protein LOC104237137 [Nicotiana sylvestris]
PGSC0003DMG400026990	447	606	476	1679	1191	886	9.27952	11.4751	10.5687	34.9102	26.0225	19.1502	9.51251e-06	1.23167	up	--	--	Cellular Component: chloroplast (GO:0009507);;	--	--	--	--	--	--	S	Function unknown	PREDICTED: uncharacterized protein LOC102587586 [Solanum tuberosum]
PGSC0003DMG400016235	36	55	33	102	132	141	0.777881	1.12126	0.767453	2.3443	3.19226	3.35689	0.000498862	1.34102	up	--	--	--	--	--	--	--	--	--	S	Function unknown	PREDICTED: uncharacterized protein LOC107003043 [Solanum pennellii]
PGSC0003DMG400018321	156	154	220	71	56	72	2.94875	2.65999	4.40151	1.29368	1.03315	1.39074	0.00310661	-1.11651	down	[E]	Amino acid transport and metabolism	Molecular Function: folic acid binding (GO:0005542);; Biological Process: metabolic process (GO:0008152);; Molecular Function: transferase activity (GO:0016740);;	--	--	--	--	Formiminotransferase domain, N-terminal subdomain;; Formiminotransferase domain, N-terminal subdomain	--	E	Amino acid transport and metabolism	PREDICTED: formimidoyltransferase-cyclodeaminase-like [Solanum tuberosum]
PGSC0003DMG400004963	39	73	85	7	10	19	0.302095	0.523547	0.717862	0.048033	0.08023	0.149221	0.0040336	-1.39556	down	[K]	Transcription	Molecular Function: protein serine/threonine kinase activity (GO:0004674);; Molecular Function: ATP binding (GO:0005524);; Biological Process: protein phosphorylation (GO:0006468);; Biological Process: xylem and phloem pattern formation (GO:0010051);; Cellular Component: integral component of membrane (GO:0016021);; Molecular Function: peptide hormone binding (GO:0017046);; Biological Process: ni…	--	--	--	--	Protein kinase domain;; Protein tyrosine kinase;; Leucine rich repeat;; Leucine Rich repeats (2 copies)	Receptor protein-tyrosine kinase CEPR1 OS=Arabidopsis thaliana OX=3702 GN=CEPR1 PE=1 SV=1	S	Function unknown	PREDICTED: receptor-like protein kinase HSL1 [Solanum tuberosum]
PGSC0003DMG400019641	14860	21808	16811	6514	7917	9252	131.734	176.472	159.347	57.8055	73.8663	85.3481	4.53392e-06	-1.02564	down	--	--	Molecular Function: kinase activity (GO:0016301);; Biological Process: phosphorylation (GO:0016310);;	--	--	[T]	Signal transduction mechanisms	Phosphatidylinositol 3- and 4-kinase	Phosphatidylinositol 4-kinase gamma 7 OS=Arabidopsis thaliana OX=3702 GN=PI4KG7 PE=1 SV=2	S	Function unknown	PREDICTED: phosphatidylinositol 4-kinase gamma 7-like [Solanum tuberosum]
PGSC0003DMG400009148	750	981	1169	286	273	514	3.64928	3.88894	5.20439	1.36641	1.35291	2.66939	0.000486023	-1.17324	down	--	--	--	--	--	--	--	Remorin, C-terminal region;; Remorin, C-terminal region	--	S	Function unknown	PREDICTED: uncharacterized protein LOC102606270 [Solanum tuberosum]
PGSC0003DMG400029167	316	329	224	930	648	414	10.7267	8.45734	8.09439	30.4144	20.4671	12.1635	0.0011581	1.09322	up	--	--	Molecular Function: metal ion binding (GO:0046872);;	K18753|3.07758e-83|sot:107063367|K18753 butyrate response factor 1 | (RefSeq) zinc finger CCCH domain-containing protein 15-like	--	[R]	General function prediction only	Core histone H2A/H2B/H3/H4	Zinc finger CCCH domain-containing protein 15 OS=Arabidopsis thaliana OX=3702 GN=At1g68200 PE=2 SV=1	S	Function unknown	PREDICTED: zinc finger CCCH domain-containing protein 15-like [Solanum tuberosum]
PGSC0003DMG400014243	59	62	70	126	190	147	1.19982	1.07793	1.55485	2.42945	3.77241	3.11714	0.00283267	1.10974	up	[H]	Coenzyme transport and metabolism	Cellular Component: chloroplast (GO:0009507);; Biological Process: chlorophyll biosynthetic process (GO:0015995);; Biological Process: methylation (GO:0032259);; Molecular Function: magnesium protoporphyrin IX methyltransferase activity (GO:0046406);;	K03428|0|sot:102580238|K03428 magnesium-protoporphyrin O-methyltransferase [EC:2.1.1.11] | (RefSeq) magnesium protoporphyrin IX methyltransferase, chloroplastic	Porphyrin and chlorophyll metabolism (ko00860)	[H]	Coenzyme transport and metabolism	Magnesium-protoporphyrin IX methyltransferase C-terminus;; Methyltransferase domain;; Methyltransferase domain;; Methyltransferase domain;; Methyltransferase domain;; Methyltransferase domain	Magnesium protoporphyrin IX methyltransferase, chloroplastic OS=Arabidopsis thaliana OX=3702 GN=CHLM PE=1 SV=1	H	Coenzyme transport and metabolism	PREDICTED: magnesium protoporphyrin IX methyltransferase, chloroplastic [Solanum tuberosum]
PGSC0003DMG400016590	317	492	315	110	113	151	8.3735	11.8659	8.90932	2.89125	3.1461	4.14823	1.13705e-05	-1.3206	down	--	--	Cellular Component: chloroplast thylakoid membrane (GO:0009535);; Cellular Component: integral component of membrane (GO:0016021);;	--	--	--	--	--	Stress enhanced protein 2, chloroplastic OS=Arabidopsis thaliana OX=3702 GN=SEP2 PE=2 SV=1	S	Function unknown	PREDICTED: stress enhanced protein 2, chloroplastic [Solanum tuberosum]
PGSC0003DMG400016803	3207	3662	2653	8638	6384	4698	53.1838	55.7171	46.6041	142.845	114.27	80.8871	5.95422e-05	1.03191	up	[O]	Posttranslational modification, protein turnover, chaperones	Cellular Component: membrane (GO:0016020);;	K17080|1.32412e-170|sot:102594437|K17080 prohibitin 1 | (RefSeq) prohibitin-3, mitochondrial-like	--	[O]	Posttranslational modification, protein turnover, chaperones	SPFH domain / Band 7 family	Prohibitin-3, mitochondrial OS=Arabidopsis thaliana OX=3702 GN=PHB3 PE=1 SV=1	O	Posttranslational modification, protein turnover, chaperones	PREDICTED: prohibitin-3, mitochondrial-like [Solanum tuberosum]
PGSC0003DMG400005436	104	151	111	19	31	49	1.20191	1.57894	1.32494	0.211978	0.350962	0.568062	0.00224395	-1.3217	down	--	--	Molecular Function: iron ion binding (GO:0005506);; Biological Process: fatty acid biosynthetic process (GO:0006633);; Cellular Component: integral component of membrane (GO:0016021);; Molecular Function: oxidoreductase activity (GO:0016491);; Biological Process: oxidation-reduction process (GO:0055114);;	K15404|0|sot:102593084|K15404 aldehyde decarbonylase [EC:4.1.99.5] | (RefSeq) protein ECERIFERUM 1-like	Cutin, suberine and wax biosynthesis (ko00073)	--	--	Fatty acid hydroxylase superfamily;; WAX2 C-terminal domain;; WAX2 C-terminal domain	Protein ECERIFERUM 1 OS=Arabidopsis thaliana OX=3702 GN=CER1 PE=1 SV=1	S	Function unknown	PREDICTED: protein ECERIFERUM 1-like [Solanum tuberosum]
PGSC0003DMG400006132	337	268	363	103	112	185	3.83984	2.78053	4.38371	1.14061	1.32724	2.17584	0.00568511	-1.01791	down	--	--	Molecular Function: transcription factor activity, sequence-specific DNA binding (GO:0003700);; Molecular Function: signal transducer activity (GO:0004871);; Cellular Component: nucleus (GO:0005634);; Cellular Component: cytoplasm (GO:0005737);; Biological Process: regulation of transcription, DNA-templated (GO:0006355);; Biological Process: signal transduction (GO:0007165);; Biological Process: …	--	--	--	--	GRAS domain family	Scarecrow-like transcription factor PAT1 OS=Arabidopsis thaliana OX=3702 GN=PAT1 PE=2 SV=1	K	Transcription	PREDICTED: scarecrow-like transcription factor PAT1 [Solanum tuberosum]
PGSC0003DMG400018215	70	122	110	30	25	35	2.05725	3.29236	3.26735	0.64157	0.561558	1.14335	0.00334525	-1.25257	down	--	--	Cellular Component: extracellular region (GO:0005576);; Molecular Function: manganese ion binding (GO:0030145);; Molecular Function: nutrient reservoir activity (GO:0045735);;	--	--	--	--	Cupin;; Cupin domain	Germin-like protein subfamily 1 member 17 OS=Arabidopsis thaliana OX=3702 GN=At5g39150 PE=2 SV=1	S	Function unknown	PREDICTED: germin-like protein subfamily 1 member 14 [Solanum tuberosum]
PGSC0003DMG400013828	3359	1895	4143	630	665	1670	47.5514	24.441	62.4823	8.95661	9.87509	24.7155	0.00181367	-1.26315	down	[O]	Posttranslational modification, protein turnover, chaperones	Molecular Function: cysteine-type endopeptidase activity (GO:0004197);; Cellular Component: vacuole (GO:0005773);; Biological Process: vacuolar protein processing (GO:0006624);; Biological Process: proteolysis involved in cellular protein catabolic process (GO:0051603);;	K01369|0|sot:102577844|K01369 legumain [EC:3.4.22.34] | (RefSeq) VPE2, VPE1; vacoular processing enzyme 2	--	[O]	Posttranslational modification, protein turnover, chaperones	Peptidase C13 family;; Caspase domain	Vacuolar-processing enzyme OS=Citrus sinensis OX=2711 PE=2 SV=1	O	Posttranslational modification, protein turnover, chaperones	vacoular processing enzyme 2 precursor [Solanum tuberosum]
PGSC0003DMG400038433	12	24	17	88	71	43	0.28382	0.507317	0.42562	2.08329	1.76793	1.05648	0.0049401	1.31957	up	[I]	Lipid transport and metabolism	Biological Process: metabolic process (GO:0008152);; Molecular Function: hydrolase activity (GO:0016787);;	--	--	[V]	Defense mechanisms	alpha/beta hydrolase fold;; Carboxylesterase family	Probable carboxylesterase 7 OS=Arabidopsis thaliana OX=3702 GN=CXE7 PE=2 SV=1	I	Lipid transport and metabolism	PREDICTED: probable carboxylesterase 7 [Solanum tuberosum]
PGSC0003DMG400002913	99	209	142	389	414	257	1.41066	2.73882	2.17467	5.58293	6.25274	3.83883	0.00155565	1.11539	up	--	--	Molecular Function: DNA binding (GO:0003677);; Cellular Component: nucleus (GO:0005634);;	--	--	--	--	Methyl-CpG binding domain	Methyl-CpG-binding domain-containing protein 10 OS=Arabidopsis thaliana OX=3702 GN=MBD10 PE=1 SV=1	S	Function unknown	PREDICTED: methyl-CpG-binding domain-containing protein 11-like [Solanum tuberosum]
PGSC0003DMG400002751	7	3	9	86	57	34	0.262217	0.101011	0.389637	3.55077	2.4808	1.4583	0.000265049	1.7237	up	--	--	Biological Process: regulation of systemic acquired resistance (GO:0010112);;	--	--	--	--	NPR1 interacting	--	--	--	PREDICTED: uncharacterized protein LOC101258195 [Solanum lycopersicum]
PGSC0003DMG400003760	214	196	269	396	602	474	2.54399	2.12729	2.41496	4.96799	7.86299	6.33609	0.00102362	1.0319	up	--	--	--	--	--	--	--	--	--	S	Function unknown	PREDICTED: sec-independent protein translocase protein TatB [Solanum tuberosum]
PGSC0003DMG400015888	1736	2072	1389	5284	4121	2976	40.3087	43.9263	34.4831	122.899	100.757	71.9225	1.13749e-06	1.21943	up	--	--	Cellular Component: integral component of membrane (GO:0016021);;	K20359|1.48093e-113|sot:102591195|K20359 PRA1 family protein 1 | (RefSeq) PRA1 family protein B4-like	--	[U]	Intracellular trafficking, secretion, and vesicular transport	PRA1 family protein	PRA1 family protein B4 OS=Arabidopsis thaliana OX=3702 GN=PRA1B4 PE=1 SV=1	U	Intracellular trafficking, secretion, and vesicular transport	PREDICTED: PRA1 family protein B4-like [Solanum tuberosum]
PGSC0003DMG401001316	32	20	60	156	177	145	0.532745	0.287196	1.08421	2.70819	3.19952	2.58649	0.000330476	1.53097	up	[G]	Carbohydrate transport and metabolism	Molecular Function: aldose 1-epimerase activity (GO:0004034);; Biological Process: hexose metabolic process (GO:0019318);; Molecular Function: carbohydrate binding (GO:0030246);;	K01785|0|spen:107008977|K01785 aldose 1-epimerase [EC:5.1.3.3] | (RefSeq) aldose 1-epimerase	Glycolysis / Gluconeogenesis (ko00010);; Galactose metabolism (ko00052)	[G]	Carbohydrate transport and metabolism	Aldose 1-epimerase	--	G	Carbohydrate transport and metabolism	PREDICTED: aldose 1-epimerase-like isoform X5 [Solanum tuberosum]
PGSC0003DMG400016806	434	522	350	1081	1108	642	5.32116	5.7276	4.71243	12.9059	13.7528	7.91122	0.000164262	1.07328	up	--	--	Molecular Function: structural constituent of ribosome (GO:0003735);; Biological Process: translation (GO:0006412);; Cellular Component: integral component of membrane (GO:0016021);; Biological Process: transmembrane transport (GO:0055085);;	--	--	[C]	Energy production and conversion	Mitochondrial carrier protein	Probable mitochondrial adenine nucleotide transporter BTL3 OS=Arabidopsis thaliana OX=3702 GN=At5g64970 PE=2 SV=1	S	Function unknown	PREDICTED: probable mitochondrial adenine nucleotide transporter BTL3 [Solanum tuberosum]
PGSC0003DMG400019448	49	43	148	337	324	372	0.947703	0.757648	3.08558	6.56448	6.63936	7.54517	0.000328476	1.53381	up	[G]	Carbohydrate transport and metabolism	Molecular Function: ribose-5-phosphate isomerase activity (GO:0004751);; Biological Process: pentose-phosphate shunt, non-oxidative branch (GO:0009052);;	K01807|2.50546e-170|sot:102588569|K01807 ribose 5-phosphate isomerase A [EC:5.3.1.6] | (RefSeq) probable ribose-5-phosphate isomerase 3, chloroplastic	Pentose phosphate pathway (ko00030);; Carbon fixation in photosynthetic organisms (ko00710);; Carbon metabolism (ko01200);; Biosynthesis of amino acids (ko01230)	[G]	Carbohydrate transport and metabolism	Ribose 5-phosphate isomerase A (phosphoriboisomerase A)	Probable ribose-5-phosphate isomerase 3, chloroplastic OS=Arabidopsis thaliana OX=3702 GN=RPI3 PE=1 SV=1	G	Carbohydrate transport and metabolism	PREDICTED: probable ribose-5-phosphate isomerase 3, chloroplastic [Solanum tuberosum]
PGSC0003DMG400017248	25	37	42	216	175	150	0.226915	0.348684	0.492662	1.96018	1.52541	1.44577	1.8229e-08	1.96546	up	[Q]	Secondary metabolites biosynthesis, transport and catabolism	--	--	--	[R]	General function prediction only	Integrase core domain;; Chromo (CHRromatin Organisation MOdifier) domain;; 2OG-Fe(II) oxygenase superfamily	1-aminocyclopropane-1-carboxylate oxidase homolog OS=Solanum lycopersicum OX=4081 GN=ACO3 PE=2 SV=1	S	Function unknown	PREDICTED: uncharacterized protein LOC107060740 [Solanum tuberosum]
PGSC0003DMG400024829	116	112	75	331	334	139	1.89672	1.67274	1.3079	5.44137	5.76872	2.3704	0.00310165	1.17698	up	--	--	--	--	--	--	--	F-box domain;; F-box-like	F-box protein At3g08750 OS=Arabidopsis thaliana OX=3702 GN=At3g08750 PE=2 SV=1	S	Function unknown	PREDICTED: F-box only protein 8-like [Solanum tuberosum]
PGSC0003DMG400006643	4512	7244	5337	1281	800	1279	173.886	254.814	219.922	49.3944	32.4244	51.2772	4.01993e-18	-2.06403	down	--	--	--	--	--	--	--	Wound-induced protein WI12	Wound-induced protein 1 OS=Solanum tuberosum OX=4113 GN=WUN1 PE=2 SV=1	S	Function unknown	Wound-induced protein 1 [Capsicum chinense]
PGSC0003DMG400027723	464	689	353	1631	1458	847	10.9404	14.9644	8.80523	39.5223	36.9912	10.6095	2.91997e-05	1.28886	up	--	--	--	--	--	[R]	General function prediction only	PPR repeat family;; PPR repeat;; PPR repeat;; Pentatricopeptide repeat domain;; Pentacotripeptide-repeat region of PRORP	Pentatricopeptide repeat-containing protein At3g56030, mitochondrial OS=Arabidopsis thaliana OX=3702 GN=At3g56030 PE=1 SV=2	S	Function unknown	PREDICTED: pentatricopeptide repeat-containing protein At3g56030 [Solanum tuberosum]
PGSC0003DMG400004328	25	23	33	102	118	51	0.799844	0.314885	0.642431	1.75308	3.62469	0.856267	0.00669216	1.24388	up	[O]	Posttranslational modification, protein turnover, chaperones	Biological Process: protein peptidyl-prolyl isomerization (GO:0000413);; Molecular Function: peptidyl-prolyl cis-trans isomerase activity (GO:0003755);; Molecular Function: FK506 binding (GO:0005528);; Cellular Component: endoplasmic reticulum membrane (GO:0005789);; Cellular Component: chloroplast (GO:0009507);; Biological Process: photosystem II assembly (GO:0010207);; Molecular Function: oxido…	--	--	--	--	FKBP-type peptidyl-prolyl cis-trans isomerase	Peptidyl-prolyl cis-trans isomerase FKBP20-2, chloroplastic OS=Arabidopsis thaliana OX=3702 GN=FKBP20-2 PE=1 SV=1	O	Posttranslational modification, protein turnover, chaperones	PREDICTED: peptidyl-prolyl cis-trans isomerase FKBP20-2, chloroplastic isoform X1 [Solanum tuberosum]
PGSC0003DMG400015579	203	203	260	47	26	30	3.1934	2.76858	4.40271	0.691998	0.500486	0.455031	7.93053e-10	-2.11995	down	[G]	Carbohydrate transport and metabolism	Biological Process: glucosinolate biosynthetic process (GO:0019761);; Biological Process: defense response to bacterium (GO:0042742);; Molecular Function: thiohydroximate beta-D-glucosyltransferase activity (GO:0047251);; Biological Process: defense response by callose deposition in cell wall (GO:0052544);;	K11820|0|sot:102603088|K11820 N-hydroxythioamide S-beta-glucosyltransferase [EC:2.4.1.195] | (RefSeq) UDP-glycosyltransferase 74B1-like	Tryptophan metabolism (ko00380);; Glucosinolate biosynthesis (ko00966);; 2-Oxocarboxylic acid metabolism (ko01210)	[GC]	Carbohydrate transport and metabolism;; Energy production and conversion	UDP-glucoronosyl and UDP-glucosyl transferase	UDP-glycosyltransferase 74B1 OS=Arabidopsis thaliana OX=3702 GN=UGT74B1 PE=1 SV=1	S	Function unknown	PREDICTED: UDP-glycosyltransferase 74B1-like [Solanum tuberosum]
Solanum_tuberosum_newGene_4034	127	89	146	12	13	48	1.48632	0.947782	1.81762	0.12911	0.158796	0.574694	0.00421692	-1.37601	down	[E]	Amino acid transport and metabolism	Molecular Function: transporter activity (GO:0005215);; Biological Process: oligopeptide transport (GO:0006857);; Cellular Component: integral component of membrane (GO:0016021);;	K14638|0|sot:102591974|K14638 solute carrier family 15 (peptide/histidine transporter), member 3/4 | (RefSeq) protein NRT1/ PTR FAMILY 1.2-like	--	[E]	Amino acid transport and metabolism	POT family	Protein NRT1/ PTR FAMILY 1.2 OS=Arabidopsis thaliana OX=3702 GN=NPF1.2 PE=1 SV=1	E	Amino acid transport and metabolism	PREDICTED: protein NRT1/ PTR FAMILY 1.2-like [Solanum tuberosum]
PGSC0003DMG400021603	290	83	282	49	52	39	1.35129	0.351166	1.40694	0.225133	0.251507	0.18959	0.00059396	-1.52091	down	--	--	--	--	--	--	--	Pollen proteins Ole e I like;; Leucine rich repeat C-terminal domain;; Pro-opiomelanocortin, N-terminal region;; Cornifin (SPRR) family	--	S	Function unknown	PREDICTED: adhesive plaque matrix protein-like isoform X1 [Solanum tuberosum]
PGSC0003DMG400010498	49	98	64	13	21	14	1.93724	3.5243	2.68813	0.480325	0.838567	0.561658	0.00326115	-1.36399	down	--	--	Cellular Component: integral component of membrane (GO:0016021);;	--	--	--	--	--	Photosystem II 5 kDa protein, chloroplastic OS=Petunia hybrida OX=4102 PE=1 SV=1	S	Function unknown	PREDICTED: photosystem II 5 kDa protein, chloroplastic [Solanum tuberosum]
PGSC0003DMG400033932	127	173	170	74	32	58	1.84824	2.29809	2.63697	1.07242	0.483975	0.870398	0.00642862	-1.12893	down	[QV]	Secondary metabolites biosynthesis, transport and catabolism;; Defense mechanisms	Molecular Function: iron ion binding (GO:0005506);; Cellular Component: integral component of membrane (GO:0016021);; Molecular Function: oxidoreductase activity, acting on paired donors, with incorporation or reduction of molecular oxygen, NAD(P)H as one donor, and incorporation of one atom of oxygen (GO:0016709);; Molecular Function: heme binding (GO:0020037);; Biological Process: secondary met…	--	--	[Q]	Secondary metabolites biosynthesis, transport and catabolism	Cytochrome P450;; Cytochrome P450	Premnaspirodiene oxygenase OS=Hyoscyamus muticus OX=35626 GN=CYP71D55 PE=1 SV=1	Q	Secondary metabolites biosynthesis, transport and catabolism	Cytochrome 71D7 [Capsicum chinense]
PGSC0003DMG400040010	1065	1516	835	2766	3008	1665	21.5763	28.0396	18.0847	56.1003	64.157	35.1076	0.000201935	1.08157	up	--	--	--	--	--	[R]	General function prediction only	PPR repeat family;; PPR repeat;; PPR repeat;; Pentatricopeptide repeat domain;; Pentacotripeptide-repeat region of PRORP	Pentatricopeptide repeat-containing protein At4g36680, mitochondrial OS=Arabidopsis thaliana OX=3702 GN=At4g36680 PE=1 SV=1	S	Function unknown	PREDICTED: pentatricopeptide repeat-containing protein At4g36680, mitochondrial-like [Solanum tuberosum]
PGSC0003DMG400001090	433	585	714	218	159	246	6.80687	8.3836	11.7565	3.3724	2.58083	4.0222	0.000103004	-1.22997	down	--	--	--	--	--	[R]	General function prediction only	--	--	V	Defense mechanisms	PREDICTED: uncharacterized protein LOC102597212 [Solanum tuberosum]
PGSC0003DMG400025760	1762	712	2285	572	529	604	14.0415	5.904	19.9055	5.07072	4.66286	5.8993	0.00300693	-1.16612	down	--	--	Cellular Component: nucleus (GO:0005634);; Molecular Function: zinc ion binding (GO:0008270);; Molecular Function: sequence-specific DNA binding (GO:0043565);; Biological Process: positive regulation of transcription, DNA-templated (GO:0045893);;	--	--	[R]	General function prediction only	PHD-finger;; Homeobox domain;; Homeobox KN domain	Homeobox protein HAZ1 OS=Oryza sativa subsp. japonica OX=39947 GN=HAZ1 PE=2 SV=1	S	Function unknown	PREDICTED: pathogenesis-related homeodomain protein [Solanum tuberosum]
PGSC0003DMG400004940	191	181	283	68	25	93	7.90212	6.80944	12.4844	2.78309	1.0487	3.98588	0.00484989	-1.26031	down	--	--	--	--	--	--	--	--	--	S	Function unknown	PREDICTED: uncharacterized protein LOC104647238 [Solanum lycopersicum]
PGSC0003DMG400014560	70	80	70	18	8	27	1.56208	1.63557	1.66637	0.394075	0.188019	0.622593	0.00724701	-1.27764	down	--	--	Molecular Function: nucleic acid binding (GO:0003676);; Molecular Function: endonuclease activity (GO:0004519);; Biological Process: DNA catabolic process (GO:0006308);; Biological Process: nucleic acid phosphodiester bond hydrolysis (GO:0090305);;	--	--	--	--	S1/P1 Nuclease	Endonuclease 2 OS=Arabidopsis thaliana OX=3702 GN=ENDO2 PE=1 SV=1	S	Function unknown	PREDICTED: endonuclease 2 [Solanum tuberosum]
PGSC0003DMG400019895	62	74	62	191	184	109	1.61488	1.90707	1.90341	5.50227	5.40932	3.23737	0.00312347	1.11617	up	--	--	--	--	--	--	--	GDP-fucose protein O-fucosyltransferase	Protein MANNAN SYNTHESIS-RELATED 1 OS=Arabidopsis thaliana OX=3702 GN=MSR1 PE=2 SV=1	--	--	PREDICTED: uncharacterized protein LOC107058924 [Solanum tuberosum]
PGSC0003DMG400004041	101	157	137	456	372	322	1.52327	2.16711	2.21358	6.90846	5.92883	5.06546	6.79819e-07	1.42898	up	--	--	--	--	--	--	--	--	--	S	Function unknown	PREDICTED: uncharacterized protein LOC102592626 [Solanum tuberosum]
PGSC0003DMG400030636	80	74	59	14	12	21	1.38207	1.17195	0.949364	0.219836	0.17948	0.320594	0.0013917	-1.43992	down	--	--	Molecular Function: methyltransferase activity (GO:0008168);; Biological Process: methylation (GO:0032259);;	--	--	--	--	SAM dependent carboxyl methyltransferase;; SAM dependent carboxyl methyltransferase	Probable S-adenosylmethionine-dependent methyltransferase At5g38780 OS=Arabidopsis thaliana OX=3702 GN=At5g38780 PE=2 SV=1	S	Function unknown	PREDICTED: probable S-adenosylmethionine-dependent methyltransferase At5g38780 [Solanum tuberosum]
PGSC0003DMG400007057	430	391	278	773	966	614	6.04835	4.10061	3.47634	9.25505	12.4191	8.37247	0.000169017	1.05739	up	[G]	Carbohydrate transport and metabolism	Molecular Function: ribokinase activity (GO:0004747);; Biological Process: D-ribose metabolic process (GO:0006014);; Biological Process: carbohydrate phosphorylation (GO:0046835);;	K00852|0|sot:102591122|K00852 ribokinase [EC:2.7.1.15] | (RefSeq) ribokinase	Pentose phosphate pathway (ko00030)	[G]	Carbohydrate transport and metabolism	pfkB family carbohydrate kinase;; Phosphomethylpyrimidine kinase	Probable fructokinase-6, chloroplastic OS=Arabidopsis thaliana OX=3702 GN=At1g66430 PE=2 SV=1	G	Carbohydrate transport and metabolism	PREDICTED: ribokinase [Solanum tuberosum]
PGSC0003DMG400019635	792	679	1102	346	250	491	7.42534	5.66634	11.3778	3.10303	2.59119	4.7842	0.00446847	-1.01127	down	--	--	Molecular Function: DNA binding (GO:0003677);; Cellular Component: nucleus (GO:0005634);; Biological Process: regulation of transcription, DNA-templated (GO:0006355);;	--	--	[K]	Transcription	Associated with HOX;; Homeobox KN domain;; Homeobox domain	BEL1-like homeodomain protein 1 OS=Arabidopsis thaliana OX=3702 GN=BLH1 PE=1 SV=1	K	Transcription	PREDICTED: BEL1-like homeodomain protein 3 [Solanum tuberosum]
PGSC0003DMG400007634	197	159	230	66	84	80	1.41952	1.05199	1.78141	0.471426	0.629314	0.591395	0.00312191	-1.082	down	[K]	Transcription	Biological Process: MAPK cascade (GO:0000165);; Molecular Function: protein serine/threonine kinase activity (GO:0004674);; Molecular Function: ATP binding (GO:0005524);; Cellular Component: plasma membrane (GO:0005886);; Cellular Component: integral component of membrane (GO:0016021);; Molecular Function: oxidoreductase activity (GO:0016491);;	--	--	--	--	Leucine rich repeat;; Protein kinase domain;; Protein tyrosine kinase;; Leucine Rich repeats (2 copies);; Leucine Rich Repeat;; Leucine rich repeat N-terminal domain	Receptor-like protein kinase HSL1 OS=Arabidopsis thaliana OX=3702 GN=HSL1 PE=2 SV=1	S	Function unknown	PREDICTED: receptor-like protein kinase HSL1 [Solanum tuberosum]
PGSC0003DMG400026938	228	231	272	95	37	97	3.97142	3.67662	5.05935	1.65718	0.669939	1.74387	0.00181382	-1.25977	down	--	--	Cellular Component: cytoplasm (GO:0005737);; Biological Process: metal ion transport (GO:0030001);; Molecular Function: transition metal ion binding (GO:0046914);; Biological Process: cellular transition metal ion homeostasis (GO:0046916);;	--	--	[P]	Inorganic ion transport and metabolism	Heavy-metal-associated domain	Heavy metal-associated isoprenylated plant protein 7 OS=Arabidopsis thaliana OX=3702 GN=HIPP07 PE=1 SV=1	S	Function unknown	hypothetical protein BC332_16841 [Capsicum chinense]
PGSC0003DMG400004617	136	63	145	35	16	35	3.80552	1.59669	5.39273	1.08055	0.534787	0.950577	0.00514017	-1.30623	down	--	--	Molecular Function: enzyme inhibitor activity (GO:0004857);; Biological Process: negative regulation of catalytic activity (GO:0043086);;	--	--	--	--	Plant invertase/pectin methylesterase inhibitor	Cell wall / vacuolar inhibitor of fructosidase 1 OS=Arabidopsis thaliana OX=3702 GN=C/VIF1 PE=1 SV=1	G	Carbohydrate transport and metabolism	PREDICTED: cell wall / vacuolar inhibitor of fructosidase 1-like [Solanum tuberosum]
PGSC0003DMG400021449	59	134	101	241	289	163	0.419816	0.766851	0.662504	2.2723	2.73187	1.6315	0.00729552	1.06027	up	--	--	Cellular Component: integral component of membrane (GO:0016021);;	--	--	[TZ]	Signal transduction mechanisms;; Cytoskeleton	Formin Homology 2 Domain	Formin-like protein 6 OS=Arabidopsis thaliana OX=3702 GN=FH6 PE=2 SV=1	S	Function unknown	PREDICTED: formin-like protein 6 [Solanum pennellii]
PGSC0003DMG400018373	89	81	162	7	17	9	3.06369	2.53389	5.95085	0.208039	0.583424	0.318805	1.82997e-06	-2.07525	down	--	--	--	--	--	--	--	Wound-induced protein	--	S	Function unknown	hypothetical protein [Solanum tuberosum]
PGSC0003DMG400028660	287	412	172	73	109	52	3.73405	4.47982	2.12864	0.834346	1.34952	0.563472	0.000195364	-1.42865	down	[E]	Amino acid transport and metabolism	Molecular Function: catalytic activity (GO:0003824);;	--	--	[R]	General function prediction only	Aminotransferase class-V;; Aminotransferase class-V	--	E	Amino acid transport and metabolism	PREDICTED: uncharacterized protein LOC102581650 isoform X1 [Solanum tuberosum]
PGSC0003DMG401018633	156	200	82	1	1	1	2.35638	2.76279	1.20097	0.000473	5.8e-05	0.0001	1.15251e-19	-3.6167	down	--	--	--	--	--	[S]	Function unknown	Coiled-coil domain-containing protein 124	--	S	Function unknown	PREDICTED: coiled-coil domain-containing protein 124 [Solanum tuberosum]
PGSC0003DMG400007073	1132	1447	1598	302	180	453	23.648	27.5849	35.6903	6.30021	3.95285	9.8494	3.16573e-08	-1.77036	down	--	--	Molecular Function: carbohydrate binding (GO:0030246);;	--	--	--	--	D-mannose binding lectin	Epidermis-specific secreted glycoprotein EP1 OS=Daucus carota OX=4039 GN=EP1 PE=1 SV=1	--	--	PREDICTED: epidermis-specific secreted glycoprotein EP1-like [Solanum tuberosum]
PGSC0003DMG400005500	233	351	346	90	107	137	2.15006	2.21542	3.25358	0.677557	0.852949	1.02559	0.000287959	-1.20611	down	--	--	Molecular Function: GTPase activity (GO:0003924);; Molecular Function: GTP binding (GO:0005525);; Cellular Component: peroxisome (GO:0005777);; Cellular Component: chloroplast outer membrane (GO:0009707);; Biological Process: chloroplast fission (GO:0010020);; Biological Process: peroxisome fission (GO:0016559);; Molecular Function: identical protein binding (GO:0042802);;	--	--	[UR]	Intracellular trafficking, secretion, and vesicular transport;; General function prediction only	Dynamin family;; 50S ribosome-binding GTPase	Dynamin-like protein ARC5 OS=Arabidopsis thaliana OX=3702 GN=ARC5 PE=1 SV=2	S	Function unknown	PREDICTED: dynamin-like protein ARC5 isoform X1 [Solanum tuberosum]
PGSC0003DMG401020324	40	47	27	248	257	27	2.23963	2.43161	1.62025	14.588	15.8698	1.57614	0.00853868	1.30366	up	--	--	Molecular Function: ligase activity (GO:0016874);; Biological Process: regulation of cell adhesion (GO:0030155);; Molecular Function: metal ion binding (GO:0046872);; Molecular Function: ubiquitin protein ligase activity (GO:0061630);;	K15685|1.76421e-52|sot:102582158|K15685 E3 ubiquitin-protein ligase Hakai [EC:2.3.2.27] | (RefSeq) E3 ubiquitin-protein ligase Hakai-like	--	[O]	Posttranslational modification, protein turnover, chaperones	--	--	O	Posttranslational modification, protein turnover, chaperones	PREDICTED: E3 ubiquitin-protein ligase Hakai-like [Solanum tuberosum]
PGSC0003DMG400035508	84	51	39	184	182	109	3.82514	2.10387	1.87749	8.43112	8.74962	5.15062	0.00548437	1.16368	up	--	--	--	--	--	--	--	--	F-box protein At5g41720 OS=Arabidopsis thaliana OX=3702 GN=At5g41720 PE=2 SV=1	S	Function unknown	PREDICTED: F-box protein At5g49610-like [Capsicum annuum]
PGSC0003DMG400024504	66	83	85	248	175	122	1.29006	1.48185	1.78707	4.90385	3.63088	2.5126	0.00785937	1.0403	up	--	--	--	--	--	--	--	Protein of unknown function (DUF1645)	--	S	Function unknown	PREDICTED: uncharacterized protein LOC102596863 [Solanum tuberosum]
PGSC0003DMG400014007	7384	7957	5442	1929	1711	3535	83.8269	106.949	65.2178	28.5113	26.6117	53.8634	2.14572e-05	-1.27817	down	[O]	Posttranslational modification, protein turnover, chaperones	Molecular Function: isomerase activity (GO:0016853);;	K09580|0|sot:102598658|K09580 protein disulfide-isomerase A1 [EC:5.3.4.1] | (RefSeq) protein disulfide-isomerase-like	Protein processing in endoplasmic reticulum (ko04141)	[O]	Posttranslational modification, protein turnover, chaperones	Thioredoxin;; Thioredoxin-like domain;; Thioredoxin-like domain	Protein disulfide-isomerase OS=Datisca glomerata OX=34297 GN=PDI PE=2 SV=1	O	Posttranslational modification, protein turnover, chaperones	PREDICTED: protein disulfide-isomerase-like [Solanum tuberosum]
PGSC0003DMG400006663	2339	1220	1689	772	489	668	130.583	62.1955	100.843	43.1507	28.6952	38.7965	0.000137216	-1.21159	down	--	--	Biological Process: response to stress (GO:0006950);;	--	--	--	--	ABA/WDS induced protein	Abscisic stress-ripening protein 3 OS=Solanum lycopersicum OX=4081 GN=ASR3 PE=4 SV=2	S	Function unknown	PREDICTED: abscisic stress-ripening protein 3-like [Solanum lycopersicum]
PGSC0003DMG400025489	132	140	140	37	40	65	4.11786	3.89727	4.72779	1.22378	1.62914	2.47308	0.00339071	-1.16623	down	--	--	--	--	--	--	--	--	--	--	--	PREDICTED: uncharacterized protein LOC102579080 [Solanum tuberosum]
PGSC0003DMG400003568	324	574	382	1078	914	810	6.65816	10.7867	8.41474	22.2184	19.8136	17.3446	2.78102e-05	1.10636	up	[K]	Transcription	Molecular Function: DNA binding (GO:0003677);; Biological Process: regulation of transcription, DNA-templated (GO:0006355);; Molecular Function: zinc ion binding (GO:0008270);;	K09250|5.7737e-93|sot:102591723|K09250 cellular nucleic acid-binding protein | (RefSeq) cold shock domain-containing protein 3-like	--	[J]	Translation, ribosomal structure and biogenesis	Zinc knuckle;; 'Cold-shock' DNA-binding domain;; Zinc knuckle;; Zinc knuckle;; GAG-polyprotein viral zinc-finger;; Ribonuclease B OB domain	Cold shock protein 1 OS=Arabidopsis thaliana OX=3702 GN=CSP1 PE=1 SV=1	K	Transcription	PREDICTED: cold shock domain-containing protein 3-like [Solanum tuberosum]
PGSC0003DMG400012716	418	357	315	914	1045	852	5.03425	4.19271	3.64011	10.2963	12.1049	10.2551	1.16654e-09	1.33771	up	[O]	Posttranslational modification, protein turnover, chaperones	Cellular Component: chloroplast (GO:0009507);;	K09527|0|sot:102595261|K09527 DnaJ homolog subfamily C member 7 | (RefSeq) uncharacterized LOC102595261	--	[O]	Posttranslational modification, protein turnover, chaperones	DnaJ domain;; Tetratricopeptide repeat;; Tetratricopeptide repeat	DnaJ protein P58IPK homolog B OS=Oryza sativa subsp. japonica OX=39947 GN=P58B PE=1 SV=1	O	Posttranslational modification, protein turnover, chaperones	PREDICTED: uncharacterized protein LOC102595261 isoform X2 [Solanum tuberosum]
PGSC0003DMG400014626	125	142	98	409	424	193	2.23338	2.3186	1.87272	7.36409	8.01756	3.60811	0.000286554	1.29841	up	--	--	--	--	--	--	--	--	--	S	Function unknown	PREDICTED: uncharacterized protein LOC102581664 isoform X1 [Solanum tuberosum]
PGSC0003DMG400000922	665	632	805	356	276	287	13.3951	10.9465	16.521	5.75129	4.81293	4.98199	0.000123933	-1.03568	down	--	--	--	--	--	--	--	Myb-like DNA-binding domain	Putative Myb family transcription factor At1g14600 OS=Arabidopsis thaliana OX=3702 GN=At1g14600 PE=2 SV=2	--	--	PREDICTED: uncharacterized protein LOC102600799 [Solanum tuberosum]
PGSC0003DMG400005719	5311	4641	5773	1825	1429	2721	120.666	96.7002	140.36	41.8993	34.5327	64.7934	3.5127e-05	-1.19264	down	--	--	--	--	--	--	--	Lateral organ boundaries (LOB) domain	LOB domain-containing protein 41 OS=Arabidopsis thaliana OX=3702 GN=LBD41 PE=2 SV=1	S	Function unknown	LOB domain-containing protein 41-like [Solanum tuberosum]
PGSC0003DMG400006432	94	82	67	22	32	25	1.23164	0.977591	0.930827	0.285484	0.430606	0.329093	0.00884531	-1.14789	down	--	--	Cellular Component: integral component of membrane (GO:0016021);;	--	--	[GMW]	Carbohydrate transport and metabolism;; Cell wall/membrane/envelope biogenesis;; Extracellular structures	Exostosin family	Xyloglucan galactosyltransferase XLT2 OS=Arabidopsis thaliana OX=3702 GN=XLT2 PE=1 SV=1	S	Function unknown	PREDICTED: xyloglucan galactosyltransferase KATAMARI1-like [Solanum tuberosum]
PGSC0003DMG400019935	465	745	739	152	167	121	10.1033	10.8641	13.2274	3.28697	3.21775	2.88081	2.26094e-11	-1.84107	down	--	--	Cellular Component: Golgi membrane (GO:0000139);; Biological Process: protein glycosylation (GO:0006486);; Molecular Function: galactosyltransferase activity (GO:0008378);; Cellular Component: integral component of membrane (GO:0016021);;	K20855|4.62289e-68|sot:102580500|K20855 beta-1,3-galactosyltransferase 1/2/3/4/5/7/8 [EC:2.4.1.-] | (RefSeq) beta-1,3-galactosyltransferase 7-like	--	[G]	Carbohydrate transport and metabolism	--	Probable beta-1,3-galactosyltransferase 5 OS=Arabidopsis thaliana OX=3702 GN=B3GALT5 PE=2 SV=1	S	Function unknown	PREDICTED: beta-1,3-galactosyltransferase 7-like isoform X2 [Solanum tuberosum]
PGSC0003DMG400010296	675	496	597	983	1696	1276	8.31208	5.58828	7.84461	11.9823	21.6426	16.1565	0.000195882	1.08991	up	--	--	--	K19996|0|sot:102606320|K19996 phosphatidylinositol transfer protein SFH5 | (RefSeq) patellin-4-like	--	[I]	Lipid transport and metabolism	CRAL/TRIO domain	Patellin-4 OS=Arabidopsis thaliana OX=3702 GN=PATL4 PE=1 SV=2	S	Function unknown	PREDICTED: patellin-4-like [Solanum tuberosum]
Solanum_tuberosum_newGene_10791	1168	597	581	220	140	349	14.481	9.11804	8.55179	3.10854	2.25322	4.35502	0.000692942	-1.32026	down	--	--	--	K17267|4.81564e-07|cam:101496575|K17267 coatomer subunit gamma | (RefSeq) coatomer subunit gamma	--	[U]	Intracellular trafficking, secretion, and vesicular transport	--	Coatomer subunit gamma OS=Arabidopsis thaliana OX=3702 GN=At4g34450 PE=1 SV=2	--	--	PREDICTED: coatomer subunit gamma-like [Nicotiana tabacum]
PGSC0003DMG400014673	183	114	151	429	622	417	1.68362	1.42216	1.76338	3.82214	5.23498	4.12823	9.93051e-07	1.52488	up	[P]	Inorganic ion transport and metabolism	Molecular Function: N,N-dimethylaniline monooxygenase activity (GO:0004499);; Molecular Function: flavin adenine dinucleotide binding (GO:0050660);; Molecular Function: NADP binding (GO:0050661);; Biological Process: oxidation-reduction process (GO:0055114);;	K00485|0|sot:102600780|K00485 dimethylaniline monooxygenase (N-oxide forming) [EC:1.14.13.8] | (RefSeq) probable flavin-containing monooxygenase 1	--	[Q]	Secondary metabolites biosynthesis, transport and catabolism	Flavin-binding monooxygenase-like;; Pyridine nucleotide-disulphide oxidoreductase;; L-lysine 6-monooxygenase (NADPH-requiring);; NAD(P)-binding Rossmann-like domain;; Flavin containing amine oxidoreductase	Probable flavin-containing monooxygenase 1 OS=Arabidopsis thaliana OX=3702 GN=FMO1 PE=2 SV=1	P	Inorganic ion transport and metabolism	PREDICTED: probable flavin-containing monooxygenase 1 [Solanum tuberosum]
Solanum_tuberosum_newGene_5626	235	151	324	19	22	16	6.97915	4.07319	10.2447	0.564397	0.894873	0.466426	3.33086e-13	-2.67354	down	[O]	Posttranslational modification, protein turnover, chaperones	Biological Process: sulfate assimilation (GO:0000103);; Cellular Component: cytosol (GO:0005829);; Cellular Component: plasma membrane (GO:0005886);; Biological Process: protein folding (GO:0006457);; Biological Process: glycerol ether metabolic process (GO:0006662);; Molecular Function: protein disulfide oxidoreductase activity (GO:0015035);; Molecular Function: oxidoreductase activity, acting o…	K03671|9.38952e-79|sot:102593604|K03671 thioredoxin 1 | (RefSeq) thioredoxin H2-like	--	[O]	Posttranslational modification, protein turnover, chaperones	Thioredoxin;; Thioredoxin-like	Thioredoxin H2 OS=Arabidopsis thaliana OX=3702 GN=TRX2 PE=2 SV=2	O	Posttranslational modification, protein turnover, chaperones	PREDICTED: thioredoxin H2-like isoform X1 [Solanum tuberosum]
PGSC0003DMG400003846	44	48	52	135	101	99	1.49688	1.46947	1.85969	4.59904	3.61363	3.51027	0.00928472	1.03199	up	--	--	Molecular Function: DNA-directed 5'-3' RNA polymerase activity (GO:0003899);; Cellular Component: DNA-directed RNA polymerase III complex (GO:0005666);; Biological Process: regulation of transcription from RNA polymerase III promoter (GO:0006359);;	K03025|2.9496e-162|sot:107062820|K03025 DNA-directed RNA polymerase III subunit RPC6 | (RefSeq) DNA-directed RNA polymerase III subunit RPC6-like	Purine metabolism (ko00230);; Pyrimidine metabolism (ko00240);; RNA polymerase (ko03020)	[K]	Transcription	RNA polymerase Rpc34 subunit	--	K	Transcription	PREDICTED: DNA-directed RNA polymerase III subunit RPC6-like [Solanum tuberosum]
PGSC0003DMG400023915	2348	856	969	282	344	705	32.6958	11.0061	15.9768	4.90564	5.73402	10.4584	0.00452458	-1.20355	down	--	--	Cellular Component: integral component of membrane (GO:0016021);;	--	--	[T]	Signal transduction mechanisms	Lung seven transmembrane receptor	--	S	Function unknown	PREDICTED: protein GPR107 [Solanum tuberosum]
PGSC0003DMG400035897	10	49	7	370	114	54	0.385935	1.89407	0.302682	15.711	5.09909	2.36553	0.00180008	1.52788	up	--	--	Biological Process: rRNA processing (GO:0006364);; Cellular Component: preribosome, large subunit precursor (GO:0030687);;	K14822|7.79067e-114|sot:102588941|K14822 rRNA-processing protein CGR1 | (RefSeq) rRNA-processing protein CGR1	--	--	--	Cgr1 family	--	S	Function unknown	PREDICTED: rRNA-processing protein CGR1 [Solanum tuberosum]
PGSC0003DMG400018167	42	74	104	11	15	22	0.597088	0.966708	1.59129	0.144969	0.224499	0.326695	0.00585944	-1.32645	down	--	--	--	K18726|0|sot:102598597|K18726 FAS-associated factor 2 | (RefSeq) plant UBX domain-containing protein 10-like	--	[T]	Signal transduction mechanisms	UBX domain	Plant UBX domain-containing protein 10 OS=Arabidopsis thaliana OX=3702 GN=PUX10 PE=2 SV=1	S	Function unknown	PREDICTED: plant UBX domain-containing protein 10-like [Solanum tuberosum]
PGSC0003DMG400026323	639	669	377	1452	1291	2088	4.11935	8.58274	5.66436	8.53429	5.24883	7.77871	3.33361e-07	1.43166	up	[G]	Carbohydrate transport and metabolism	Biological Process: flavonoid biosynthetic process (GO:0009813);; Cellular Component: intracellular membrane-bounded organelle (GO:0043231);; Biological Process: flavonoid glucuronidation (GO:0052696);; Molecular Function: quercetin 3-O-glucosyltransferase activity (GO:0080043);; Molecular Function: quercetin 7-O-glucosyltransferase activity (GO:0080044);;	K13691|0|sot:102579997|K13691 pathogen-inducible salicylic acid glucosyltransferase [EC:2.4.1.-] | (RefSeq) UDP-glycosyltransferase 74E2-like	--	[GC]	Carbohydrate transport and metabolism;; Energy production and conversion	UDP-glucoronosyl and UDP-glucosyl transferase	UDP-glycosyltransferase 74G1 OS=Stevia rebaudiana OX=55670 GN=UGT74G1 PE=1 SV=1	S	Function unknown	UDP-glycosyltransferase 74E2-like [Solanum tuberosum]
PGSC0003DMG400028078	80	80	78	24	19	30	1.16926	1.0757	1.17141	0.35548	0.291551	0.753683	0.00585944	-1.20539	down	[O]	Posttranslational modification, protein turnover, chaperones	Cellular Component: chloroplast thylakoid membrane (GO:0009535);; Cellular Component: integral component of membrane (GO:0016021);;	--	--	--	--	--	Probable zinc metalloprotease EGY2, chloroplastic OS=Oryza sativa subsp. indica OX=39946 GN=EGY2 PE=3 SV=1	M	Cell wall/membrane/envelope biogenesis	PREDICTED: probable zinc metalloprotease EGY2, chloroplastic isoform X4 [Solanum tuberosum]
PGSC0003DMG403023104	14	14	7	94	44	36	0.535941	0.488175	0.293321	3.67538	1.80141	1.44707	0.00457248	1.38281	up	--	--	--	--	--	--	--	--	--	S	Function unknown	PREDICTED: uncharacterized protein LOC102593332 [Solanum tuberosum]
PGSC0003DMG400003484	114	91	135	41	39	41	1.3269	0.978013	1.69598	0.482675	0.470126	0.487799	0.00632796	-1.12396	down	[J]	Translation, ribosomal structure and biogenesis	Molecular Function: nucleotide binding (GO:0000166);; Molecular Function: nucleic acid binding (GO:0003676);;	--	--	[R]	General function prediction only	RNA recognition motif. (a.k.a. RRM, RBD, or RNP domain)	Probable RNA-binding protein ARP1 OS=Arabidopsis thaliana OX=3702 GN=ARP1 PE=2 SV=1	S	Function unknown	PREDICTED: probable RNA-binding protein ARP1 isoform X2 [Solanum tuberosum]
PGSC0003DMG401001401	518	645	439	1269	1192	1190	4.73536	5.38354	4.38461	11.6067	11.3795	11.3144	4.07605e-10	1.20316	up	--	--	Molecular Function: hydrolase activity (GO:0016787);; Biological Process: phosphatidylinositol dephosphorylation (GO:0046856);;	--	--	[U]	Intracellular trafficking, secretion, and vesicular transport	Endonuclease/Exonuclease/phosphatase family	Type I inositol polyphosphate 5-phosphatase 8 OS=Arabidopsis thaliana OX=3702 GN=IP5P8 PE=2 SV=1	T	Signal transduction mechanisms	PREDICTED: type I inositol polyphosphate 5-phosphatase 1-like isoform X1 [Solanum tuberosum]
PGSC0003DMG400009883	157	162	145	57	47	63	1.84756	2.03597	1.87227	0.705473	0.73062	0.779697	0.000743316	-1.18308	down	[M]	Cell wall/membrane/envelope biogenesis	Molecular Function: calmodulin-dependent protein kinase activity (GO:0004683);; Molecular Function: calcium ion binding (GO:0005509);; Molecular Function: calmodulin binding (GO:0005516);; Molecular Function: ATP binding (GO:0005524);; Cellular Component: nucleus (GO:0005634);; Cellular Component: cytoplasm (GO:0005737);; Cellular Component: plasma membrane (GO:0005886);; Biological Process: absc…	K13412|0|sot:102580468|K13412 calcium-dependent protein kinase [EC:2.7.11.1] | (RefSeq) calcium-dependent protein kinase 29	Plant-pathogen interaction (ko04626)	[T]	Signal transduction mechanisms	Protein kinase domain;; Protein tyrosine kinase;; EF-hand domain pair;; EF hand;; EF-hand domain;; EF hand;; EF hand;; EF-hand domain;; EF hand;; EF-hand domain pair;; EF-hand domain pair;; Cytoskeletal-regulatory complex EF hand	Calcium-dependent protein kinase 29 OS=Arabidopsis thaliana OX=3702 GN=CPK29 PE=2 SV=2	T	Signal transduction mechanisms	PREDICTED: calcium-dependent protein kinase 29 [Solanum tuberosum]
PGSC0003DMG402005624	46	79	108	17	26	9	0.48204	0.760884	1.21395	0.171154	0.284574	0.094421	0.00750512	-1.29661	down	--	--	Cellular Component: membrane (GO:0016020);; Molecular Function: transferase activity (GO:0016740);;	--	--	--	--	--	--	--	--	PREDICTED: uncharacterized protein LOC104232135 [Nicotiana sylvestris]
PGSC0003DMG400004930	85	83	150	38	9	26	0.680439	0.610168	1.31307	0.298536	0.067612	0.208316	0.00688331	-1.30151	down	[T]	Signal transduction mechanisms	Molecular Function: protein serine/threonine kinase activity (GO:0004674);; Molecular Function: ATP binding (GO:0005524);; Cellular Component: plasma membrane (GO:0005886);; Biological Process: protein phosphorylation (GO:0006468);; Biological Process: defense response (GO:0006952);; Cellular Component: plasmodesma (GO:0009506);; Cellular Component: integral component of membrane (GO:0016021);; B…	--	--	--	--	D-mannose binding lectin;; S-locus glycoprotein domain;; PAN-like domain;; Protein tyrosine kinase;; Protein kinase domain;; Protein tyrosine kinase;; Protein kinase domain;; Domain of unknown function (DUF3403)	G-type lectin S-receptor-like serine/threonine-protein kinase At4g27290 OS=Arabidopsis thaliana OX=3702 GN=At4g27290 PE=3 SV=4	--	--	PREDICTED: G-type lectin S-receptor-like serine/threonine-protein kinase At4g27290 [Solanum tuberosum]
PGSC0003DMG400018328	111	58	86	9	0	0	5.90465	2.86647	4.97329	0.476889	0	0	0.000191777	-1.7601	down	--	--	Molecular Function: serine-type endopeptidase inhibitor activity (GO:0004867);; Biological Process: negative regulation of endopeptidase activity (GO:0010951);;	--	--	--	--	Potato type II proteinase inhibitor family	Proteinase inhibitor PSI-1.2 OS=Capsicum annuum OX=4072 PE=1 SV=1	--	--	PREDICTED: proteinase inhibitor PSI-1.2-like [Solanum tuberosum]
PGSC0003DMG400019698	512	679	824	217	271	255	3.16525	3.83667	5.45237	1.33991	1.76647	1.638	1.98809e-05	-1.23022	down	[K]	Transcription	Biological Process: microtubule bundle formation (GO:0001578);; Molecular Function: protein serine/threonine kinase activity (GO:0004674);; Molecular Function: steroid binding (GO:0005496);; Molecular Function: ATP binding (GO:0005524);; Cellular Component: endosome (GO:0005768);; Cellular Component: plasma membrane (GO:0005886);; Biological Process: protein phosphorylation (GO:0006468);; Biologi…	K13415|0|sot:102606232|K13415 protein brassinosteroid insensitive 1 [EC:2.7.10.1 2.7.11.1] | (RefSeq) BRI1; systemin receptor SR160	Plant hormone signal transduction (ko04075)	--	--	Leucine rich repeat;; Protein kinase domain;; Protein tyrosine kinase;; Leucine Rich repeats (2 copies);; Leucine Rich Repeat;; Leucine rich repeat N-terminal domain;; FNIP Repeat	Systemin receptor SR160 OS=Solanum peruvianum OX=4082 PE=1 SV=1	S	Function unknown	PREDICTED: systemin receptor SR160 [Solanum tuberosum]
Solanum_tuberosum_newGene_12040	48	268	87	18	17	15	0.577088	2.99923	1.1323	0.215196	0.219023	0.184023	0.000210143	-1.71595	down	--	--	Molecular Function: nucleic acid binding (GO:0003676);; Molecular Function: zinc ion binding (GO:0008270);; Biological Process: DNA integration (GO:0015074);;	--	--	[R]	General function prediction only	--	RNA-directed DNA polymerase homolog OS=Oenothera berteroana OX=3950 PE=4 SV=1	L	Replication, recombination and repair	Putative gag-pol polyprotein, identical [Solanum demissum]
PGSC0003DMG400000272	33	53	60	137	136	98	0.477099	0.67814	0.90981	2.05038	1.77165	1.42734	0.00761612	1.10087	up	--	--	Molecular Function: DNA binding (GO:0003677);; Molecular Function: transcription factor activity, sequence-specific DNA binding (GO:0003700);; Biological Process: regulation of transcription, DNA-templated (GO:0006355);; Cellular Component: CCAAT-binding factor complex (GO:0016602);;	K08064|1.1377e-180|sot:102595015|K08064 nuclear transcription factor Y, alpha | (RefSeq) nuclear transcription factor Y subunit A-7-like	--	[K]	Transcription	CCAAT-binding transcription factor (CBF-B/NF-YA) subunit B	Nuclear transcription factor Y subunit A-3 OS=Arabidopsis thaliana OX=3702 GN=NFYA3 PE=2 SV=2	K	Transcription	PREDICTED: nuclear transcription factor Y subunit A-7-like [Solanum tuberosum]
PGSC0003DMG400029639	9	18	8	410	207	243	0.768736	1.36263	0.679183	5.35817	2.82641	2.54064	1.94575e-23	3.49621	up	--	--	--	--	--	--	--	--	--	--	--	PREDICTED: uncharacterized protein LOC102602995 [Solanum tuberosum]
PGSC0003DMG400021837	1	7	6	100	39	63	0.060776	0.455177	0.382743	7.13755	2.90432	4.65256	1.96501e-05	1.97622	up	--	--	--	--	--	--	--	--	--	--	--	hypothetical protein A4A49_20662 [Nicotiana attenuata]
PGSC0003DMG400021754	88	82	103	26	14	29	1.44168	1.20616	1.83283	0.403632	0.219976	0.493562	0.00188573	-1.37053	down	--	--	--	--	--	--	--	--	--	--	--	hypothetical protein T459_21454 [Capsicum annuum]
PGSC0003DMG400023051	164	161	304	66	33	80	4.32403	3.86367	8.58567	1.72977	0.915558	2.19743	0.00274584	-1.29949	down	--	--	--	--	--	--	--	--	--	S	Function unknown	PREDICTED: uncharacterized protein LOC102590485 [Solanum tuberosum]
PGSC0003DMG400046940	365	536	440	1186	1082	776	5.03343	6.75162	6.48947	16.3963	15.7323	11.1493	7.53929e-06	1.14949	up	--	--	Cellular Component: chloroplast (GO:0009507);; Biological Process: embryo development ending in seed dormancy (GO:0009793);;	--	--	--	--	--	--	S	Function unknown	PREDICTED: uncharacterized protein LOC102582073 [Solanum tuberosum]
PGSC0003DMG402007101	309	362	396	64	52	108	6.50624	6.97514	8.9281	1.33365	1.15026	2.36268	5.52724e-08	-1.81265	down	--	--	Molecular Function: carbohydrate binding (GO:0030246);;	--	--	--	--	D-mannose binding lectin	Epidermis-specific secreted glycoprotein EP1 OS=Daucus carota OX=4039 GN=EP1 PE=1 SV=1	--	--	PREDICTED: epidermis-specific secreted glycoprotein EP1-like [Solanum tuberosum]
PGSC0003DMG400013702	425	512	284	936	884	1106	9.64238	10.3462	6.78689	21.2487	21.1496	25.9499	1.16179e-06	1.23351	up	--	--	Molecular Function: phosphomannomutase activity (GO:0004615);; Cellular Component: cytoplasm (GO:0005737);; Biological Process: GDP-mannose biosynthetic process (GO:0009298);;	K17497|2.90206e-94|sot:102595382|K17497 phosphomannomutase [EC:5.4.2.8] | (RefSeq) phosphomannomutase-like	Fructose and mannose metabolism (ko00051);; Amino sugar and nucleotide sugar metabolism (ko00520)	[I]	Lipid transport and metabolism	Eukaryotic phosphomannomutase;; haloacid dehalogenase-like hydrolase;; Eukaryotic phosphomannomutase	Phosphomannomutase OS=Solanum lycopersicum OX=4081 PE=2 SV=1	S	Function unknown	PREDICTED: phosphomannomutase-like [Solanum tuberosum]
PGSC0003DMG400026251	333	306	247	615	2214	462	3.98254	2.87076	3.37103	3.90921	12.3966	3.6143	0.00102875	1.4202	up	[T]	Signal transduction mechanisms	Biological Process: double-strand break repair via break-induced replication (GO:0000727);; Molecular Function: protein serine/threonine kinase activity (GO:0004674);; Molecular Function: ATP binding (GO:0005524);; Cellular Component: nucleus (GO:0005634);; Cellular Component: cytoplasm (GO:0005737);; Biological Process: DNA replication initiation (GO:0006270);; Biological Process: phagocytosis (…	K02214|0|sot:102594272|K02214 cell division control protein 7 [EC:2.7.11.1] | (RefSeq) uncharacterized LOC102594272	--	[L]	Replication, recombination and repair	Protein kinase domain;; Protein tyrosine kinase;; Protein kinase domain	Cyclin-dependent kinase F-1 OS=Arabidopsis thaliana OX=3702 GN=CDKF-1 PE=1 SV=1	D	Cell cycle control, cell division, chromosome partitioning	PREDICTED: uncharacterized protein LOC102594272 [Solanum tuberosum]
PGSC0003DMG400026411	152	178	89	335	395	190	4.35499	4.64813	2.70264	9.59167	11.9092	5.65083	0.00926498	1.00097	up	--	--	Molecular Function: metal ion binding (GO:0046872);;	--	--	[O]	Posttranslational modification, protein turnover, chaperones	PUB domain	Plant UBX domain-containing protein 2 OS=Arabidopsis thaliana OX=3702 GN=PUX2 PE=1 SV=2	S	Function unknown	PREDICTED: uncharacterized protein LOC102585107 [Solanum tuberosum]
PGSC0003DMG400019179	117	120	166	39	29	53	1.70825	1.48772	2.39101	0.887531	0.538461	0.744652	0.00187315	-1.28529	down	--	--	Molecular Function: phosphatidylinositol phospholipase C activity (GO:0004435);; Molecular Function: signal transducer activity (GO:0004871);; Cellular Component: intracellular (GO:0005622);; Biological Process: lipid catabolic process (GO:0016042);; Biological Process: intracellular signal transduction (GO:0035556);;	K05857|0|sot:102583742|K05857 phosphatidylinositol phospholipase C, delta [EC:3.1.4.11] | (RefSeq) PLC1; phosphoinositide phospholipase C 2-like	Inositol phosphate metabolism (ko00562);; Phosphatidylinositol signaling system (ko04070);; AGE-RAGE signaling pathway in diabetic complications (ko04933)	[T]	Signal transduction mechanisms	Phosphatidylinositol-specific phospholipase C, X domain;; Phosphatidylinositol-specific phospholipase C, Y domain;; C2 domain;; Phosphoinositide-specific phospholipase C, efhand-like	Phosphoinositide phospholipase C 2 OS=Arabidopsis thaliana OX=3702 GN=PLC2 PE=1 SV=1	S	Function unknown	phosphoinositide phospholipase C 2-like [Solanum tuberosum]
PGSC0003DMG400016063	23	12	16	277	89	51	0.667347	0.292473	0.468197	8.0554	2.70493	1.54035	0.00016554	1.75474	up	--	--	--	--	--	[K]	Transcription	--	--	S	Function unknown	PREDICTED: uncharacterized protein LOC102579346 [Solanum tuberosum]
PGSC0003DMG400020017	425	148	300	31	8	13	7.80204	2.52636	5.85351	0.582055	0.143085	0.251781	1.34014e-10	-2.62161	down	--	--	Cellular Component: vacuole (GO:0005773);; Biological Process: carbohydrate metabolic process (GO:0005975);; Biological Process: defense response (GO:0006952);; Molecular Function: polysaccharide binding (GO:0030247);; Molecular Function: glucan endo-1,3-beta-D-glucosidase activity (GO:0042973);; Cellular Component: anchored component of plasma membrane (GO:0046658);;	--	--	--	--	Glycosyl hydrolases family 17;; Glycosyl hydrolases family 17	Glucan endo-1,3-beta-glucosidase, basic isoform 2 OS=Solanum tuberosum OX=4113 GN=GLUB2 PE=2 SV=1	G	Carbohydrate transport and metabolism	beta-1,3-glucanase 22 [Solanum tuberosum]
PGSC0003DMG400019719	1565	941	149	1	1	1	31.1179	17.0679	3.16741	0.007905	0.004306	0.000566	7.95274e-25	-4.13726	down	[R]	General function prediction only	Molecular Function: GTP binding (GO:0005525);; Cellular Component: endosome (GO:0005768);; Cellular Component: plasma membrane (GO:0005886);; Biological Process: small GTPase mediated signal transduction (GO:0007264);; Biological Process: protein transport (GO:0015031);; Cellular Component: endocytic vesicle (GO:0030139);;	K07889|7.73591e-174|sot:102591228|K07889 Ras-related protein Rab-5C | (RefSeq) ras-related protein RHN1-like	Endocytosis (ko04144);; Phagosome (ko04145)	[U]	Intracellular trafficking, secretion, and vesicular transport	Ras family;; Ras of Complex, Roc, domain of DAPkinase;; ADP-ribosylation factor family;; Gtr1/RagA G protein conserved region	Ras-related protein RHN1 OS=Nicotiana plumbaginifolia OX=4092 GN=RHN1 PE=2 SV=1	S	Function unknown	PREDICTED: ras-related protein RHN1-like [Solanum tuberosum]
PGSC0003DMG400004822	265	147	139	77	66	52	2.36846	1.39615	1.35905	0.792574	0.707731	0.549751	0.00500112	-1.13513	down	[R]	General function prediction only	Molecular Function: oxidoreductase activity (GO:0016491);; Biological Process: oxidation-reduction process (GO:0055114);;	--	--	[GQ]	Carbohydrate transport and metabolism;; Secondary metabolites biosynthesis, transport and catabolism	Oxidoreductase family, NAD-binding Rossmann fold;; Oxidoreductase family, C-terminal alpha/beta domain	--	S	Function unknown	PREDICTED: inositol 2-dehydrogenase/D-chiro-inositol 3-dehydrogenase [Solanum tuberosum]
Solanum_tuberosum_newGene_6481	993	1439	905	382	228	404	29.7547	39.3913	29.0159	11.4641	7.18274	12.5878	2.49276e-07	-1.45247	down	[O]	Posttranslational modification, protein turnover, chaperones	Molecular Function: glutathione transferase activity (GO:0004364);; Cellular Component: cytoplasm (GO:0005737);; Biological Process: glutathione metabolic process (GO:0006749);; Biological Process: auxin-activated signaling pathway (GO:0009734);;	K00799|2.59897e-153|sot:102583433|K00799 glutathione S-transferase [EC:2.5.1.18] | (RefSeq) glutathione S-transferase-like	Glutathione metabolism (ko00480)	[O]	Posttranslational modification, protein turnover, chaperones	Glutathione S-transferase, N-terminal domain;; Glutathione S-transferase, C-terminal domain;; Glutathione S-transferase, N-terminal domain;; Glutathione S-transferase, N-terminal domain;; Glutathione S-transferase, C-terminal domain;; Glutathione S-transferase, C-terminal domain	Glutathione S-transferase OS=Hyoscyamus muticus OX=35626 PE=1 SV=1	O	Posttranslational modification, protein turnover, chaperones	PREDICTED: glutathione S-transferase-like [Solanum tuberosum]
PGSC0003DMG400025244	46	67	36	190	148	110	0.709474	0.940258	0.596895	2.95479	2.41254	1.77471	0.000596987	1.33042	up	--	--	Molecular Function: magnesium ion transmembrane transporter activity (GO:0015095);; Biological Process: magnesium ion transport (GO:0015693);; Cellular Component: integral component of membrane (GO:0016021);; Biological Process: magnesium ion transmembrane transport (GO:1903830);;	--	--	[S]	Function unknown	Magnesium transporter NIPA	Probable magnesium transporter NIPA8 OS=Arabidopsis thaliana OX=3702 GN=At3g26670 PE=2 SV=1	S	Function unknown	PREDICTED: probable magnesium transporter NIPA8 [Solanum tuberosum]
Solanum_tuberosum_newGene_4476	467	397	483	132	85	22	12.5707	9.76373	13.9061	3.5408	2.40228	0.60368	3.59974e-05	-1.73824	down	--	--	--	--	--	--	--	Zinc knuckle	--	L	Replication, recombination and repair	PREDICTED: uncharacterized protein LOC107032682 [Solanum pennellii]
PGSC0003DMG400009981	949	1100	928	2824	3685	3175	6.62268	7.40224	6.66983	16.6327	18.3327	16.1349	1.78516e-21	1.68949	up	[G]	Carbohydrate transport and metabolism	Molecular Function: 1,4-alpha-glucan branching enzyme activity (GO:0003844);; Molecular Function: hydrolase activity, hydrolyzing O-glycosyl compounds (GO:0004553);; Biological Process: glycogen biosynthetic process (GO:0005978);; Cellular Component: amyloplast (GO:0009501);; Cellular Component: chloroplast (GO:0009507);; Biological Process: starch biosynthetic process (GO:0019252);; Molecular Fu…	K00700|0|sot:102596498|K00700 1,4-alpha-glucan branching enzyme [EC:2.4.1.18] | (RefSeq) SBE, SBE1, sbeI; 1,4-alpha-glucan-branching enzyme-like	Starch and sucrose metabolism (ko00500)	[G]	Carbohydrate transport and metabolism	Alpha amylase, C-terminal all-beta domain;; Carbohydrate-binding module 48 (Isoamylase N-terminal domain);; Alpha amylase, catalytic domain	1,4-alpha-glucan-branching enzyme OS=Solanum tuberosum OX=4113 GN=SBE1 PE=2 SV=2	G	Carbohydrate transport and metabolism	SBE1-2 [Solanum tuberosum]
PGSC0003DMG400026280	75	60	44	0	0	0	1.27406	0.911887	0.727824	0	0	0	1.75713e-09	-2.63946	down	[E]	Amino acid transport and metabolism	Molecular Function: carboxy-lyase activity (GO:0016831);; Biological Process: carboxylic acid metabolic process (GO:0019752);; Molecular Function: pyridoxal phosphate binding (GO:0030170);;	K01590|0|sot:102591703|K01590 histidine decarboxylase [EC:4.1.1.22] | (RefSeq) histidine decarboxylase-like	Histidine metabolism (ko00340)	[E]	Amino acid transport and metabolism	Pyridoxal-dependent decarboxylase conserved domain	Histidine decarboxylase OS=Solanum lycopersicum OX=4081 GN=HDC PE=2 SV=1	E	Amino acid transport and metabolism	PREDICTED: histidine decarboxylase-like [Solanum tuberosum]
PGSC0003DMG400026967	275	225	299	62	35	88	9.25074	6.90371	10.7557	2.09008	1.23182	3.07926	1.78671e-05	-1.62029	down	--	--	Molecular Function: endopeptidase inhibitor activity (GO:0004866);; Biological Process: negative regulation of endopeptidase activity (GO:0010951);;	--	--	--	--	Trypsin and protease inhibitor	Miraculin OS=Synsepalum dulcificum OX=3743 PE=1 SV=3	--	--	PREDICTED: miraculin-like [Solanum tuberosum]
PGSC0003DMG400003660	71	117	72	293	300	241	1.03109	1.54806	1.10625	4.25231	4.58474	3.64214	3.05997e-07	1.53895	up	[H]	Coenzyme transport and metabolism	Cellular Component: chloroplast envelope (GO:0009941);; Molecular Function: oxidoreductase activity (GO:0016491);; Biological Process: oxidation-reduction process (GO:0055114);;	--	--	--	--	Flavin containing amine oxidoreductase;; NAD(P)-binding Rossmann-like domain;; FAD binding domain	--	Q	Secondary metabolites biosynthesis, transport and catabolism	PREDICTED: 15-cis-phytoene desaturase, chloroplastic/chromoplastic [Solanum tuberosum]
PGSC0003DMG401025925	19	10	28	107	104	59	0.75221	0.346788	1.19377	4.28489	4.3727	2.44102	0.00147738	1.47437	up	--	--	Cellular Component: cytosol (GO:0005829);;	--	--	--	--	--	--	S	Function unknown	PREDICTED: uncharacterized protein LOC102590640 [Solanum tuberosum]
PGSC0003DMG400022024	235	262	273	62	151	92	4.0479	3.6294	3.69883	1.2855	2.41783	1.94711	0.00869279	-1.03042	down	--	--	Cellular Component: chloroplast (GO:0009507);; Biological Process: chloroplast organization (GO:0009658);; Cellular Component: integral component of membrane (GO:0016021);;	--	--	--	--	Protein of unknown function (DUF3493)	Protein LOW PSII ACCUMULATION 1, chloroplastic OS=Arabidopsis thaliana OX=3702 GN=LPA1 PE=1 SV=1	S	Function unknown	PREDICTED: protein LOW PSII ACCUMULATION 1, chloroplastic [Solanum tuberosum]
PGSC0003DMG400034095	6162	3937	1874	1962	1495	1359	180.206	105.079	58.5769	57.442	45.9917	41.3433	0.00574187	-1.02858	down	--	--	Cellular Component: cytosol (GO:0005829);; Biological Process: response to water deprivation (GO:0009414);; Biological Process: cold acclimation (GO:0009631);; Biological Process: response to abscisic acid (GO:0009737);;	--	--	--	--	Dehydrin	--	--	--	PREDICTED: dehydrin Xero 1-like [Solanum tuberosum]
PGSC0003DMG400025487	110	96	82	21	21	18	1.35365	1.03318	1.09347	0.251445	0.253615	0.213155	3.88359e-05	-1.64741	down	[C]	Energy production and conversion	Molecular Function: isocitrate lyase activity (GO:0004451);; Biological Process: glyoxylate cycle (GO:0006097);; Biological Process: tricarboxylic acid cycle (GO:0006099);; Cellular Component: glyoxysome (GO:0009514);; Molecular Function: metal ion binding (GO:0046872);; Molecular Function: transferase activity, transferring acyl groups, acyl groups converted into alkyl on transfer (GO:0046912);;	K01637|0|sot:102581970|K01637 isocitrate lyase [EC:4.1.3.1] | (RefSeq) isocitrate lyase	Glyoxylate and dicarboxylate metabolism (ko00630);; Carbon metabolism (ko01200)	[C]	Energy production and conversion	Isocitrate lyase family;; Phosphoenolpyruvate phosphomutase	Isocitrate lyase OS=Solanum lycopersicum OX=4081 PE=2 SV=1	C	Energy production and conversion	PREDICTED: isocitrate lyase [Solanum tuberosum]
PGSC0003DMG400007242	119	297	113	811	633	442	1.82662	2.93999	0.776703	11.2635	9.70156	6.23687	1.35912e-05	1.57397	up	[IR]	Lipid transport and metabolism;; General function prediction only	Molecular Function: hydrolase activity, acting on ester bonds (GO:0016788);;	--	--	--	--	GDSL-like Lipase/Acylhydrolase	GDSL esterase/lipase At1g29670 OS=Arabidopsis thaliana OX=3702 GN=At1g29670 PE=2 SV=1	--	--	PREDICTED: GDSL esterase/lipase At1g29670-like [Solanum tuberosum]
PGSC0003DMG400021557	40	42	76	417	142	258	1.65245	1.60212	3.36965	17.4834	6.24213	11.2526	2.07455e-05	1.75498	up	--	--	--	--	--	--	--	--	--	--	--	hypothetical protein A4A49_33287 [Nicotiana attenuata]
PGSC0003DMG402012192	49	69	130	21	18	24	1.63401	2.09234	4.66	0.67467	0.600136	0.803808	0.00913861	-1.24732	down	--	--	Molecular Function: zinc ion binding (GO:0008270);; Cellular Component: integral component of membrane (GO:0016021);;	K16281|5.4586e-105|sot:102588863|K16281 RING-H2 zinc finger protein RHA1 | (RefSeq) E3 ubiquitin-protein ligase RHA1B-like	--	[O]	Posttranslational modification, protein turnover, chaperones	Ring finger domain;; RING-like zinc finger;; Zinc finger, C3HC4 type (RING finger);; Zinc finger, C3HC4 type (RING finger);; RING-H2 zinc finger domain;; zinc-RING finger domain;; RING-type zinc-finger;; Anaphase-promoting complex subunit 11 RING-H2 finger	E3 ubiquitin-protein ligase RHA1B OS=Arabidopsis thaliana OX=3702 GN=RHA1B PE=2 SV=1	O	Posttranslational modification, protein turnover, chaperones	PREDICTED: E3 ubiquitin-protein ligase RHA1B-like [Solanum tuberosum]
PGSC0003DMG400006017	139	181	253	55	74	79	0.980573	1.16316	1.91082	0.384167	0.548565	0.580156	0.00430502	-1.12652	down	--	--	Cellular Component: nucleosome (GO:0000786);; Molecular Function: DNA binding (GO:0003677);; Cellular Component: nucleus (GO:0005634);; Biological Process: nucleosome assembly (GO:0006334);;	--	--	--	--	--	--	--	--	PREDICTED: HMG-Y-related protein A-like [Solanum tuberosum]
PGSC0003DMG400009591	5	8	9	46	42	35	0.060321	0.093907	0.111204	0.583943	0.560656	0.459949	0.00308378	1.44069	up	[M]	Cell wall/membrane/envelope biogenesis	Biological Process: carbohydrate metabolic process (GO:0005975);; Cellular Component: integral component of membrane (GO:0016021);; Molecular Function: racemase and epimerase activity, acting on carbohydrates and derivatives (GO:0016857);; Molecular Function: coenzyme binding (GO:0050662);;	K08679|0|sot:102586200|K08679 UDP-glucuronate 4-epimerase [EC:5.1.3.6] | (RefSeq) UDP-glucuronate 4-epimerase 3-like	Starch and sucrose metabolism (ko00500);; Amino sugar and nucleotide sugar metabolism (ko00520)	[M]	Cell wall/membrane/envelope biogenesis	NAD dependent epimerase/dehydratase family;; GDP-mannose 4,6 dehydratase;; RmlD substrate binding domain;; 3-beta hydroxysteroid dehydrogenase/isomerase family;; Polysaccharide biosynthesis protein;; Male sterility protein	UDP-glucuronate 4-epimerase 3 OS=Arabidopsis thaliana OX=3702 GN=GAE3 PE=2 SV=1	M	Cell wall/membrane/envelope biogenesis	PREDICTED: UDP-glucuronate 4-epimerase 3-like [Solanum tuberosum]
PGSC0003DMG400008142	630	685	461	1348	1769	860	7.26719	7.1289	5.67227	16.0028	21.8023	10.7137	0.00028021	1.09834	up	[M]	Cell wall/membrane/envelope biogenesis	Cellular Component: outer membrane (GO:0019867);;	K07277|0|sot:102591358|K07277 outer membrane protein insertion porin family | (RefSeq) outer envelope protein 80, chloroplastic-like	--	--	--	Surface antigen;; Surface antigen variable number repeat	Outer envelope protein 80, chloroplastic OS=Arabidopsis thaliana OX=3702 GN=OEP80 PE=2 SV=1	M	Cell wall/membrane/envelope biogenesis	PREDICTED: outer envelope protein 80, chloroplastic-like isoform X1 [Solanum tuberosum]
PGSC0003DMG400014370	665	684	861	342	241	323	12.0813	11.241	17.0263	6.26178	4.70881	6.02095	7.52794e-05	-1.10777	down	--	--	Molecular Function: calcium ion binding (GO:0005509);;	K06268|3.59404e-88|sot:102605316|K06268 serine/threonine-protein phosphatase 2B regulatory subunit | (RefSeq) calcineurin B-like protein 3	--	[T]	Signal transduction mechanisms	EF-hand domain pair;; EF hand;; EF-hand domain;; EF hand;; EF hand	Calcineurin B-like protein 3 OS=Oryza sativa subsp. japonica OX=39947 GN=CBL3 PE=1 SV=1	DTZ	Cell cycle control, cell division, chromosome partitioning;; Signal transduction mechanisms;; Cytoskeleton	PREDICTED: calcineurin B-like protein 3 [Solanum tuberosum]
PGSC0003DMG400028684	106	171	100	27	59	33	0.819163	1.20331	0.825669	0.202176	0.477044	0.262709	0.00684796	-1.17422	down	--	--	Molecular Function: zinc ion binding (GO:0008270);;	--	--	[R]	General function prediction only	PPR repeat;; PPR repeat family;; DYW family of nucleic acid deaminases;; PPR repeat;; Pentatricopeptide repeat domain;; Pentacotripeptide-repeat region of PRORP	Pentatricopeptide repeat-containing protein At1g20230 OS=Arabidopsis thaliana OX=3702 GN=PCMP-H21 PE=2 SV=2	S	Function unknown	PREDICTED: pentatricopeptide repeat-containing protein At1g20230 [Solanum tuberosum]
PGSC0003DMG400023115	235	191	287	59	59	108	5.15441	3.81959	6.73207	1.28804	1.36101	2.45168	0.00102228	-1.27816	down	[E]	Amino acid transport and metabolism	Molecular Function: arylformamidase activity (GO:0004061);; Biological Process: tryptophan catabolic process to kynurenine (GO:0019441);;	--	--	--	--	Putative cyclase	--	S	Function unknown	PREDICTED: kynurenine formamidase-like [Solanum tuberosum]
PGSC0003DMG400025468	65	74	96	7	4	2	0.623201	0.642887	0.983825	0.059016	0.030954	0.011401	5.08634e-08	-2.35782	down	--	--	--	--	--	[R]	General function prediction only	gag-polypeptide of LTR copia-type	--	S	Function unknown	Integrase core domain containing protein [Solanum demissum]
PGSC0003DMG400021966	1176	593	453	242	237	235	15.4221	7.096	6.33584	3.14719	3.23679	3.17637	0.000249133	-1.3055	down	[DPM]	Cell cycle control, cell division, chromosome partitioning;; Inorganic ion transport and metabolism;; Cell wall/membrane/envelope biogenesis	Molecular Function: copper ion binding (GO:0005507);; Biological Process: lignin biosynthetic process (GO:0009809);; Molecular Function: oxidoreductase activity, oxidizing metal ions (GO:0016722);; Biological Process: lignin catabolic process (GO:0046274);; Cellular Component: apoplast (GO:0048046);; Molecular Function: hydroquinone:oxygen oxidoreductase activity (GO:0052716);; Biological Process…	K05909|0|sly:101261512|K05909 laccase [EC:1.10.3.2] | (RefSeq) laccase-14-like	--	[Q]	Secondary metabolites biosynthesis, transport and catabolism	Multicopper oxidase;; Multicopper oxidase;; Multicopper oxidase	Laccase-14 OS=Arabidopsis thaliana OX=3702 GN=LAC14 PE=2 SV=1	Q	Secondary metabolites biosynthesis, transport and catabolism	PREDICTED: laccase-14-like [Solanum lycopersicum]
PGSC0003DMG400028376	256	349	266	1178	1382	339	2.48984	3.1046	2.77493	16.152	28.9501	3.43849	0.000439315	1.40204	up	--	--	Molecular Function: hydrolase activity, hydrolyzing O-glycosyl compounds (GO:0004553);; Cellular Component: integral component of membrane (GO:0016021);; Molecular Function: polysaccharide binding (GO:0030247);; Cellular Component: anchored component of plasma membrane (GO:0046658);;	--	--	--	--	X8 domain	PLASMODESMATA CALLOSE-BINDING PROTEIN 3 OS=Arabidopsis thaliana OX=3702 GN=PDCB3 PE=1 SV=1	S	Function unknown	PLASMODESMATA CALLOSE-BINDING PROTEIN 3-like precursor [Solanum tuberosum]
PGSC0003DMG400011748	232	312	266	75	111	87	3.84363	4.71408	4.7035	1.23843	1.93059	1.4924	2.50829e-05	-1.30516	down	--	--	--	--	--	--	--	--	--	--	--	PREDICTED: uncharacterized protein LOC102604278 [Solanum tuberosum]
Solanum_tuberosum_newGene_9872	102	145	126	44	56	44	1.2561	1.6411	1.67155	0.545491	0.730761	0.56866	0.0063694	-1.05832	down	--	--	--	--	--	--	--	--	--	--	--	PREDICTED: uncharacterized protein LOC104210521 isoform X3 [Nicotiana sylvestris]
PGSC0003DMG400009958	1786	2174	1515	6259	3107	3175	48.3134	51.4583	43.8333	170.436	89.5196	90.6919	0.000195882	1.12566	up	--	--	Cellular Component: mitochondrion (GO:0005739);; Biological Process: protein folding (GO:0006457);; Molecular Function: zinc ion binding (GO:0008270);; Biological Process: protein import into mitochondrial matrix (GO:0030150);; Biological Process: protein stabilization (GO:0050821);; Molecular Function: chaperone binding (GO:0051087);;	K17808|1.32847e-139|sot:102584137|K17808 mitochondrial protein import protein ZIM17 | (RefSeq) uncharacterized LOC102584137	--	[S]	Function unknown	DNL zinc finger	--	S	Function unknown	uncharacterized protein LOC102584137 [Solanum tuberosum]
PGSC0003DMG400018610	311	641	648	116	84	232	10.9659	20.6805	24.4639	4.08086	3.10889	8.50855	0.000566054	-1.39511	down	--	--	--	--	--	--	--	--	--	--	--	PREDICTED: homeobox protein caupolican [Solanum tuberosum]
PGSC0003DMG401011442	81	121	86	358	318	183	0.717395	1.08234	0.93264	3.24339	3.89456	1.87761	5.90396e-05	1.3845	up	--	--	Molecular Function: protein serine/threonine phosphatase activity (GO:0004722);; Biological Process: protein dephosphorylation (GO:0006470);; Molecular Function: metal ion binding (GO:0046872);;	--	--	[T]	Signal transduction mechanisms	Protein phosphatase 2C;; Protein phosphatase 2C	Probable protein phosphatase 2C 43 OS=Oryza sativa subsp. japonica OX=39947 GN=Os04g0584300 PE=3 SV=2	T	Signal transduction mechanisms	PREDICTED: LOW QUALITY PROTEIN: probable protein phosphatase 2C 43 [Solanum tuberosum]
PGSC0003DMG400002473	259	211	101	48	72	41	14.8025	11.0162	6.16185	2.70496	4.30889	2.44275	0.00159138	-1.32022	down	[E]	Amino acid transport and metabolism	Molecular Function: glutamate decarboxylase activity (GO:0004351);; Biological Process: glutamate metabolic process (GO:0006536);; Molecular Function: pyridoxal phosphate binding (GO:0030170);;	K01580|3.86115e-78|sot:102581196|K01580 glutamate decarboxylase [EC:4.1.1.15] | (RefSeq) glutamate decarboxylase 4-like	Alanine, aspartate and glutamate metabolism (ko00250);; beta-Alanine metabolism (ko00410);; Taurine and hypotaurine metabolism (ko00430);; Butanoate metabolism (ko00650)	[E]	Amino acid transport and metabolism	Pyridoxal-dependent decarboxylase conserved domain	Glutamate decarboxylase 4 OS=Arabidopsis thaliana OX=3702 GN=GAD4 PE=1 SV=1	E	Amino acid transport and metabolism	PREDICTED: glutamate decarboxylase 4-like, partial [Solanum tuberosum]
PGSC0003DMG400018399	112	174	163	56	27	48	5.25268	7.48581	8.23667	2.61737	1.32471	2.32783	0.00119317	-1.31758	down	--	--	--	--	--	--	--	Wound-induced protein	--	S	Function unknown	PREDICTED: uncharacterized protein LOC102586854 [Solanum tuberosum]
PGSC0003DMG402031741	1289	1378	1392	343	206	312	24.6801	24.0856	28.4957	6.57449	4.14961	6.2063	8.07178e-17	-1.98003	down	--	--	Cellular Component: integral component of membrane (GO:0016021);; Biological Process: carbohydrate transmembrane transport (GO:0034219);; Molecular Function: sugar transmembrane transporter activity (GO:0051119);;	K15382|0|sot:102600477|K15382 solute carrier family 50 (sugar transporter) | (RefSeq) bidirectional sugar transporter SWEET10-like	--	[R]	General function prediction only	Sugar efflux transporter for intercellular exchange	Bidirectional sugar transporter SWEET10 OS=Arabidopsis thaliana OX=3702 GN=SWEET10 PE=1 SV=1	U	Intracellular trafficking, secretion, and vesicular transport	PREDICTED: bidirectional sugar transporter SWEET10-like [Solanum tuberosum]
Solanum_tuberosum_newGene_7576	55	39	48	701	211	241	2.21767	1.45989	1.89225	31.887	9.91729	10.9114	1.85653e-08	2.21754	up	--	--	Molecular Function: carboxypeptidase activity (GO:0004180);; Molecular Function: endopeptidase inhibitor activity (GO:0004866);; Biological Process: negative regulation of endopeptidase activity (GO:0010951);; Cellular Component: integral component of membrane (GO:0016021);;	--	--	--	--	Carboxypeptidase A inhibitor	Metallocarboxypeptidase inhibitor OS=Solanum lycopersicum OX=4081 PE=1 SV=2	--	--	PREDICTED: metallocarboxypeptidase inhibitor-like [Solanum pennellii]
PGSC0003DMG400007805	62	64	55	13	17	19	1.02709	0.936792	0.933529	0.209415	0.294581	0.318468	0.00704828	-1.24344	down	[I]	Lipid transport and metabolism	Biological Process: lipid metabolic process (GO:0006629);; Molecular Function: hydrolase activity (GO:0016787);;	--	--	[I]	Lipid transport and metabolism	Lipase (class 3)	Phospholipase A1-IIdelta OS=Arabidopsis thaliana OX=3702 GN=At2g42690 PE=1 SV=1	S	Function unknown	PREDICTED: phospholipase A1-IIdelta-like [Solanum tuberosum]
Solanum_tuberosum_newGene_9369	582	564	358	1390	1207	1232	11.364	10.0466	7.47351	27.1783	24.8167	25.0535	1.02678e-08	1.32198	up	[J]	Translation, ribosomal structure and biogenesis	Molecular Function: RNA binding (GO:0003723);; Molecular Function: 3'-5' exonuclease activity (GO:0008408);; Biological Process: nucleic acid phosphodiester bond hydrolysis (GO:0090305);;	K18740|4.7315e-170|sot:102600946|K18740 exonuclease 3'-5' domain-containing protein 1 | (RefSeq) uncharacterized LOC102600946	--	[L]	Replication, recombination and repair	3'-5' exonuclease;; KH domain	--	S	Function unknown	uncharacterized LOC102600946 [Solanum tuberosum]
PGSC0003DMG400011286	44	167	67	360	293	306	0.606515	2.10487	1.00019	4.95638	4.25228	4.42385	0.000300317	1.45401	up	--	--	Cellular Component: integral component of membrane (GO:0016021);;	--	--	[S]	Function unknown	Glycosyltransferase family 92;; Glycosyl transferase family 2	Galactan beta-1,4-galactosyltransferase GALS2 OS=Arabidopsis thaliana OX=3702 GN=GALS2 PE=2 SV=1	S	Function unknown	PREDICTED: uncharacterized protein LOC102598072 [Solanum tuberosum]
PGSC0003DMG400046891	42	68	37	270	313	250	0.680711	0.785197	0.490561	4.27498	4.95173	4.06173	1.42108e-13	2.21104	up	[G]	Carbohydrate transport and metabolism	Molecular Function: ATP binding (GO:0005524);; Biological Process: glycogen biosynthetic process (GO:0005978);; Molecular Function: glucose-1-phosphate adenylyltransferase activity (GO:0008878);; Cellular Component: chloroplast stroma (GO:0009570);; Biological Process: starch biosynthetic process (GO:0019252);; Cellular Component: heterotetrameric ADPG pyrophosphorylase complex (GO:0030931);; Cel…	K00975|0|sot:102592916|K00975 glucose-1-phosphate adenylyltransferase [EC:2.7.7.27] | (RefSeq) glucose-1-phosphate adenylyltransferase small subunit, chloroplastic/amyloplastic-like	Starch and sucrose metabolism (ko00500);; Amino sugar and nucleotide sugar metabolism (ko00520)	[M]	Cell wall/membrane/envelope biogenesis	Nucleotidyl transferase	Glucose-1-phosphate adenylyltransferase small subunit, chloroplastic/amyloplastic OS=Solanum tuberosum OX=4113 PE=1 SV=2	G	Carbohydrate transport and metabolism	PREDICTED: glucose-1-phosphate adenylyltransferase small subunit, chloroplastic/amyloplastic-like [Solanum tuberosum]
PGSC0003DMG400012577	635	603	869	192	96	353	12.9763	11.2608	19.0014	3.92197	2.04853	7.51015	0.00184275	-1.2789	down	--	--	--	--	--	--	--	Phosphate-induced protein 1 conserved region	Protein EXORDIUM-like 2 OS=Arabidopsis thaliana OX=3702 GN=EXL2 PE=2 SV=1	S	Function unknown	erg-1 precursor [Solanum tuberosum]
PGSC0003DMG400025699	313	488	469	1593	1339	1274	3.42981	4.5998	5.18608	18.1646	16.2888	15.578	1.64204e-12	1.65114	up	--	--	--	--	--	--	--	Protein of unknown function (DUF1639)	--	S	Function unknown	PREDICTED: uncharacterized protein LOC102584373 [Solanum tuberosum]
PGSC0003DMG400018744	1043	656	1068	382	167	168	17.018	9.77566	18.6487	6.24261	2.86633	2.84116	2.07766e-05	-1.54641	down	[QV]	Secondary metabolites biosynthesis, transport and catabolism;; Defense mechanisms	Molecular Function: monooxygenase activity (GO:0004497);; Molecular Function: iron ion binding (GO:0005506);; Cellular Component: integral component of membrane (GO:0016021);; Molecular Function: oxidoreductase activity, acting on paired donors, with incorporation or reduction of molecular oxygen (GO:0016705);; Molecular Function: heme binding (GO:0020037);; Biological Process: oxidation-reductio…	K20769|0|sot:102582727|K20769 fatty acid omega-hydroxylase [EC:1.14.-.-] | (RefSeq) cytochrome P450 94A1-like	Cutin, suberine and wax biosynthesis (ko00073)	[QI]	Secondary metabolites biosynthesis, transport and catabolism;; Lipid transport and metabolism	Cytochrome P450	Cytochrome P450 94A1 OS=Vicia sativa OX=3908 GN=CYP94A1 PE=2 SV=2	Q	Secondary metabolites biosynthesis, transport and catabolism	PREDICTED: cytochrome P450 94A1-like [Solanum tuberosum]
PGSC0003DMG400016597	61	35	66	194	200	91	1.3593	0.706581	1.57456	4.36902	4.73443	2.11463	0.00653632	1.19424	up	--	--	--	--	--	[R]	General function prediction only	Domain of unknown function (DUF4283)	--	S	Function unknown	PREDICTED: uncharacterized protein LOC107841639 [Capsicum annuum]
Solanum_tuberosum_newGene_11174	464	308	344	117	115	185	6.69777	4.13523	5.35728	2.58049	1.73203	3.02405	0.000905292	-1.15163	down	[R]	General function prediction only	Molecular Function: organic acid transmembrane transporter activity (GO:0005342);; Cellular Component: integral component of plasma membrane (GO:0005887);; Biological Process: organic acid transmembrane transport (GO:1903825);;	K03453|0|sot:102593356|K03453 bile acid:Na+ symporter, BASS family | (RefSeq) probable sodium/metabolite cotransporter BASS1, chloroplastic	--	[P]	Inorganic ion transport and metabolism	Sodium Bile acid symporter family;; SBF-like CPA transporter family (DUF4137);; Ring finger domain;; RING-like zinc finger;; RING-H2 zinc finger domain;; Zinc finger, C3HC4 type (RING finger);; Zinc finger, C3HC4 type (RING finger);; zinc-RING finger domain;; Anaphase-promoting complex subunit 11 RING-H2 finger;; RING-type zinc-finger	Probable sodium/metabolite cotransporter BASS1, chloroplastic OS=Arabidopsis thaliana OX=3702 GN=BASS1 PE=2 SV=1	S	Function unknown	PREDICTED: probable sodium/metabolite cotransporter BASS1, chloroplastic isoform X1 [Solanum tuberosum]
PGSC0003DMG400019528	113	108	94	181	210	294	1.36318	1.19451	1.20471	2.15924	2.71656	3.74036	0.0032884	1.02114	up	--	--	Molecular Function: DNA binding (GO:0003677);; Biological Process: regulation of transcription, DNA-templated (GO:0006355);;	--	--	--	--	Dof domain, zinc finger	Cyclic dof factor 3 OS=Arabidopsis thaliana OX=3702 GN=CDF3 PE=1 SV=2	S	Function unknown	PREDICTED: cyclic dof factor 1-like [Solanum tuberosum]
PGSC0003DMG400009959	358	176	171	39	50	25	5.67606	2.53962	2.89625	0.616441	0.822681	0.410544	8.89626e-07	-1.9234	down	[E]	Amino acid transport and metabolism	Molecular Function: ornithine decarboxylase activity (GO:0004586);; Cellular Component: cytoplasm (GO:0005737);; Biological Process: putrescine biosynthetic process from ornithine (GO:0033387);; Molecular Function: ornithine decarboxylase activator activity (GO:0042978);;	K01581|0|sot:102584472|K01581 ornithine decarboxylase [EC:4.1.1.17] | (RefSeq) ornithine decarboxylase	Arginine and proline metabolism (ko00330);; Glutathione metabolism (ko00480)	[E]	Amino acid transport and metabolism	Pyridoxal-dependent decarboxylase, pyridoxal binding domain;; Pyridoxal-dependent decarboxylase, C-terminal sheet domain	Ornithine decarboxylase OS=Solanum lycopersicum OX=4081 GN=ODC PE=2 SV=2	E	Amino acid transport and metabolism	PREDICTED: ornithine decarboxylase [Solanum tuberosum]
PGSC0003DMG400013900	17	29	21	73	78	85	0.158695	0.25334	0.22081	0.720354	0.804254	0.865639	0.00108694	1.39372	up	--	--	Molecular Function: 1-phosphatidylinositol binding (GO:0005545);; Cellular Component: clathrin-coated vesicle (GO:0030136);; Molecular Function: clathrin binding (GO:0030276);; Biological Process: clathrin coat assembly (GO:0048268);;	K20043|0|sot:102589236|K20043 clathrin coat assembly protein AP180 | (RefSeq) clathrin coat assembly protein AP180-like	--	[TU]	Signal transduction mechanisms;; Intracellular trafficking, secretion, and vesicular transport	ANTH domain	Clathrin coat assembly protein AP180 OS=Arabidopsis thaliana OX=3702 GN=AP180 PE=1 SV=1	U	Intracellular trafficking, secretion, and vesicular transport	PREDICTED: clathrin coat assembly protein AP180-like [Solanum tuberosum]
PGSC0003DMG400006393	1762	2023	2131	773	653	774	23.2183	24.8087	30.4427	9.66117	8.75317	9.86922	2.26175e-10	-1.28433	down	--	--	Molecular Function: transcription factor activity, sequence-specific DNA binding (GO:0003700);; Cellular Component: nucleus (GO:0005634);; Biological Process: regulation of transcription, DNA-templated (GO:0006355);; Biological Process: response to stress (GO:0006950);; Biological Process: fruit development (GO:0010154);; Biological Process: negative regulation of auxin mediated signaling pathway…	K14484|0|sot:102577658|K14484 auxin-responsive protein IAA | (RefSeq) Aux/IAA protein	Plant hormone signal transduction (ko04075)	--	--	AUX/IAA family	Auxin-responsive protein IAA9 OS=Arabidopsis thaliana OX=3702 GN=IAA9 PE=1 SV=1	K	Transcription	Aux/IAA protein [Solanum tuberosum]
PGSC0003DMG400003949	97	110	78	239	212	219	3.52816	3.42033	3.27347	8.89226	8.05949	9.06194	9.95279e-05	1.16134	up	--	--	Cellular Component: integral component of membrane (GO:0016021);;	--	--	--	--	Protein of unknown function (DUF2499)	Uncharacterized protein ycf49 OS=Cyanophora paradoxa OX=2762 GN=ycf49 PE=3 SV=1	S	Function unknown	PREDICTED: ycf49-like protein [Solanum tuberosum]
PGSC0003DMG400014407	403	574	341	1020	1156	617	2.98299	3.85856	2.69439	7.31399	8.85633	4.60315	0.000822196	1.0323	up	[R]	General function prediction only	--	--	--	[J]	Translation, ribosomal structure and biogenesis	50S ribosome-binding GTPase;; KH-domain-like of EngA bacterial GTPase enzymes, C-terminal;; Ferrous iron transport protein B;; Elongation factor Tu GTP binding domain;; AIG1 family;; RsgA GTPase;; Ras of Complex, Roc, domain of DAPkinase;; Dynamin family;; Ras family;; ADP-ribosylation factor family;; Gtr1/RagA G protein conserved region;; Conserved hypothetical ATP binding protein	30S ribosomal protein S11, chloroplastic OS=Morus indica OX=248361 GN=rps11 PE=3 SV=1	S	Function unknown	PREDICTED: GTPase Der [Solanum tuberosum]
PGSC0003DMG400026586	110	176	193	33	57	33	1.5061	2.21305	2.84736	0.454631	0.828098	0.463219	0.000299822	-1.45396	down	[QV]	Secondary metabolites biosynthesis, transport and catabolism;; Defense mechanisms	Molecular Function: monooxygenase activity (GO:0004497);; Molecular Function: iron ion binding (GO:0005506);; Cellular Component: integral component of membrane (GO:0016021);; Molecular Function: oxidoreductase activity, acting on paired donors, with incorporation or reduction of molecular oxygen (GO:0016705);; Molecular Function: heme binding (GO:0020037);; Biological Process: oxidation-reductio…	--	--	[QI]	Secondary metabolites biosynthesis, transport and catabolism;; Lipid transport and metabolism	Cytochrome P450	Cytochrome P450 72A15 OS=Arabidopsis thaliana OX=3702 GN=CYP72A15 PE=2 SV=1	Q	Secondary metabolites biosynthesis, transport and catabolism	PREDICTED: cytochrome P450 72A15-like [Solanum tuberosum]
PGSC0003DMG400003522	17	16	17	61	114	101	0.293235	0.266552	0.325685	1.11191	2.18724	1.91697	2.33852e-05	1.78125	up	[M]	Cell wall/membrane/envelope biogenesis	Cellular Component: cytoplasm (GO:0005737);; Biological Process: galactose metabolic process (GO:0006012);; Molecular Function: metal ion binding (GO:0046872);; Molecular Function: inositol 3-alpha-galactosyltransferase activity (GO:0047216);;	K18819|0|sly:100316891|K18819 inositol 3-alpha-galactosyltransferase [EC:2.4.1.123] | (RefSeq) GolS2, GolS-2, SlGolS2; galactinol synthase	Galactose metabolism (ko00052)	[G]	Carbohydrate transport and metabolism	Glycosyl transferase family 8	Galactinol synthase 2 OS=Solanum lycopersicum OX=4081 GN=GOLS2 PE=2 SV=1	O	Posttranslational modification, protein turnover, chaperones	galactinol synthase 2 [Solanum lycopersicum]
PGSC0003DMG401020462	439	492	669	234	164	263	17.431	19.9307	27.805	10.6438	7.45711	11.1705	0.00143452	-1.05657	down	--	--	--	--	--	--	--	Protein of unknown function (DUF4050)	--	--	--	PREDICTED: uncharacterized protein LOC102596246, partial [Solanum tuberosum]
PGSC0003DMG400001161	79	54	89	20	11	24	0.877178	0.550319	1.06421	0.22043	0.118846	0.268751	0.00644808	-1.28678	down	--	--	Molecular Function: protein dimerization activity (GO:0046983);;	K13422|0|sot:102601372|K13422 transcription factor MYC2 | (RefSeq) jamyc10; transcription factor MYC4-like	Plant hormone signal transduction (ko04075)	--	--	bHLH-MYC and R2R3-MYB transcription factors N-terminal;; Helix-loop-helix DNA-binding domain	Transcription factor MYC2 OS=Arabidopsis thaliana OX=3702 GN=MYC2 PE=1 SV=2	K	Transcription	PREDICTED: transcription factor MYC4-like [Solanum tuberosum]
PGSC0003DMG400016210	804	804	1180	316	290	561	17.5659	15.8358	28.0972	6.39821	6.69362	12.8894	0.00414397	-1.01834	down	--	--	--	--	--	[E]	Amino acid transport and metabolism	Serine hydrolase (FSH1);; Serine hydrolase (FSH1)	--	S	Function unknown	PREDICTED: ovarian cancer-associated gene 2 protein homolog [Solanum tuberosum]
PGSC0003DMG400025769	883	2534	875	3118	3827	2734	5.94608	18.812	6.12757	27.0785	33.6605	23.9247	0.00339071	1.07455	up	--	--	Cellular Component: endoplasmic reticulum membrane (GO:0005789);; Cellular Component: integral component of membrane (GO:0016021);;	K20723|6.87915e-142|sot:102603492|K20723 reticulon-3 | (RefSeq) reticulon-like protein B11	--	[U]	Intracellular trafficking, secretion, and vesicular transport	Reticulon	Reticulon-like protein B11 OS=Arabidopsis thaliana OX=3702 GN=RTNLB11 PE=2 SV=1	U	Intracellular trafficking, secretion, and vesicular transport	PREDICTED: reticulon-like protein B11 [Solanum lycopersicum]
PGSC0003DMG400014236	127	86	116	204	329	257	1.41638	0.853238	1.35822	2.30951	3.87984	2.95029	0.00188469	1.11015	up	--	--	Molecular Function: structural constituent of ribosome (GO:0003735);; Molecular Function: calcium ion binding (GO:0005509);; Biological Process: translation (GO:0006412);; Cellular Component: integral component of membrane (GO:0016021);; Biological Process: transmembrane transport (GO:0055085);;	K14684|0|sot:102603571|K14684 solute carrier family 25 (mitochondrial phosphate transporter), member 23/24/25/41 | (RefSeq) calcium-binding mitochondrial carrier protein SCaMC-1-like	--	[F]	Nucleotide transport and metabolism	Mitochondrial carrier protein;; EF hand;; EF-hand domain pair;; EF-hand domain;; EF-hand domain pair;; EF hand;; Mitochondrial carrier protein	Mitochondrial adenine nucleotide transporter ADNT1 OS=Arabidopsis thaliana OX=3702 GN=ADNT1 PE=1 SV=1	S	Function unknown	PREDICTED: calcium-binding mitochondrial carrier protein SCaMC-1-like [Solanum tuberosum]
PGSC0003DMG400011719	121	173	355	70	25	37	3.29812	4.3118	10.4053	1.89579	0.716766	1.03256	0.000732465	-1.52238	down	[O]	Posttranslational modification, protein turnover, chaperones	--	K13993|4.51409e-137|sot:102601300|K13993 HSP20 family protein | (RefSeq) 18.1 kDa class I heat shock protein-like	Protein processing in endoplasmic reticulum (ko04141)	[O]	Posttranslational modification, protein turnover, chaperones	Hsp20/alpha crystallin family	18.5 kDa class I heat shock protein OS=Glycine max OX=3847 GN=HSP18.5-C PE=3 SV=1	O	Posttranslational modification, protein turnover, chaperones	PREDICTED: 18.1 kDa class I heat shock protein-like [Solanum tuberosum]
PGSC0003DMG400003491	72	89	55	11	11	24	1.2276	1.37612	0.977557	0.173483	0.14589	0.418742	0.00282562	-1.39552	down	--	--	--	--	--	--	--	--	--	S	Function unknown	PREDICTED: uncharacterized protein LOC102597124 [Solanum tuberosum]
PGSC0003DMG400017570	323	568	174	1173	931	794	2.95073	4.64672	1.6586	10.1823	8.82539	7.3779	0.000259274	1.29323	up	[PR]	Inorganic ion transport and metabolism;; General function prediction only	Molecular Function: iron ion binding (GO:0005506);; Molecular Function: chlorophyllide a oxygenase [overall] activity (GO:0010277);; Molecular Function: oxidoreductase activity, acting on paired donors, with incorporation or reduction of molecular oxygen (GO:0016705);; Molecular Function: 2 iron, 2 sulfur cluster binding (GO:0051537);; Biological Process: oxidation-reduction process (GO:0055114);;	K13600|1.82095e-134|sot:102592765|K13600 chlorophyllide a oxygenase [EC:1.14.13.122] | (RefSeq) chlorophyllide a oxygenase, chloroplastic	Porphyrin and chlorophyll metabolism (ko00860)	--	--	Pheophorbide a oxygenase;; zinc-ribbon family;; Rieske [2Fe-2S] domain	Chlorophyllide a oxygenase, chloroplastic OS=Arabidopsis thaliana OX=3702 GN=CAO PE=1 SV=1	P	Inorganic ion transport and metabolism	PREDICTED: chlorophyllide a oxygenase, chloroplastic [Solanum tuberosum]
PGSC0003DMG400022214	194	92	163	48	25	55	4.24137	1.83942	3.8184	1.03424	0.558033	1.24395	0.00446847	-1.26518	down	[H]	Coenzyme transport and metabolism	Biological Process: isoprenoid biosynthetic process (GO:0008299);;	K13789|0|spen:107025592|K13789 geranylgeranyl diphosphate synthase, type II [EC:2.5.1.1 2.5.1.10 2.5.1.29] | (RefSeq) heterodimeric geranylgeranyl pyrophosphate synthase small subunit, chloroplastic-like	Terpenoid backbone biosynthesis (ko00900)	[H]	Coenzyme transport and metabolism	Polyprenyl synthetase	Heterodimeric geranylgeranyl pyrophosphate synthase small subunit, chloroplastic OS=Arabidopsis thaliana OX=3702 GN=GGR PE=1 SV=2	H	Coenzyme transport and metabolism	PREDICTED: heterodimeric geranylgeranyl pyrophosphate synthase small subunit, chloroplastic-like [Solanum pennellii]
PGSC0003DMG400032228	2369	2053	2022	1070	569	810	38.8124	30.6997	35.4237	17.5368	9.80973	13.7989	1.04986e-05	-1.20373	down	--	--	Cellular Component: integral component of membrane (GO:0016021);;	--	--	--	--	Family of unknown function (DUF716)	--	S	Function unknown	PREDICTED: transmembrane protein 45A-like [Solanum tuberosum]
PGSC0003DMG400025056	182	165	251	552	503	302	5.0455	4.18412	7.45857	15.3728	14.7237	8.73115	0.00334194	1.04191	up	--	--	--	--	--	--	--	--	--	S	Function unknown	PREDICTED: uncharacterized protein LOC102579680 [Solanum tuberosum]
PGSC0003DMG400019414	912	970	962	418	362	498	8.32568	8.08213	8.68779	3.57912	3.87378	4.34256	1.91423e-05	-1.01079	down	--	--	Cellular Component: chloroplast (GO:0009507);; Cellular Component: membrane (GO:0016020);; Biological Process: single-organism metabolic process (GO:0044710);;	K10255|3.93647e-09|sot:102590621|K10255 acyl-lipid omega-6 desaturase (Delta-12 desaturase) [EC:1.14.19.23 1.14.19.45] | (RefSeq) omega-6 fatty acid desaturase, chloroplastic	--	--	--	--	Omega-6 fatty acid desaturase, chloroplastic OS=Brassica napus OX=3708 PE=1 SV=1	--	--	PREDICTED: omega-6 fatty acid desaturase, chloroplastic [Solanum tuberosum]
PGSC0003DMG400027770	92	77	152	385	271	203	1.1989	0.630073	1.72966	2.87476	2.43469	1.55144	0.00398955	1.15517	up	--	--	Cellular Component: nucleus (GO:0005634);; Biological Process: regulation of transcription, DNA-templated (GO:0006355);; Molecular Function: lipid binding (GO:0008289);; Biological Process: anthocyanin-containing compound biosynthetic process (GO:0009718);; Biological Process: wax biosynthetic process (GO:0010025);; Biological Process: cutin biosynthetic process (GO:0010143);; Biological Process:…	K09338|0|sot:102587855|K09338 homeobox-leucine zipper protein | (RefSeq) homeobox-leucine zipper protein ANTHOCYANINLESS 2	--	--	--	START domain;; Homeobox domain	Homeobox-leucine zipper protein ANTHOCYANINLESS 2 OS=Arabidopsis thaliana OX=3702 GN=ANL2 PE=2 SV=1	K	Transcription	PREDICTED: homeobox-leucine zipper protein ANTHOCYANINLESS 2 [Solanum tuberosum]
PGSC0003DMG401029824	68	81	23	198	190	158	1.02028	1.10381	0.366581	2.99003	3.01482	2.47982	0.00142595	1.33357	up	[G]	Carbohydrate transport and metabolism	Molecular Function: UDP-glycosyltransferase activity (GO:0008194);; Biological Process: flavonoid biosynthetic process (GO:0009813);; Molecular Function: transferase activity, transferring hexosyl groups (GO:0016758);; Cellular Component: intracellular membrane-bounded organelle (GO:0043231);; Biological Process: flavonoid glucuronidation (GO:0052696);;	K13495|0|sly:101246295|K13495 cis-zeatin O-glucosyltransferase [EC:2.4.1.215] | (RefSeq) zeatin O-glucosyltransferase-like	Zeatin biosynthesis (ko00908)	[GC]	Carbohydrate transport and metabolism;; Energy production and conversion	UDP-glucoronosyl and UDP-glucosyl transferase	Zeatin O-glucosyltransferase OS=Phaseolus lunatus OX=3884 GN=ZOG1 PE=2 SV=1	S	Function unknown	PREDICTED: zeatin O-glucosyltransferase-like [Solanum lycopersicum]
PGSC0003DMG400002608	103	118	205	44	28	26	2.00918	2.10063	4.2997	0.845888	0.56214	0.521411	0.000393116	-1.50698	down	--	--	Cellular Component: nucleus (GO:0005634);; Biological Process: regulation of transcription, DNA-templated (GO:0006355);; Biological Process: auxin-activated signaling pathway (GO:0009734);;	K14484|4.14042e-146|sot:102585218|K14484 auxin-responsive protein IAA | (RefSeq) auxin-responsive protein IAA26	Plant hormone signal transduction (ko04075)	--	--	AUX/IAA family	Auxin-responsive protein IAA26 OS=Arabidopsis thaliana OX=3702 GN=IAA26 PE=1 SV=2	K	Transcription	PREDICTED: auxin-responsive protein IAA26 [Solanum tuberosum]
PGSC0003DMG400027813	736	1419	1610	318	370	457	6.40139	10.9618	13.6888	2.46869	3.20155	3.48115	1.18143e-05	-1.41661	down	--	--	Cellular Component: integral component of membrane (GO:0016021);;	--	--	--	--	--	--	S	Function unknown	PREDICTED: uncharacterized protein LOC102583650 [Solanum tuberosum]
PGSC0003DMG400014405	2904	3603	2198	6695	7839	3700	29.3867	33.1266	23.6447	67.4843	83.2149	38.9812	0.000788157	1.01959	up	[O]	Posttranslational modification, protein turnover, chaperones	Molecular Function: ATP binding (GO:0005524);; Cellular Component: cytoplasm (GO:0005737);; Biological Process: protein folding (GO:0006457);; Biological Process: defense response signaling pathway, resistance gene-dependent (GO:0009870);; Molecular Function: unfolded protein binding (GO:0051082);;	K04079|0|sot:102604977|K04079 molecular chaperone HtpG | (RefSeq) heat shock cognate protein 80	Protein processing in endoplasmic reticulum (ko04141);; Plant-pathogen interaction (ko04626)	[O]	Posttranslational modification, protein turnover, chaperones	Hsp90 protein;; Histidine kinase-, DNA gyrase B-, and HSP90-like ATPase;; Histidine kinase-, DNA gyrase B-, and HSP90-like ATPase	Heat shock cognate protein 80 OS=Solanum lycopersicum OX=4081 GN=HSC80 PE=2 SV=1	O	Posttranslational modification, protein turnover, chaperones	PREDICTED: heat shock cognate protein 80 [Solanum tuberosum]
PGSC0003DMG400024070	118	135	177	401	607	359	1.12868	1.18768	1.81339	3.85409	6.1546	3.601	4.64573e-06	1.47604	up	--	--	--	--	--	--	--	--	--	--	--	PREDICTED: uncharacterized protein LOC102592082 [Solanum tuberosum]
PGSC0003DMG400011578	264	203	213	671	743	523	3.73114	2.61815	3.22837	9.49513	11.0617	7.69636	4.33695e-08	1.42313	up	--	--	Molecular Function: acetylglucosaminyltransferase activity (GO:0008375);; Cellular Component: integral component of membrane (GO:0016021);;	K20891|0|sot:102592063|K20891 beta-glucuronosyltransferase [EC:2.4.1.-] | (RefSeq) beta-glucuronosyltransferase GlcAT14A-like	--	[G]	Carbohydrate transport and metabolism	Core-2/I-Branching enzyme	Beta-glucuronosyltransferase GlcAT14B OS=Arabidopsis thaliana OX=3702 GN=GLCAT14B PE=2 SV=1	S	Function unknown	PREDICTED: beta-glucuronosyltransferase GlcAT14A-like [Solanum tuberosum]
PGSC0003DMG400025721	410	264	541	97	38	84	9.49362	5.52354	13.3881	2.25302	0.841448	1.97071	1.47093e-06	-1.85591	down	--	--	--	--	--	--	--	zinc-finger of the FCS-type, C2-C2	--	S	Function unknown	PREDICTED: uncharacterized protein LOC102582298 [Solanum tuberosum]
PGSC0003DMG400012706	36	46	60	8	6	7	0.574694	0.666378	1.02767	0.128157	0.038979	0.115498	0.0013917	-1.53386	down	--	--	--	--	--	--	--	Plant protein of unknown function	UPF0481 protein At3g47200 OS=Arabidopsis thaliana OX=3702 GN=At3g47200 PE=2 SV=1	--	--	PREDICTED: uncharacterized protein LOC107852724 [Capsicum annuum]
PGSC0003DMG400026195	677	720	494	1888	2328	1080	9.93095	9.64285	7.73802	27.7249	35.953	16.4877	3.12807e-06	1.37655	up	--	--	--	--	--	--	--	Protein of unknown function, DUF573	STOREKEEPER protein OS=Solanum tuberosum OX=4113 GN=STK PE=2 SV=1	K	Transcription	PREDICTED: neurofilament medium polypeptide-like [Solanum tuberosum]
PGSC0003DMG400011859	279	338	258	858	640	479	6.88569	7.76881	6.64259	20.2181	16.1674	11.6319	8.03165e-05	1.12136	up	--	--	Cellular Component: plasma membrane (GO:0005886);; Cellular Component: integral component of membrane (GO:0016021);;	--	--	--	--	Domain of unknown function (DUF588)	CASP-like protein 4B1 OS=Arabidopsis lyrata subsp. lyrata OX=81972 GN=ARALYDRAFT_321547 PE=3 SV=1	S	Function unknown	PREDICTED: CASP-like protein 4B1 [Solanum tuberosum]
PGSC0003DMG400024197	4713	4014	3879	1541	1119	2444	105.352	81.9245	93.438	34.6301	26.634	57.1186	0.00045347	-1.08808	down	[G]	Carbohydrate transport and metabolism	Cellular Component: vacuole (GO:0005773);; Cellular Component: integral component of plasma membrane (GO:0005887);; Biological Process: water transport (GO:0006833);; Cellular Component: plasmodesma (GO:0009506);; Biological Process: cellular water homeostasis (GO:0009992);; Molecular Function: water channel activity (GO:0015250);; Molecular Function: glycerol channel activity (GO:0015254);; Biol…	K09872|0|sot:102596028|K09872 aquaporin PIP | (RefSeq) probable aquaporin PIP2-1	--	[G]	Carbohydrate transport and metabolism	Major intrinsic protein	Probable aquaporin PIP2-1 OS=Oryza sativa subsp. japonica OX=39947 GN=PIP2-1 PE=2 SV=1	G	Carbohydrate transport and metabolism	PREDICTED: probable aquaporin PIP2-1 [Solanum tuberosum]
PGSC0003DMG400015671	37	48	51	265	362	109	0.37619	0.359826	0.506383	2.17174	3.48764	1.03321	5.03881e-06	1.83812	up	--	--	Molecular Function: damaged DNA binding (GO:0003684);; Cellular Component: nucleus (GO:0005634);; Biological Process: nucleotide-excision repair (GO:0006289);; Cellular Component: chloroplast (GO:0009507);;	K10838|0|sot:102584255|K10838 xeroderma pigmentosum group C-complementing protein | (RefSeq) DNA repair protein RAD4	Nucleotide excision repair (ko03420)	[L]	Replication, recombination and repair	Rad4 transglutaminase-like domain;; Rad4 beta-hairpin domain 3;; Rad4 beta-hairpin domain 2;; Rad4 beta-hairpin domain 1;; Transglutaminase-like superfamily	DNA repair protein RAD4 OS=Arabidopsis thaliana OX=3702 GN=RAD4 PE=1 SV=1	L	Replication, recombination and repair	PREDICTED: DNA repair protein RAD4 [Solanum tuberosum]
PGSC0003DMG400032103	61	137	54	315	405	227	0.689032	1.18013	0.589376	2.83308	3.82934	2.11787	1.78671e-05	1.60206	up	[M]	Cell wall/membrane/envelope biogenesis	Molecular Function: protein serine/threonine kinase activity (GO:0004674);; Molecular Function: ATP binding (GO:0005524);; Biological Process: protein phosphorylation (GO:0006468);;	K04733|0|spen:107006232|K04733 interleukin-1 receptor-associated kinase 4 [EC:2.7.11.1] | (RefSeq) receptor-like cytosolic serine/threonine-protein kinase RBK2	--	[T]	Signal transduction mechanisms	Protein kinase domain;; Protein tyrosine kinase	Receptor-like cytosolic serine/threonine-protein kinase RBK2 OS=Arabidopsis thaliana OX=3702 GN=RBK2 PE=1 SV=1	T	Signal transduction mechanisms	PREDICTED: receptor-like cytosolic serine/threonine-protein kinase RBK2 [Solanum pennellii]
PGSC0003DMG400025961	7	8	6	293	168	62	0.094113	0.09994	0.083858	4.58721	2.76192	1.00305	2.62716e-11	2.77681	up	[E]	Amino acid transport and metabolism	Molecular Function: transporter activity (GO:0005215);; Biological Process: transport (GO:0006810);; Cellular Component: integral component of membrane (GO:0016021);;	K14638|0|sot:102601264|K14638 solute carrier family 15 (peptide/histidine transporter), member 3/4 | (RefSeq) protein NRT1/ PTR FAMILY 7.3-like	--	[E]	Amino acid transport and metabolism	POT family	Protein NRT1/ PTR FAMILY 7.3 OS=Arabidopsis thaliana OX=3702 GN=NPF7.3 PE=1 SV=2	E	Amino acid transport and metabolism	PREDICTED: protein NRT1/ PTR FAMILY 7.3-like [Solanum tuberosum]
Solanum_tuberosum_newGene_1595	374	449	717	124	101	185	4.08392	4.44525	8.28509	1.3311	1.13499	2.06605	2.40169e-05	-1.51716	down	--	--	--	--	--	[K]	Transcription	Myb/SANT-like DNA-binding domain;; Alcohol dehydrogenase transcription factor Myb/SANT-like;; Myb-like DNA-binding domain	Trihelix transcription factor GT-2 OS=Arabidopsis thaliana OX=3702 GN=GT-2 PE=2 SV=1	K	Transcription	PREDICTED: trihelix transcription factor GT-2-like isoform X1 [Solanum tuberosum]
PGSC0003DMG400015601	1470	1448	1464	431	277	129	21.2169	19.1419	22.7009	6.23544	4.21587	1.95846	9.87301e-09	-1.92263	down	[G]	Carbohydrate transport and metabolism	Biological Process: glucosinolate biosynthetic process (GO:0019761);; Biological Process: defense response to bacterium (GO:0042742);; Molecular Function: thiohydroximate beta-D-glucosyltransferase activity (GO:0047251);; Biological Process: defense response by callose deposition in cell wall (GO:0052544);;	K11820|0|sot:102603422|K11820 N-hydroxythioamide S-beta-glucosyltransferase [EC:2.4.1.195] | (RefSeq) UDP-glycosyltransferase 74B1-like	Tryptophan metabolism (ko00380);; Glucosinolate biosynthesis (ko00966);; 2-Oxocarboxylic acid metabolism (ko01210)	[GC]	Carbohydrate transport and metabolism;; Energy production and conversion	UDP-glucoronosyl and UDP-glucosyl transferase	UDP-glycosyltransferase 74B1 OS=Arabidopsis thaliana OX=3702 GN=UGT74B1 PE=1 SV=1	S	Function unknown	PREDICTED: UDP-glycosyltransferase 74B1-like [Solanum tuberosum]
PGSC0003DMG401022167	33	43	37	229	105	66	1.18855	1.42819	1.4405	8.398	4.0317	2.50696	0.00439028	1.30233	up	--	--	--	--	--	--	--	--	--	--	--	Cellulose synthase-like protein E1 [Capsicum chinense]
PGSC0003DMG400040260	339	170	195	13	3	2	8.4048	3.84501	5.17685	0.301734	0.064565	0.028467	4.72651e-16	-3.22182	down	--	--	Cellular Component: vacuole (GO:0005773);; Biological Process: carbohydrate metabolic process (GO:0005975);; Biological Process: defense response (GO:0006952);; Molecular Function: polysaccharide binding (GO:0030247);; Molecular Function: glucan endo-1,3-beta-D-glucosidase activity (GO:0042973);; Cellular Component: anchored component of plasma membrane (GO:0046658);;	--	--	--	--	Glycosyl hydrolases family 17	Glucan endo-1,3-beta-glucosidase, basic isoform 2 OS=Solanum tuberosum OX=4113 GN=GLUB2 PE=2 SV=1	G	Carbohydrate transport and metabolism	PREDICTED: glucan endo-1,3-beta-glucosidase, basic isoform 1 [Solanum tuberosum]
PGSC0003DMG400012522	1142	414	900	260	218	404	14.2968	4.72514	12.0459	3.25063	2.86933	5.2539	0.00529004	-1.13145	down	[I]	Lipid transport and metabolism	Molecular Function: hydroxymethylglutaryl-CoA synthase activity (GO:0004421);; Biological Process: isoprenoid biosynthetic process (GO:0008299);;	K01641|0|sot:102584775|K01641 hydroxymethylglutaryl-CoA synthase [EC:2.3.3.10] | (RefSeq) hydroxymethylglutaryl-CoA synthase-like	Synthesis and degradation of ketone bodies (ko00072);; Valine, leucine and isoleucine degradation (ko00280);; Butanoate metabolism (ko00650);; Terpenoid backbone biosynthesis (ko00900)	[I]	Lipid transport and metabolism	Hydroxymethylglutaryl-coenzyme A synthase C terminal;; Hydroxymethylglutaryl-coenzyme A synthase N terminal;; 3-Oxoacyl-[acyl-carrier-protein (ACP)] synthase III C terminal	Hydroxymethylglutaryl-CoA synthase OS=Arabidopsis thaliana OX=3702 GN=HMGS PE=1 SV=2	I	Lipid transport and metabolism	PREDICTED: hydroxymethylglutaryl-CoA synthase-like [Solanum tuberosum]
PGSC0003DMG400022792	4664	2593	1873	1107	848	1246	104.905	53.1776	44.8165	24.8219	20.0354	28.9765	0.000247617	-1.23108	down	--	--	Cellular Component: integral component of membrane (GO:0016021);; Molecular Function: oxidoreductase activity (GO:0016491);; Biological Process: oxidation-reduction process (GO:0055114);;	K08360|2.15927e-88|sot:102598463|K08360 cytochrome b-561 [EC:1.16.5.1] | (RefSeq) probable ascorbate-specific transmembrane electron transporter 1	--	[C]	Energy production and conversion	Eukaryotic cytochrome b561	Transmembrane ascorbate ferrireductase 1 OS=Arabidopsis thaliana OX=3702 GN=CYB561A PE=1 SV=1	O	Posttranslational modification, protein turnover, chaperones	PREDICTED: probable ascorbate-specific transmembrane electron transporter 1 [Solanum tuberosum]
Solanum_tuberosum_newGene_1998	25	43	36	142	121	62	0.453599	0.595437	0.589058	1.80179	2.14464	0.797336	0.00508524	1.24111	up	[DZ]	Cell cycle control, cell division, chromosome partitioning;; Cytoskeleton	--	--	--	--	--	Regulator of chromosome condensation (RCC1) repeat;; Regulator of chromosome condensation (RCC1) repeat;; Transcription factor regulating root and shoot growth via Pin3;; FYVE zinc finger	PH, RCC1 and FYVE domains-containing protein 1 OS=Arabidopsis thaliana OX=3702 GN=PRAF1 PE=1 SV=1	DZ	Cell cycle control, cell division, chromosome partitioning;; Cytoskeleton	PREDICTED: probable E3 ubiquitin-protein ligase HERC1 [Solanum tuberosum]
PGSC0003DMG400018378	340	273	345	103	53	120	16.164	11.8398	17.5288	4.88786	2.64629	5.89945	9.84447e-05	-1.41744	down	--	--	--	--	--	--	--	Wound-induced protein	--	S	Function unknown	PREDICTED: uncharacterized protein LOC102588175 [Solanum tuberosum]
PGSC0003DMG400003208	1352	1639	1212	4570	3673	2877	11.7406	12.9206	11.1021	39.6088	33.5136	25.8941	1.77254e-10	1.38061	up	--	--	Molecular Function: lipid binding (GO:0008289);; Cellular Component: integral component of membrane (GO:0016021);;	--	--	[I]	Lipid transport and metabolism	START domain	--	U	Intracellular trafficking, secretion, and vesicular transport	PREDICTED: uncharacterized protein LOC102587815 [Solanum tuberosum]
PGSC0003DMG400025147	80	177	203	48	26	60	1.14462	2.32981	3.13703	0.683357	0.3927	0.901978	0.00805492	-1.20729	down	--	--	--	--	--	--	--	--	Uncharacterized protein At5g39570 OS=Arabidopsis thaliana OX=3702 GN=At5g39570 PE=1 SV=1	--	--	PREDICTED: uncharacterized protein At5g39570-like [Solanum tuberosum]
PGSC0003DMG400014287	939	1219	1094	491	371	539	10.782	12.9	13.4425	5.56629	4.645	6.6189	1.82257e-05	-1.05566	down	[D]	Cell cycle control, cell division, chromosome partitioning	Biological Process: double-strand break repair via homologous recombination (GO:0000724);; Molecular Function: ATP binding (GO:0005524);; Cellular Component: Smc5-Smc6 complex (GO:0030915);; Biological Process: chromosome organization (GO:0051276);; Biological Process: resolution of recombination intermediates (GO:0071139);;	--	--	[L]	Replication, recombination and repair	RecF/RecN/SMC N terminal domain	Structural maintenance of chromosomes protein 6B OS=Arabidopsis thaliana OX=3702 GN=SMC6B PE=2 SV=1	D	Cell cycle control, cell division, chromosome partitioning	PREDICTED: structural maintenance of chromosomes protein 6B isoform X1 [Solanum tuberosum]
PGSC0003DMG400003055	162	146	164	610	603	332	1.50738	1.47942	1.62912	5.72084	6.61886	3.67204	5.66882e-07	1.53343	up	--	--	Molecular Function: DNA binding (GO:0003677);;	--	--	[K]	Transcription	Myb-like DNA-binding domain;; Myb-like DNA-binding domain;; SLIDE	Transcription factor MYB3R-1 OS=Arabidopsis thaliana OX=3702 GN=MYB3R1 PE=2 SV=1	K	Transcription	PREDICTED: transcription factor MYB28-like [Solanum tuberosum]
PGSC0003DMG401004755	842	929	912	2252	2010	1344	14.7703	14.6966	16.9278	39.1554	37.0644	24.3886	3.80791e-05	1.03746	up	--	--	Cellular Component: membrane (GO:0016020);;	--	--	--	--	--	--	S	Function unknown	PREDICTED: leukocyte receptor cluster member 1 homolog [Solanum tuberosum]
PGSC0003DMG400003929	171	193	164	451	330	308	2.69021	2.77917	2.73891	7.17447	5.45158	5.08919	0.000463366	1.00385	up	[I]	Lipid transport and metabolism	Molecular Function: iron ion binding (GO:0005506);; Biological Process: fatty acid biosynthetic process (GO:0006633);; Cellular Component: integral component of membrane (GO:0016021);; Molecular Function: oxidoreductase activity (GO:0016491);; Biological Process: oxidation-reduction process (GO:0055114);;	K14423|0|sot:102605717|K14423 4,4-dimethyl-9beta,19-cyclopropylsterol-4alpha-methyl oxidase [EC:1.14.13.72] | (RefSeq) methylsterol monooxygenase 1-1	Steroid biosynthesis (ko00100)	[I]	Lipid transport and metabolism	Fatty acid hydroxylase superfamily	Methylsterol monooxygenase 1-1 OS=Arabidopsis thaliana OX=3702 GN=SMO1-1 PE=1 SV=1	I	Lipid transport and metabolism	PREDICTED: methylsterol monooxygenase 1-1 [Solanum tuberosum]
PGSC0003DMG402024140	107	62	92	22	10	32	1.82344	0.968929	1.64793	0.374406	0.152112	0.564102	0.00786615	-1.26936	down	--	--	Molecular Function: hydrolase activity (GO:0016787);;	K19882|0|sot:102593635|K19882 O-palmitoleoyl-L-serine hydrolase [EC:3.1.1.98] | (RefSeq) pectin acetylesterase 8-like	--	[M]	Cell wall/membrane/envelope biogenesis	Pectinacetylesterase	Pectin acetylesterase 8 OS=Arabidopsis thaliana OX=3702 GN=PAE8 PE=2 SV=1	S	Function unknown	PREDICTED: pectin acetylesterase 8-like [Solanum tuberosum]
Solanum_tuberosum_newGene_11207	628	389	563	264	89	124	17.801	10.0611	17.0591	7.48973	2.6549	3.63564	0.00105114	-1.31294	down	[G]	Carbohydrate transport and metabolism	Molecular Function: zinc ion binding (GO:0008270);; Molecular Function: oxidoreductase activity (GO:0016491);; Biological Process: oxidation-reduction process (GO:0055114);;	K00083|4.45473e-87|sot:102600145|K00083 cinnamyl-alcohol dehydrogenase [EC:1.1.1.195] | (RefSeq) 8-hydroxygeraniol dehydrogenase-like	Phenylpropanoid biosynthesis (ko00940)	[Q]	Secondary metabolites biosynthesis, transport and catabolism	D-isomer specific 2-hydroxyacid dehydrogenase, NAD binding domain	Geraniol dehydrogenase 1 OS=Ocimum basilicum OX=39350 GN=GEDH1 PE=1 SV=1	C	Energy production and conversion	PREDICTED: 8-hydroxygeraniol dehydrogenase-like [Solanum tuberosum]
PGSC0003DMG400008101	239	225	98	3	9	10	12.2379	10.4896	5.32312	0.125595	0.463068	0.511514	2.68712e-14	-2.99344	down	--	--	--	--	--	--	--	--	Kiwellin OS=Actinidia deliciosa OX=3627 PE=1 SV=1	S	Function unknown	PREDICTED: kiwellin-like [Solanum tuberosum]
PGSC0003DMG400000998	23	61	35	116	197	70	0.441698	1.5781	1.22883	2.24021	4.17976	1.9817	0.0089813	1.2156	up	--	--	Cellular Component: mitochondrion (GO:0005739);; Molecular Function: metal ion binding (GO:0046872);;	--	--	--	--	NYN domain	--	S	Function unknown	PREDICTED: uncharacterized protein LOC102600262 isoform X2 [Solanum tuberosum]
PGSC0003DMG400026322	546	1173	1404	173	165	394	8.28018	5.35257	9.08655	2.50603	2.55672	4.62707	6.71415e-05	-1.56398	down	[G]	Carbohydrate transport and metabolism	Biological Process: flavonoid biosynthetic process (GO:0009813);; Cellular Component: intracellular membrane-bounded organelle (GO:0043231);; Biological Process: flavonoid glucuronidation (GO:0052696);; Molecular Function: quercetin 3-O-glucosyltransferase activity (GO:0080043);; Molecular Function: quercetin 7-O-glucosyltransferase activity (GO:0080044);;	K13691|0|spen:107028476|K13691 pathogen-inducible salicylic acid glucosyltransferase [EC:2.4.1.-] | (RefSeq) UDP-glycosyltransferase 74G1-like	--	[GC]	Carbohydrate transport and metabolism;; Energy production and conversion	UDP-glucoronosyl and UDP-glucosyl transferase;; UDP-glucoronosyl and UDP-glucosyl transferase	UDP-glycosyltransferase 74G1 OS=Stevia rebaudiana OX=55670 GN=UGT74G1 PE=1 SV=1	S	Function unknown	PREDICTED: UDP-glycosyltransferase 74G1-like [Solanum pennellii]
PGSC0003DMG400026589	304	370	272	781	918	588	4.91642	5.45291	4.70471	12.6367	15.6251	9.89449	9.2629e-07	1.23559	up	--	--	--	--	--	--	--	--	--	--	--	hypothetical protein CQW23_14685 [Capsicum baccatum]
Solanum_tuberosum_newGene_10388	286	250	265	118	103	101	1.36957	1.77809	1.37402	1.39362	0.972851	0.866467	0.000177355	-1.11383	down	[L]	Replication, recombination and repair	--	--	--	[R]	General function prediction only	Reverse transcriptase (RNA-dependent DNA polymerase);; zinc-binding in reverse transcriptase;; Reverse transcriptase (RNA-dependent DNA polymerase);; Reverse transcriptase-like;; RNase H;; Domain of unknown function (DUF4283);; Zinc knuckle	Putative ribonuclease H protein At1g65750 OS=Arabidopsis thaliana OX=3702 GN=At1g65750 PE=3 SV=1	S	Function unknown	PREDICTED: uncharacterized protein LOC107061146 [Solanum tuberosum]
PGSC0003DMG400016457	6	11	7	63	42	55	0.075271	0.123236	0.093738	0.844114	0.588768	0.754685	0.000214525	1.70231	up	[V]	Defense mechanisms	Biological Process: drug transmembrane transport (GO:0006855);; Molecular Function: drug transmembrane transporter activity (GO:0015238);; Molecular Function: antiporter activity (GO:0015297);; Cellular Component: integral component of membrane (GO:0016021);;	K03327|0|sot:102594665|K03327 multidrug resistance protein, MATE family | (RefSeq) protein DETOXIFICATION 40-like	--	[R]	General function prediction only	MatE	Protein DETOXIFICATION 40 OS=Arabidopsis thaliana OX=3702 GN=DTX40 PE=1 SV=1	V	Defense mechanisms	PREDICTED: protein DETOXIFICATION 40-like [Solanum tuberosum]
PGSC0003DMG400019788	215	276	281	96	110	114	3.376	3.9711	4.72463	1.49635	1.81584	1.85601	0.000712078	-1.0591	down	[V]	Defense mechanisms	Biological Process: drug transmembrane transport (GO:0006855);; Molecular Function: drug transmembrane transporter activity (GO:0015238);; Molecular Function: antiporter activity (GO:0015297);; Cellular Component: integral component of membrane (GO:0016021);;	K03327|0|sot:102592463|K03327 multidrug resistance protein, MATE family | (RefSeq) protein DETOXIFICATION 21-like	--	[R]	General function prediction only	MatE;; Polysaccharide biosynthesis C-terminal domain;; MatE	Protein DETOXIFICATION 21 OS=Arabidopsis thaliana OX=3702 GN=DTX21 PE=1 SV=1	V	Defense mechanisms	PREDICTED: protein DETOXIFICATION 21-like [Solanum tuberosum]
PGSC0003DMG400013549	117	83	189	5	9	20	3.85375	2.4825	6.67059	0.136201	0.283116	0.661577	2.28164e-06	-2.09059	down	--	--	Biological Process: response to auxin (GO:0009733);;	--	--	--	--	Auxin responsive protein	Auxin-responsive protein SAUR72 OS=Arabidopsis thaliana OX=3702 GN=SAUR72 PE=2 SV=1	S	Function unknown	PREDICTED: auxin-responsive protein SAUR72-like [Solanum tuberosum]
PGSC0003DMG400011978	47	84	60	478	537	345	0.686637	1.3211	1.2531	6.6889	5.88986	5.19816	1.1639e-18	2.51371	up	--	--	--	--	--	--	--	Targeting protein for Xklp2 (TPX2)	Protein WVD2-like 7 OS=Arabidopsis thaliana OX=3702 GN=WDL7 PE=2 SV=1	--	--	PREDICTED: protein WVD2-like 7 isoform X4 [Solanum lycopersicum]
PGSC0003DMG401002797	153	195	185	61	64	56	1.54237	1.7996	1.996	0.616378	0.675801	0.579683	0.000122045	-1.27367	down	--	--	Biological Process: metabolic process (GO:0008152);; Molecular Function: hydrolase activity (GO:0016787);;	--	--	[O]	Posttranslational modification, protein turnover, chaperones	--	Protein SUPPRESSOR OF QUENCHING 1, chloroplastic OS=Arabidopsis thaliana OX=3702 GN=SOQ1 PE=1 SV=1	S	Function unknown	LOW QUALITY PROTEIN: NHL repeat-containing protein 2 [Carica papaya]
Solanum_tuberosum_newGene_4204	382	459	508	128	121	186	3.35625	3.69106	4.77806	1.11984	1.11104	1.69046	5.3352e-06	-1.37417	down	--	--	--	--	--	--	--	TCP family transcription factor	Transcription factor TCP7 OS=Arabidopsis thaliana OX=3702 GN=TCP7 PE=1 SV=1	K	Transcription	PREDICTED: transcription factor TCP7-like isoform X2 [Solanum tuberosum]
PGSC0003DMG400014540	130	186	133	25	62	47	1.02738	1.34627	1.12498	0.192402	0.513102	0.382732	0.00219439	-1.27156	down	[G]	Carbohydrate transport and metabolism	Biological Process: maltose metabolic process (GO:0000023);; Molecular Function: alpha-1,4-glucosidase activity (GO:0004558);; Molecular Function: carbohydrate binding (GO:0030246);; Molecular Function: maltose alpha-glucosidase activity (GO:0032450);;	K15925|0|sot:102602461|K15925 alpha-D-xyloside xylohydrolase [EC:3.2.1.177] | (RefSeq) MAL2; mal, T-cell differentiation protein 2	--	[G]	Carbohydrate transport and metabolism	Glycosyl hydrolases family 31;; N-terminal barrel of NtMGAM and CtMGAM, maltase-glucoamylase;; Galactose mutarotase-like	Alpha-xylosidase 1 OS=Arabidopsis thaliana OX=3702 GN=XYL1 PE=1 SV=1	G	Carbohydrate transport and metabolism	protein MAL2 [Solanum tuberosum]
PGSC0003DMG400007017	67	85	81	212	156	192	0.739903	0.859638	0.965571	2.36283	1.82769	2.23199	0.00066497	1.14484	up	[M]	Cell wall/membrane/envelope biogenesis	Biological Process: carbohydrate metabolic process (GO:0005975);; Cellular Component: integral component of membrane (GO:0016021);; Molecular Function: racemase and epimerase activity, acting on carbohydrates and derivatives (GO:0016857);; Molecular Function: coenzyme binding (GO:0050662);;	K08679|0|sot:102587896|K08679 UDP-glucuronate 4-epimerase [EC:5.1.3.6] | (RefSeq) UDP-glucuronate 4-epimerase 3	Starch and sucrose metabolism (ko00500);; Amino sugar and nucleotide sugar metabolism (ko00520)	[M]	Cell wall/membrane/envelope biogenesis	NAD dependent epimerase/dehydratase family;; GDP-mannose 4,6 dehydratase;; RmlD substrate binding domain;; 3-beta hydroxysteroid dehydrogenase/isomerase family;; Polysaccharide biosynthesis protein;; Male sterility protein	UDP-glucuronate 4-epimerase 3 OS=Arabidopsis thaliana OX=3702 GN=GAE3 PE=2 SV=1	M	Cell wall/membrane/envelope biogenesis	PREDICTED: UDP-glucuronate 4-epimerase 3 [Solanum tuberosum]
Solanum_tuberosum_newGene_12146	136	360	335	15	104	75	0.746945	1.74667	1.9123	0.073053	0.573702	0.425679	0.00894412	-1.26592	down	[X]	Mobilome: prophages, transposons	--	--	--	[R]	General function prediction only	Reverse transcriptase (RNA-dependent DNA polymerase);; Integrase core domain;; GAG-pre-integrase domain;; gag-polypeptide of LTR copia-type;; gag-polypeptide of LTR copia-type;; Retrotransposon gag protein	Retrovirus-related Pol polyprotein from transposon TNT 1-94 OS=Nicotiana tabacum OX=4097 PE=2 SV=1	S	Function unknown	PREDICTED: LOW QUALITY PROTEIN: retrovirus-related Pol polyprotein from transposon TNT 1-94 [Solanum pennellii]
PGSC0003DMG400012297	324	299	365	76	56	89	4.11671	3.79781	5.51964	1.01251	0.726431	1.20692	3.30732e-09	-1.80474	down	--	--	Biological Process: amino acid transmembrane transport (GO:0003333);; Cellular Component: plasma membrane (GO:0005886);; Molecular Function: amino acid transmembrane transporter activity (GO:0015171);; Cellular Component: integral component of membrane (GO:0016021);;	--	--	[E]	Amino acid transport and metabolism	Transmembrane amino acid transporter protein;; Transmembrane amino acid transporter protein;; Transmembrane amino acid transporter protein	Probable GABA transporter 2 OS=Arabidopsis thaliana OX=3702 GN=At5g41800 PE=1 SV=1	E	Amino acid transport and metabolism	PREDICTED: probable GABA transporter 2 [Solanum tuberosum]
PGSC0003DMG400010859	97	236	96	9	12	10	0.891957	1.975	1.20634	0.06998	0.107228	0.087905	7.50955e-10	-2.48018	down	--	--	Cellular Component: cytoplasm (GO:0005737);; Molecular Function: oxidoreductase activity, acting on single donors with incorporation of molecular oxygen, incorporation of two atoms of oxygen (GO:0016702);; Biological Process: oxylipin biosynthetic process (GO:0031408);; Molecular Function: metal ion binding (GO:0046872);; Biological Process: oxidation-reduction process (GO:0055114);;	K15718|0|sot:102577714|K15718 linoleate 9S-lipoxygenase [EC:1.13.11.58] | (RefSeq) POTLX-3, LOX1.5; lipoxygenase	Linoleic acid metabolism (ko00591)	--	--	Lipoxygenase;; PLAT/LH2 domain	Probable linoleate 9S-lipoxygenase 5 OS=Solanum tuberosum OX=4113 GN=LOX1.5 PE=2 SV=1	S	Function unknown	probable linoleate 9S-lipoxygenase 5 [Solanum tuberosum]
PGSC0003DMG400005883	60	103	33	191	266	110	1.1602	1.81241	0.680826	3.71019	5.4167	2.20765	0.00713691	1.19182	up	--	--	--	--	--	--	--	Senescence regulator	--	--	--	PREDICTED: uncharacterized protein LOC102600210 [Solanum tuberosum]
Solanum_tuberosum_newGene_9989	342	410	261	799	755	577	6.58971	7.2137	5.36515	15.4251	15.3158	11.5717	3.26722e-05	1.05872	up	--	--	--	--	--	[R]	General function prediction only	gag-polypeptide of LTR copia-type	Retrovirus-related Pol polyprotein from transposon RE2 OS=Arabidopsis thaliana OX=3702 GN=RE2 PE=4 SV=1	L	Replication, recombination and repair	PREDICTED: uncharacterized mitochondrial protein AtMg00810-like, partial [Nicotiana tabacum]
PGSC0003DMG400028663	20	10	25	181	51	76	0.64172	0.295681	0.849231	5.88464	1.74617	2.57399	0.00186285	1.48958	up	--	--	--	--	--	--	--	--	--	S	Function unknown	hypothetical protein CQW23_28110 [Capsicum baccatum]
PGSC0003DMG401031036	575	692	562	221	189	242	5.87023	6.38335	6.45577	2.69091	3.35992	2.85451	9.81759e-09	-1.31138	down	[Q]	Secondary metabolites biosynthesis, transport and catabolism	Molecular Function: oxidoreductase activity (GO:0016491);; Biological Process: oxidation-reduction process (GO:0055114);;	--	--	[R]	General function prediction only	Aldo/keto reductase family	Methylecgonone reductase OS=Erythroxylum coca OX=289672 PE=1 SV=1	S	Function unknown	aldo-keto reductase 4B [Solanum lycopersicum]
PGSC0003DMG400028213	531	510	473	167	176	289	5.62499	5.0812	6.17941	1.74547	2.02068	3.8975	0.000935787	-1.04491	down	--	--	Cellular Component: integral component of membrane (GO:0016021);;	--	--	[GMW]	Carbohydrate transport and metabolism;; Cell wall/membrane/envelope biogenesis;; Extracellular structures	Exostosin family	Probable arabinosyltransferase ARAD1 OS=Arabidopsis thaliana OX=3702 GN=ARAD1 PE=1 SV=1	S	Function unknown	PREDICTED: probable arabinosyltransferase ARAD1 [Solanum tuberosum]
PGSC0003DMG401024549	900	1018	569	328	215	219	9.24163	9.58867	6.24828	3.17085	2.09167	2.04996	3.33361e-07	-1.44316	down	--	--	--	--	--	--	--	Myb-like DNA-binding domain	AT-rich interactive domain-containing protein 2 OS=Arabidopsis thaliana OX=3702 GN=ARID2 PE=1 SV=1	S	Function unknown	PREDICTED: uncharacterized protein LOC102600665 [Solanum tuberosum]
PGSC0003DMG400008354	73	42	99	3	0	9	1.50177	0.518915	2.31802	0.043274	0	0.148371	0.000257934	-1.73878	down	--	--	Cellular Component: integral component of membrane (GO:0016021);;	--	--	--	--	--	--	S	Function unknown	PREDICTED: uncharacterized protein LOC102584034 [Solanum tuberosum]
PGSC0003DMG400002047	212	179	234	79	65	63	4.90022	3.78056	5.78437	1.82886	1.56323	1.49514	0.000114311	-1.30467	down	--	--	--	--	--	--	--	Domain of unknown function (DUF296)	AT-hook motif nuclear-localized protein 17 OS=Arabidopsis thaliana OX=3702 GN=AHL17 PE=2 SV=1	--	--	AT-hook motif nuclear-localized protein 28-like [Solanum tuberosum]
PGSC0003DMG400018669	554	400	615	186	140	306	14.5176	10.3036	17.1408	5.29499	4.2701	8.59453	0.00609821	-1.03822	down	--	--	Biological Process: lipid metabolic process (GO:0006629);; Cellular Component: chloroplast envelope (GO:0009941);; Biological Process: photoinhibition (GO:0010205);; Cellular Component: integral component of membrane (GO:0016021);;	K10255|1.15136e-09|sot:102590621|K10255 acyl-lipid omega-6 desaturase (Delta-12 desaturase) [EC:1.14.19.23 1.14.19.45] | (RefSeq) omega-6 fatty acid desaturase, chloroplastic	--	--	--	--	Omega-6 fatty acid desaturase, chloroplastic OS=Brassica napus OX=3708 PE=1 SV=1	--	--	omega-6 fatty acid desaturase [Solanum commersonii]
PGSC0003DMG400006146	315	357	339	950	824	613	1.5466	1.62742	1.8012	4.64807	4.25347	3.12236	1.45168e-06	1.19908	up	--	--	Molecular Function: zinc ion binding (GO:0008270);;	--	--	--	--	PHD - plant homeodomain finger protein;; Coiled-coil region of Oberon	OBERON-like protein OS=Nicotiana benthamiana OX=4100 GN=PVIP PE=1 SV=1	S	Function unknown	PREDICTED: OBERON-like protein [Solanum tuberosum]
Solanum_tuberosum_newGene_3174	1967	3819	2435	264	243	769	43.6874	77.4193	57.8145	5.86291	5.6586	17.9945	3.38379e-08	-2.02272	down	--	--	--	--	--	--	--	gag-polyprotein putative aspartyl protease;; Aspartyl protease;; Aspartyl protease	--	--	--	PREDICTED: uncharacterized protein LOC107058121 [Solanum tuberosum]
PGSC0003DMG400005946	136	178	93	290	445	188	1.55328	1.8596	1.14089	3.33072	5.36643	2.24459	0.00897769	1.027	up	[R]	General function prediction only	--	--	--	[R]	General function prediction only	WD domain, G-beta repeat;; F-box-like;; F-box domain	F-box/WD-40 repeat-containing protein At5g21040 OS=Arabidopsis thaliana OX=3702 GN=At5g21040 PE=2 SV=1	S	Function unknown	PREDICTED: F-box/WD-40 repeat-containing protein At5g21040-like [Solanum tuberosum]
PGSC0003DMG400037662	119	173	253	35	21	54	2.13027	2.82146	4.85913	0.612224	0.382314	1.00955	0.000142737	-1.61253	down	[K]	Transcription	Cellular Component: integral component of membrane (GO:0016021);;	--	--	[R]	General function prediction only	Leucine rich repeat;; Leucine Rich repeats (2 copies);; Leucine Rich Repeat;; Leucine Rich repeat	Receptor-like protein Cf-9 OS=Solanum pimpinellifolium OX=4084 GN=CF-9 PE=1 SV=1	S	Function unknown	PREDICTED: receptor-like protein 12 [Solanum pennellii]
PGSC0003DMG400013635	65	59	20	113	87	355	1.90538	1.649	0.637356	3.51109	2.83412	10.1984	0.00946233	1.26338	up	[O]	Posttranslational modification, protein turnover, chaperones	Cellular Component: cell (GO:0005623);; Molecular Function: electron carrier activity (GO:0009055);; Molecular Function: protein disulfide oxidoreductase activity (GO:0015035);; Biological Process: cell redox homeostasis (GO:0045454);; Biological Process: oxidation-reduction process (GO:0055114);;	K07390|1.18631e-124|sot:102597394|K07390 monothiol glutaredoxin | (RefSeq) uncharacterized monothiol glutaredoxin ycf64-like	--	[O]	Posttranslational modification, protein turnover, chaperones	Glutaredoxin	Monothiol glutaredoxin-S7, chloroplastic OS=Oryza sativa subsp. japonica OX=39947 GN=GRXS7 PE=2 SV=1	O	Posttranslational modification, protein turnover, chaperones	PREDICTED: uncharacterized monothiol glutaredoxin ycf64-like [Solanum tuberosum]
Solanum_tuberosum_newGene_7084	334	397	417	145	141	155	2.04229	2.24556	2.73679	1.00096	0.898576	0.992438	1.01017e-05	-1.19135	down	--	--	--	--	--	--	--	--	Transcriptional corepressor SEUSS OS=Arabidopsis thaliana OX=3702 GN=SEU PE=1 SV=1	K	Transcription	PREDICTED: LOW QUALITY PROTEIN: transcriptional corepressor SEUSS-like [Solanum tuberosum]
PGSC0003DMG400007505	156	83	159	16	27	50	4.48292	2.16606	4.88391	0.445158	0.807654	1.49106	0.00315164	-1.36736	down	--	--	Cellular Component: integral component of membrane (GO:0016021);;	--	--	--	--	Tetraspanin family	Tetraspanin-3 OS=Arabidopsis thaliana OX=3702 GN=TET3 PE=1 SV=1	S	Function unknown	PREDICTED: tetraspanin-3-like [Solanum tuberosum]
PGSC0003DMG400000502	292	305	309	117	98	152	4.13783	3.81601	4.42033	1.80451	1.43168	2.17408	0.000530473	-1.08626	down	[R]	General function prediction only	Cellular Component: integral component of membrane (GO:0016021);;	--	--	--	--	NHL repeat	Protein SUPPRESSOR OF QUENCHING 1, chloroplastic OS=Arabidopsis thaliana OX=3702 GN=SOQ1 PE=1 SV=1	S	Function unknown	PREDICTED: uncharacterized protein LOC102585981 isoform X2 [Solanum tuberosum]
PGSC0003DMG400016402	1623	1312	1439	344	402	815	22.9741	16.9648	21.7488	4.87557	5.9891	11.992	0.000542049	-1.20054	down	[QV]	Secondary metabolites biosynthesis, transport and catabolism;; Defense mechanisms	Molecular Function: iron ion binding (GO:0005506);; Cellular Component: endoplasmic reticulum (GO:0005783);; Cellular Component: plasma membrane (GO:0005886);; Molecular Function: methyltransferase activity (GO:0008168);; Molecular Function: sterol 14-demethylase activity (GO:0008398);; Cellular Component: integral component of membrane (GO:0016021);; Biological Process: sterol biosynthetic proce…	K05917|0|sot:102601151|K05917 sterol 14-demethylase [EC:1.14.13.70] | (RefSeq) sterol 14-demethylase	Steroid biosynthesis (ko00100)	[Q]	Secondary metabolites biosynthesis, transport and catabolism	Cytochrome P450	Sterol 14-demethylase OS=Arabidopsis thaliana OX=3702 GN=CYP51G1 PE=1 SV=1	Q	Secondary metabolites biosynthesis, transport and catabolism	PREDICTED: sterol 14-demethylase [Solanum tuberosum]
PGSC0003DMG400036541	1112	1340	1593	473	296	834	19.3541	21.4194	29.1521	8.85029	6.09414	17.8769	0.00529175	-1.04956	down	--	--	--	K19882|4.67108e-90|adu:107475417|K19882 O-palmitoleoyl-L-serine hydrolase [EC:3.1.1.98] | (RefSeq) pectin acetylesterase 8-like	--	[M]	Cell wall/membrane/envelope biogenesis	Pectinacetylesterase	Pectin acetylesterase 9 OS=Arabidopsis thaliana OX=3702 GN=PAE9 PE=2 SV=1	S	Function unknown	PREDICTED: pectin acetylesterase 8-like [Capsicum annuum]
PGSC0003DMG400006934	75	114	86	29	35	29	1.89871	2.63971	2.31499	0.731173	0.933975	0.766385	0.00655278	-1.14198	down	--	--	Cellular Component: cell (GO:0005623);; Molecular Function: electron carrier activity (GO:0009055);; Molecular Function: protein disulfide oxidoreductase activity (GO:0015035);; Biological Process: cell redox homeostasis (GO:0045454);; Biological Process: oxidation-reduction process (GO:0055114);;	K17479|0|sot:102606231|K17479 glutaredoxin domain-containing cysteine-rich protein 1 | (RefSeq) uncharacterized protein At5g39865	--	[O]	Posttranslational modification, protein turnover, chaperones	Glutaredoxin	Uncharacterized protein At5g39865 OS=Arabidopsis thaliana OX=3702 GN=At5g39865 PE=2 SV=1	O	Posttranslational modification, protein turnover, chaperones	PREDICTED: uncharacterized protein At5g39865 [Solanum tuberosum]
PGSC0003DMG400027857	11	7	9	187	175	57	0.284341	0.148081	0.250341	4.62786	4.79496	1.4383	2.90313e-09	2.48935	up	[L]	Replication, recombination and repair	Biological Process: base-excision repair (GO:0006284);; Molecular Function: DNA-3-methyladenine glycosylase activity (GO:0008725);;	K01246|0|sot:102589657|K01246 DNA-3-methyladenine glycosylase I [EC:3.2.2.20] | (RefSeq) DNA-3-methyladenine glycosylase	Base excision repair (ko03410)	--	--	Methyladenine glycosylase	--	L	Replication, recombination and repair	PREDICTED: DNA-3-methyladenine glycosylase isoform X1 [Solanum tuberosum]
PGSC0003DMG400030946	205	126	250	43	24	80	3.75746	2.0957	4.89175	0.789297	0.462242	1.52248	0.00289463	-1.34697	down	--	--	Molecular Function: transcription factor activity, sequence-specific DNA binding (GO:0003700);; Biological Process: regulation of transcription, DNA-templated (GO:0006355);; Molecular Function: sequence-specific DNA binding (GO:0043565);;	--	--	--	--	bZIP transcription factor;; Basic region leucine zipper	bZIP transcription factor 44 OS=Arabidopsis thaliana OX=3702 GN=BZIP44 PE=1 SV=1	K	Transcription	PREDICTED: bZIP transcription factor 53-like [Solanum tuberosum]
PGSC0003DMG400013545	373	414	295	777	1027	568	5.05364	4.94623	3.88182	9.12549	12.6675	6.95771	0.000159467	1.08386	up	[T]	Signal transduction mechanisms	Molecular Function: protein serine/threonine kinase activity (GO:0004674);; Molecular Function: ATP binding (GO:0005524);; Biological Process: protein phosphorylation (GO:0006468);;	--	--	[T]	Signal transduction mechanisms	Protein tyrosine kinase;; Protein kinase domain	Probable serine/threonine-protein kinase PBL17 OS=Arabidopsis thaliana OX=3702 GN=PBL17 PE=1 SV=1	T	Signal transduction mechanisms	PREDICTED: serine/threonine-protein kinase At5g01020 [Solanum tuberosum]
PGSC0003DMG400020341	40	46	111	10	8	9	1.37031	1.43006	4.08403	0.343034	0.254629	0.287112	0.00104572	-1.57264	down	[O]	Posttranslational modification, protein turnover, chaperones	--	K13993|1.27449e-20|sot:102601300|K13993 HSP20 family protein | (RefSeq) 18.1 kDa class I heat shock protein-like	Protein processing in endoplasmic reticulum (ko04141)	--	--	Hsp20/alpha crystallin family	--	--	--	PREDICTED: 18.1 kDa class I heat shock protein-like [Solanum tuberosum]
PGSC0003DMG400011399	241	488	335	161	123	153	3.75657	6.91204	5.3639	2.17879	1.93496	2.15151	0.0022762	-1.03304	down	--	--	Cellular Component: nucleus (GO:0005634);; Cellular Component: plasma membrane (GO:0005886);; Molecular Function: zinc ion binding (GO:0008270);; Biological Process: plant-type hypersensitive response (GO:0009626);; Biological Process: systemic acquired resistance (GO:0009627);; Biological Process: salicylic acid biosynthetic process (GO:0009697);; Biological Process: response to nitrate (GO:0010…	K16275|0|sot:102594612|K16275 E3 ubiquitin-protein ligase BAH [EC:2.3.2.27] | (RefSeq) probable E3 ubiquitin-protein ligase BAH1-like 1	--	--	--	Zinc finger, C3HC4 type (RING finger);; Zinc finger, C3HC4 type (RING finger);; RING-type zinc-finger	Probable E3 ubiquitin-protein ligase BAH1-like 1 OS=Oryza sativa subsp. indica OX=39946 GN=OsI_27296 PE=3 SV=1	O	Posttranslational modification, protein turnover, chaperones	PREDICTED: probable E3 ubiquitin-protein ligase BAH1-like 1 isoform X1 [Solanum tuberosum]
PGSC0003DMG400010866	1414	1563	1272	803	488	469	20.335	20.4733	19.3696	11.5856	7.35187	6.93174	4.40517e-05	-1.09272	down	--	--	Biological Process: amino acid transmembrane transport (GO:0003333);; Molecular Function: amino acid transmembrane transporter activity (GO:0015171);; Cellular Component: integral component of membrane (GO:0016021);;	--	--	[E]	Amino acid transport and metabolism	Transmembrane amino acid transporter protein	Lysine histidine transporter-like 8 OS=Arabidopsis thaliana OX=3702 GN=AATL1 PE=1 SV=1	E	Amino acid transport and metabolism	PREDICTED: lysine histidine transporter-like 8 [Solanum tuberosum]
PGSC0003DMG400008341	44	42	41	161	100	96	0.867991	0.758613	0.873534	3.20537	2.13496	1.98849	0.00249277	1.21988	up	--	--	Cellular Component: integral component of membrane (GO:0016021);;	--	--	--	--	--	Protein SINE3 OS=Arabidopsis thaliana OX=3702 GN=SINE3 PE=1 SV=1	S	Function unknown	PREDICTED: uncharacterized protein LOC102600291 [Solanum tuberosum]
Solanum_tuberosum_newGene_12373	146	137	212	29	18	20	2.16916	1.70777	3.33286	0.371272	0.215516	0.239238	1.13925e-08	-2.14568	down	--	--	--	--	--	--	--	Agenet domain	--	--	--	PREDICTED: uncharacterized protein LOC102601615 [Solanum tuberosum]
PGSC0003DMG402029813	26	34	45	133	187	72	0.508534	0.317621	0.598505	1.59874	3.05316	0.879229	0.00155118	1.39344	up	--	--	Molecular Function: double-stranded DNA binding (GO:0003690);; Cellular Component: mitochondrion (GO:0005739);; Biological Process: regulation of transcription, DNA-templated (GO:0006355);; Cellular Component: chloroplast (GO:0009507);; Biological Process: response to salt stress (GO:0009651);; Biological Process: chloroplast organization (GO:0009658);; Biological Process: root development (GO:00…	K15032|6.87162e-44|sot:102594087|K15032 mTERF domain-containing protein, mitochondrial | (RefSeq) uncharacterized LOC102594087	--	--	--	--	--	--	--	PREDICTED: uncharacterized protein LOC102594087 [Solanum tuberosum]
Solanum_tuberosum_newGene_10666	252	762	509	60	85	194	2.12186	6.44162	4.60661	0.493667	1.09646	1.68489	0.000482125	-1.4957	down	--	--	--	--	--	--	--	Domain of unknown function (DUF4487);; Domain of unknown function (DUF4487)	--	S	Function unknown	PREDICTED: uncharacterized protein LOC102602995 [Solanum tuberosum]
PGSC0003DMG401022603	125	144	125	277	427	221	0.802421	1.0911	0.891212	1.68824	2.53708	1.63444	0.00114464	1.11203	up	[K]	Transcription	Molecular Function: ATP binding (GO:0005524);; Biological Process: defense response (GO:0006952);; Biological Process: signal transduction (GO:0007165);; Molecular Function: ADP binding (GO:0043531);;	--	--	--	--	TIR domain;; NB-ARC domain;; Leucine rich repeat;; TIR domain;; Leucine Rich repeats (2 copies);; NACHT domain	TMV resistance protein N OS=Nicotiana glutinosa OX=35889 GN=N PE=1 SV=1	S	Function unknown	PREDICTED: TMV resistance protein N-like [Solanum tuberosum]
PGSC0003DMG400010464	435	392	239	630	929	682	4.92181	4.01343	3.00306	6.64101	8.90797	8.2149	0.000811144	1.02198	up	--	--	--	--	--	--	--	Protein of unknown function (DUF1685)	--	S	Function unknown	PREDICTED: uncharacterized protein LOC107061418 [Solanum tuberosum]
PGSC0003DMG400001936	473	460	162	613	963	1247	5.30016	4.93201	1.97285	7.30215	11.1324	15.9125	0.00281854	1.17382	up	--	--	Cellular Component: plasma membrane (GO:0005886);;	--	--	--	--	--	--	S	Function unknown	PREDICTED: uncharacterized protein LOC102599243 [Solanum tuberosum]
Solanum_tuberosum_newGene_7375	144	101	93	12	19	28	9.21785	5.87441	6.33206	0.748147	1.22259	1.83411	4.13032e-05	-1.72876	down	--	--	--	--	--	--	--	--	--	S	Function unknown	PREDICTED: uncharacterized protein LOC104647892 [Solanum lycopersicum]
PGSC0003DMG400003573	525	713	643	149	43	109	11.3604	14.361	15.0076	3.31745	0.993647	2.46514	7.93453e-09	-2.04769	down	[P]	Inorganic ion transport and metabolism	--	--	--	[P]	Inorganic ion transport and metabolism	Rhodanese-like domain	Protein HIGH ARSENIC CONTENT 1, mitochondrial OS=Arabidopsis thaliana OX=3702 GN=HAC1 PE=1 SV=1	P	Inorganic ion transport and metabolism	PREDICTED: thiosulfate sulfurtransferase 18 isoform X1 [Solanum tuberosum]
PGSC0003DMG400005973	115	118	240	454	532	368	1.42846	1.59049	3.11703	5.55426	8.80244	4.67129	0.000712078	1.26759	up	--	--	Cellular Component: integral component of membrane (GO:0016021);;	--	--	--	--	--	--	--	--	PREDICTED: uncharacterized protein LOC102589280 [Solanum tuberosum]
PGSC0003DMG400020298	5922	6551	7464	2392	1781	3954	141.502	139.785	188.162	57.9144	43.9965	99.394	0.000728146	-1.07604	down	[T]	Signal transduction mechanisms	Cellular Component: mitochondrion (GO:0005739);; Biological Process: cell redox homeostasis (GO:0045454);; Molecular Function: cobalt ion binding (GO:0050897);;	--	--	--	--	CBS domain	CBS domain-containing protein CBSX3, mitochondrial OS=Arabidopsis thaliana OX=3702 GN=CBSX3 PE=1 SV=1	S	Function unknown	PREDICTED: CBS domain-containing protein CBSX3, mitochondrial [Solanum tuberosum]
PGSC0003DMG400001726	648	603	479	1961	1273	1044	32.5501	27.6541	25.7353	98.7076	67.3752	54.6195	1.23999e-05	1.23293	up	--	--	--	K18185|1.36411e-43|spen:107027313|K18185 cytochrome c oxidase assembly protein subunit 23 | (RefSeq) cytochrome c oxidase-assembly factor COX23, mitochondrial	--	[S]	Function unknown	CHCH domain	--	O	Posttranslational modification, protein turnover, chaperones	PREDICTED: cytochrome c oxidase-assembly factor COX23, mitochondrial [Solanum lycopersicum]
PGSC0003DMG400030328	753	676	658	231	209	166	11.2858	9.33426	10.3313	3.64165	3.50901	2.7752	1.33047e-11	-1.58268	down	--	--	Molecular Function: DNA binding (GO:0003677);; Cellular Component: nucleus (GO:0005634);; Biological Process: regulation of transcription, DNA-templated (GO:0006355);;	--	--	--	--	Myb-like DNA-binding domain	Transcription factor LUX OS=Arabidopsis thaliana OX=3702 GN=LUX PE=1 SV=1	S	Function unknown	PREDICTED: transcription factor PCL1-like [Solanum tuberosum]
PGSC0003DMG400022386	5939	8665	7897	2582	2533	3795	60.497	80.4748	95.1259	25.4018	22.9746	33.8472	4.43345e-06	-1.15832	down	[F]	Nucleotide transport and metabolism	Biological Process: allantoin catabolic process (GO:0000256);; Molecular Function: allantoinase activity (GO:0004038);; Cellular Component: endoplasmic reticulum (GO:0005783);; Biological Process: purine nucleobase catabolic process (GO:0006145);; Molecular Function: zinc ion binding (GO:0008270);; Biological Process: ureide catabolic process (GO:0010136);; Molecular Function: cobalt ion binding …	K01466|0|sot:102596978|K01466 allantoinase [EC:3.5.2.5] | (RefSeq) allantoinase	Purine metabolism (ko00230)	[F]	Nucleotide transport and metabolism	Amidohydrolase family;; Amidohydrolase family	Allantoinase OS=Arabidopsis thaliana OX=3702 GN=ALN PE=1 SV=1	F	Nucleotide transport and metabolism	PREDICTED: allantoinase [Solanum tuberosum]
PGSC0003DMG400001446	184	227	108	38	76	63	1.64651	1.85083	1.03239	0.339481	0.71478	0.579141	0.00629214	-1.13377	down	--	--	--	--	--	[R]	General function prediction only	PPR repeat family;; PPR repeat;; PPR repeat;; Pentatricopeptide repeat domain;; Pentacotripeptide-repeat region of PRORP;; Tetratricopeptide repeat	Pentatricopeptide repeat-containing protein At5g39350 OS=Arabidopsis thaliana OX=3702 GN=PCMP-E16 PE=2 SV=1	S	Function unknown	PREDICTED: pentatricopeptide repeat-containing protein At5g39350 [Solanum tuberosum]
PGSC0003DMG400023112	352	399	530	190	153	204	3.86279	4.90403	6.73629	2.54835	1.91149	2.47293	0.00136764	-1.02632	down	--	--	Molecular Function: nucleotide binding (GO:0000166);; Molecular Function: hydrolase activity (GO:0016787);;	K10406|1.87649e-153|sly:101262090|K10406 kinesin family member C2/C3 | (RefSeq) kinesin-like protein KIN-14G	--	[Z]	Cytoskeleton	Kinesin motor domain;; Kinesin motor domain;; Microtubule binding	Kinesin-like protein KIN-14P OS=Arabidopsis thaliana OX=3702 GN=KIN14P PE=2 SV=1	Z	Cytoskeleton	kinesin kp1 [Nicotiana attenuata]
PGSC0003DMG400028166	159	208	279	44	39	86	1.85327	2.09064	3.45332	0.415208	0.407857	1.23498	0.00050715	-1.42293	down	--	--	--	--	--	--	--	--	Cytochrome b6 OS=Liriodendron tulipifera OX=3415 GN=petB PE=3 SV=1	--	--	PREDICTED: uncharacterized protein LOC102584669 isoform X1 [Solanum tuberosum]
PGSC0003DMG400012292	263	286	744	18	4	27	7.12919	7.41417	21.621	0.481285	0.108603	0.76815	2.50694e-12	-2.87488	down	--	--	--	--	--	--	--	--	--	--	--	PREDICTED: uncharacterized protein LOC102590834 [Solanum tuberosum]
PGSC0003DMG400030086	135	177	144	27	41	31	1.37242	1.6503	1.57114	0.27029	0.441194	0.329216	1.21449e-06	-1.72339	down	--	--	Molecular Function: zinc ion binding (GO:0008270);;	--	--	--	--	--	Increased DNA methylation 1 OS=Arabidopsis thaliana OX=3702 GN=IDM1 PE=1 SV=1	L	Replication, recombination and repair	PREDICTED: uncharacterized protein LOC102580909 [Solanum tuberosum]
PGSC0003DMG400028546	31	46	17	232	248	61	0.246044	0.39503	0.176825	1.63535	2.14769	0.564489	0.00016554	1.69404	up	--	--	--	--	--	[P]	Inorganic ion transport and metabolism	HCO3- transporter family	Boron transporter 4 OS=Arabidopsis thaliana OX=3702 GN=BOR4 PE=2 SV=1	U	Intracellular trafficking, secretion, and vesicular transport	PREDICTED: boron transporter 4-like [Solanum tuberosum]
PGSC0003DMG400003603	53	131	63	1202	932	251	1.45005	3.2744	1.84592	33.0603	26.9487	7.1557	1.85676e-09	2.37874	up	--	--	Molecular Function: SNARE binding (GO:0000149);; Molecular Function: SNAP receptor activity (GO:0005484);; Cellular Component: nucleus (GO:0005634);; Cellular Component: plasma membrane (GO:0005886);; Biological Process: intracellular protein transport (GO:0006886);; Biological Process: exocytosis (GO:0006887);; Biological Process: vesicle fusion (GO:0006906);; Cellular Component: endomembrane sy…	K08486|0|sot:102585202|K08486 syntaxin 1B/2/3 | (RefSeq) syntaxin-112	SNARE interactions in vesicular transport (ko04130)	[U]	Intracellular trafficking, secretion, and vesicular transport	Syntaxin;; SNARE domain	Syntaxin-112 OS=Arabidopsis thaliana OX=3702 GN=SYP112 PE=2 SV=2	U	Intracellular trafficking, secretion, and vesicular transport	PREDICTED: syntaxin-112 [Solanum tuberosum]
PGSC0003DMG401017546	1523	2295	1711	632	586	1126	13.9893	19.9147	17.3613	6.43711	7.53109	11.1678	0.00127369	-1.01634	down	[G]	Carbohydrate transport and metabolism	Biological Process: trehalose biosynthetic process (GO:0005992);; Molecular Function: transferase activity (GO:0016740);;	K16055|0|sot:102605988|K16055 trehalose 6-phosphate synthase/phosphatase [EC:2.4.1.15 3.1.3.12] | (RefSeq) alpha,alpha-trehalose-phosphate synthase [UDP-forming] 5	Starch and sucrose metabolism (ko00500)	[G]	Carbohydrate transport and metabolism	Glycosyltransferase family 20;; Trehalose-phosphatase;; haloacid dehalogenase-like hydrolase	Alpha,alpha-trehalose-phosphate synthase [UDP-forming] 5 OS=Arabidopsis thaliana OX=3702 GN=TPS5 PE=1 SV=2	G	Carbohydrate transport and metabolism	PREDICTED: alpha,alpha-trehalose-phosphate synthase [UDP-forming] 5 [Solanum tuberosum]
PGSC0003DMG400032496	76	211	93	595	333	303	1.01197	3.08719	0.838707	6.15709	4.95195	4.30609	0.000352308	1.40613	up	--	--	--	K08850|8.2528e-10|sot:102588319|K08850 aurora kinase, other [EC:2.7.11.1] | (RefSeq) serine/threonine-protein kinase Aurora-3-like	--	[D]	Cell cycle control, cell division, chromosome partitioning	--	Serine/threonine-protein kinase Aurora-3 OS=Arabidopsis thaliana OX=3702 GN=AUR3 PE=2 SV=1	--	--	PREDICTED: uncharacterized protein LOC107798953 [Nicotiana tabacum]
Solanum_tuberosum_newGene_10685	519	470	610	1368	1241	1566	2.08862	1.66495	2.69476	5.64284	5.06214	6.29351	2.48118e-08	1.32936	up	[NW]	Cell motility;; Extracellular structures	Biological Process: cell fate specification (GO:0001708);; Cellular Component: nucleus (GO:0005634);; Biological Process: embryo development ending in seed dormancy (GO:0009793);; Biological Process: auxin polar transport (GO:0009926);; Biological Process: leaf vascular tissue pattern formation (GO:0010305);; Biological Process: stem cell population maintenance (GO:0019827);; Biological Process: …	--	--	--	--	Domain of unknown function (DUF3883)	--	S	Function unknown	PREDICTED: uncharacterized protein LOC102582691 [Solanum tuberosum]
PGSC0003DMG400006822	146	216	149	427	491	394	2.28828	3.10126	2.50627	6.72841	8.1404	6.45509	4.1054e-07	1.31012	up	[C]	Energy production and conversion	Biological Process: photosynthesis (GO:0015979);; Biological Process: chlorophyll biosynthetic process (GO:0015995);; Molecular Function: oxidoreductase activity, acting on the CH-CH group of donors, NAD or NADP as acceptor (GO:0016628);; Molecular Function: geranylgeranyl reductase activity (GO:0045550);; Biological Process: oxidation-reduction process (GO:0055114);;	K10960|0|sot:102599900|K10960 geranylgeranyl diphosphate/geranylgeranyl-bacteriochlorophyllide a reductase [EC:1.3.1.83 1.3.1.111] | (RefSeq) geranylgeranyl diphosphate reductase, chloroplastic-like	Porphyrin and chlorophyll metabolism (ko00860);; Terpenoid backbone biosynthesis (ko00900)	--	--	FAD binding domain	Geranylgeranyl diphosphate reductase, chloroplastic OS=Nicotiana tabacum OX=4097 GN=CHLP PE=2 SV=1	C	Energy production and conversion	PREDICTED: geranylgeranyl diphosphate reductase, chloroplastic-like, partial [Solanum tuberosum]
PGSC0003DMG400026683	461	104	130	16	27	16	5.91805	1.63748	1.73919	0.272955	0.360968	0.250454	1.09324e-06	-2.13898	down	[HJ]	Coenzyme transport and metabolism;; Translation, ribosomal structure and biogenesis	--	K14487|0|sot:102604728|K14487 auxin responsive GH3 gene family | (RefSeq) probable indole-3-acetic acid-amido synthetase GH3.1	Plant hormone signal transduction (ko04075)	--	--	GH3 auxin-responsive promoter	Probable indole-3-acetic acid-amido synthetase GH3.1 OS=Arabidopsis thaliana OX=3702 GN=GH3.1 PE=2 SV=1	S	Function unknown	PREDICTED: probable indole-3-acetic acid-amido synthetase GH3.1 [Solanum tuberosum]
PGSC0003DMG400026446	174	71	200	7	11	33	4.54286	1.69535	5.59706	0.158136	0.277837	0.900814	0.000140753	-1.76777	down	--	--	--	--	--	--	--	Cotton fibre expressed protein	--	--	--	PREDICTED: uncharacterized protein LOC102597263 [Solanum tuberosum]
PGSC0003DMG402006439	13	11	21	80	58	89	0.188461	0.141543	0.314212	1.161	0.882662	1.33476	0.000419992	1.58453	up	[R]	General function prediction only	--	--	--	[C]	Energy production and conversion	--	Perakine reductase OS=Rauvolfia serpentina OX=4060 GN=PR PE=1 SV=1	--	--	PREDICTED: perakine reductase-like [Solanum tuberosum]
PGSC0003DMG400018400	61	51	227	12	10	34	2.55276	1.96816	10.274	0.476461	0.439843	1.46346	0.008695	-1.31521	down	--	--	--	--	--	--	--	Wound-induced protein	--	S	Function unknown	PREDICTED: uncharacterized protein LOC102586189 [Solanum tuberosum]
PGSC0003DMG400003967	422	591	464	1296	1521	839	3.13506	4.00462	3.6821	9.63911	11.8961	6.48724	5.03881e-06	1.24623	up	--	--	Cellular Component: peroxisome (GO:0005777);; Biological Process: regulation of gene expression (GO:0010468);;	--	--	--	--	NYN domain;; OST-HTH/LOTUS domain;; OST-HTH Associated domain	--	S	Function unknown	PREDICTED: uncharacterized protein LOC102596006 [Solanum tuberosum]
Solanum_tuberosum_newGene_6054	51	66	43	185	163	76	0.7919	0.912395	0.811104	3.17136	3.40548	1.89638	0.00877098	1.12409	up	--	--	--	--	--	--	--	--	--	--	--	hypothetical protein A4A49_10210 [Nicotiana attenuata]
PGSC0003DMG400007134	418	730	492	107	98	290	8.14278	12.9828	10.2479	2.07106	2.00236	5.87018	0.00222064	-1.26043	down	[G]	Carbohydrate transport and metabolism	Cellular Component: integral component of plasma membrane (GO:0005887);; Biological Process: water transport (GO:0006833);; Cellular Component: plant-type vacuole membrane (GO:0009705);; Biological Process: cellular water homeostasis (GO:0009992);; Molecular Function: water channel activity (GO:0015250);; Molecular Function: glycerol channel activity (GO:0015254);; Biological Process: glycerol tr…	K09873|4.25047e-171|sot:102591890|K09873 aquaporin TIP | (RefSeq) probable aquaporin TIP1-1	--	[G]	Carbohydrate transport and metabolism	Major intrinsic protein	Probable aquaporin TIP1-1 OS=Oryza sativa subsp. japonica OX=39947 GN=TIP1-1 PE=2 SV=1	G	Carbohydrate transport and metabolism	PREDICTED: probable aquaporin TIP1-1 [Solanum tuberosum]
PGSC0003DMG400029239	366	309	366	38	15	69	7.33547	5.63755	7.75661	0.738943	0.317928	1.44978	1.54413e-08	-2.2086	down	[H]	Coenzyme transport and metabolism	Molecular Function: O-methyltransferase activity (GO:0008171);; Biological Process: methylation (GO:0032259);; Molecular Function: protein dimerization activity (GO:0046983);;	--	--	[R]	General function prediction only	O-methyltransferase;; Dimerisation domain	Trans-resveratrol di-O-methyltransferase OS=Vitis vinifera OX=29760 GN=ROMT PE=1 SV=2	S	Function unknown	PREDICTED: trans-resveratrol di-O-methyltransferase-like [Solanum tuberosum]
PGSC0003DMG400018650	489	553	542	147	253	140	3.57919	3.44026	4.63021	1.08935	1.73419	0.987565	2.25941e-05	-1.30133	down	[DPM]	Cell cycle control, cell division, chromosome partitioning;; Inorganic ion transport and metabolism;; Cell wall/membrane/envelope biogenesis	Molecular Function: copper ion binding (GO:0005507);; Cellular Component: plant-type cell wall (GO:0009505);; Cellular Component: plasmodesma (GO:0009506);; Molecular Function: oxidoreductase activity, oxidizing metal ions (GO:0016722);; Biological Process: oxidation-reduction process (GO:0055114);;	--	--	[Q]	Secondary metabolites biosynthesis, transport and catabolism	Multicopper oxidase;; Multicopper oxidase;; Multicopper oxidase	L-ascorbate oxidase homolog OS=Nicotiana tabacum OX=4097 PE=2 SV=1	Q	Secondary metabolites biosynthesis, transport and catabolism	PREDICTED: L-ascorbate oxidase homolog [Solanum tuberosum]
PGSC0003DMG400018401	1498	1247	2138	288	189	418	66.7648	50.7314	101.881	12.8398	8.83458	19.3853	4.07605e-10	-2.00863	down	--	--	--	--	--	--	--	--	--	--	--	hypothetical protein BC332_09686 [Capsicum chinense]
PGSC0003DMG400010112	893	889	1013	519	205	314	30.8343	28.0167	37.3956	17.9469	7.42789	11.2757	0.000750456	-1.16404	down	--	--	--	--	--	--	--	--	--	S	Function unknown	PREDICTED: uncharacterized protein LOC107861406 [Capsicum annuum]
PGSC0003DMG401010883	37	41	85	9	0	5	0.623847	0.636126	1.57295	0.148389	0	0.070611	0.00424093	-1.40916	down	--	--	Molecular Function: DNA binding (GO:0003677);;	K09422|1.32054e-90|spen:107021404|K09422 myb proto-oncogene protein, plant | (RefSeq) transcription factor MYB48-like	--	[K]	Transcription	Myb-like DNA-binding domain	Transcription factor MYB48 OS=Arabidopsis thaliana OX=3702 GN=MYB48 PE=2 SV=1	K	Transcription	PREDICTED: transcription factor MYB48-like [Solanum pennellii]
PGSC0003DMG400027054	2467	1445	2501	756	446	902	82.2592	43.9664	89.1376	25.2324	15.6334	31.2825	9.4015e-05	-1.32222	down	--	--	Molecular Function: endopeptidase inhibitor activity (GO:0004866);; Biological Process: negative regulation of endopeptidase activity (GO:0010951);;	--	--	--	--	Trypsin and protease inhibitor	Miraculin OS=Synsepalum dulcificum OX=3743 PE=1 SV=3	--	--	PREDICTED: miraculin-like [Solanum tuberosum]
PGSC0003DMG400009159	29	81	23	221	258	92	0.602624	0.87161	0.444906	2.54346	3.11703	1.11125	0.00105641	1.4863	up	[HR]	Coenzyme transport and metabolism;; General function prediction only	Molecular Function: phosphoglycerate dehydrogenase activity (GO:0004617);; Biological Process: L-serine biosynthetic process (GO:0006564);; Molecular Function: amino acid binding (GO:0016597);; Molecular Function: NAD binding (GO:0051287);; Biological Process: oxidation-reduction process (GO:0055114);;	K00058|0|sot:102580248|K00058 D-3-phosphoglycerate dehydrogenase [EC:1.1.1.95] | (RefSeq) D-3-phosphoglycerate dehydrogenase 3, chloroplastic-like	Glycine, serine and threonine metabolism (ko00260);; Carbon metabolism (ko01200);; Biosynthesis of amino acids (ko01230)	[E]	Amino acid transport and metabolism	D-isomer specific 2-hydroxyacid dehydrogenase, NAD binding domain;; D-isomer specific 2-hydroxyacid dehydrogenase, catalytic domain;; ACT domain;; Acetohydroxy acid isomeroreductase, NADPH-binding domain;; S-adenosyl-L-homocysteine hydrolase, NAD binding domain	D-3-phosphoglycerate dehydrogenase 2, chloroplastic OS=Arabidopsis thaliana OX=3702 GN=PGDH2 PE=1 SV=2	E	Amino acid transport and metabolism	PREDICTED: D-3-phosphoglycerate dehydrogenase 3, chloroplastic-like [Solanum tuberosum]
PGSC0003DMG400013573	82	76	99	238	177	420	1.33581	0.950683	0.990046	2.58187	1.7351	4.61694	0.000316364	1.39404	up	--	--	Biological Process: cell plate assembly (GO:0000919);; Molecular Function: microtubule motor activity (GO:0003777);; Molecular Function: ATP binding (GO:0005524);; Cellular Component: nucleus (GO:0005634);; Cellular Component: kinesin complex (GO:0005871);; Cellular Component: microtubule (GO:0005874);; Biological Process: microtubule-based movement (GO:0007018);; Biological Process: male meiosis…	K11498|0|sot:102585623|K11498 centromeric protein E | (RefSeq) kinesin-like protein NACK2	--	[Z]	Cytoskeleton	Kinesin motor domain;; Domain of unknown function (DUF3490);; Microtubule binding	Kinesin-like protein NACK2 OS=Nicotiana tabacum OX=4097 GN=NACK2 PE=1 SV=1	Z	Cytoskeleton	PREDICTED: kinesin-like protein NACK2 [Solanum tuberosum]
Solanum_tuberosum_newGene_10056	292	389	197	26	30	36	6.52947	7.77327	5.21382	0.473006	0.605333	0.696955	2.54676e-16	-2.6014	down	--	--	--	--	--	--	--	Plant transposase (Ptta/En/Spm family)	--	S	Function unknown	PREDICTED: uncharacterized protein LOC109232541 [Nicotiana attenuata]
PGSC0003DMG400000411	1681	1641	2486	725	577	1021	20.9392	18.5764	33.1138	8.74091	7.34893	13.1565	0.000494482	-1.10934	down	[M]	Cell wall/membrane/envelope biogenesis	Cellular Component: integral component of membrane (GO:0016021);;	K20889|0|sot:102602384|K20889 probable glucuronoxylan glucuronosyltransferase IRX7 [EC2.4.1.-] | (RefSeq) probable glucuronoxylan glucuronosyltransferase IRX7	--	[GMW]	Carbohydrate transport and metabolism;; Cell wall/membrane/envelope biogenesis;; Extracellular structures	Exostosin family	Probable glucuronoxylan glucuronosyltransferase IRX7 OS=Arabidopsis thaliana OX=3702 GN=IRX7 PE=2 SV=1	S	Function unknown	PREDICTED: probable glucuronoxylan glucuronosyltransferase IRX7 [Solanum tuberosum]
PGSC0003DMG400019483	147	55	109	27	17	15	2.34568	0.796137	1.85174	0.427627	0.269166	0.248158	0.00079156	-1.53614	down	[G]	Carbohydrate transport and metabolism	Biological Process: metabolic process (GO:0008152);; Cellular Component: integral component of membrane (GO:0016021);; Molecular Function: transferase activity, transferring hexosyl groups (GO:0016758);;	--	--	[GC]	Carbohydrate transport and metabolism;; Energy production and conversion	UDP-glucoronosyl and UDP-glucosyl transferase	Beta-D-glucosyl crocetin beta-1,6-glucosyltransferase OS=Gardenia jasminoides OX=114476 GN=UGT94E5 PE=1 SV=1	S	Function unknown	PREDICTED: beta-D-glucosyl crocetin beta-1,6-glucosyltransferase-like [Solanum tuberosum]
PGSC0003DMG400011247	366	337	231	1022	686	586	5.11723	4.77321	2.95113	14.0697	11.0342	7.88342	4.71538e-05	1.21219	up	[P]	Inorganic ion transport and metabolism	Molecular Function: zinc ion transmembrane transporter activity (GO:0005385);; Biological Process: response to zinc ion (GO:0010043);; Cellular Component: integral component of membrane (GO:0016021);; Biological Process: regulation of sequestering of zinc ion (GO:0061088);; Biological Process: zinc II ion transmembrane transport (GO:0071577);;	--	--	[P]	Inorganic ion transport and metabolism	Cation efflux family;; Dimerisation domain of Zinc Transporter	Metal tolerance protein 10 OS=Arabidopsis thaliana OX=3702 GN=MTP10 PE=2 SV=1	P	Inorganic ion transport and metabolism	PREDICTED: metal tolerance protein 9-like [Solanum tuberosum]
PGSC0003DMG400030864	218	172	148	388	557	447	4.06825	2.92944	2.94316	7.32484	11.0099	8.80655	8.67352e-06	1.28285	up	--	--	Biological Process: protein polyubiquitination (GO:0000209);; Molecular Function: zinc ion binding (GO:0008270);; Biological Process: protein ubiquitination involved in ubiquitin-dependent protein catabolic process (GO:0042787);; Biological Process: proteasome-mediated ubiquitin-dependent protein catabolic process (GO:0043161);; Molecular Function: ubiquitin protein ligase activity (GO:0061630);;	K11982|0|sot:102583047|K11982 E3 ubiquitin-protein ligase RNF115/126 [EC:2.3.2.27] | (RefSeq) E3 ubiquitin-protein ligase RING1-like	--	[O]	Posttranslational modification, protein turnover, chaperones	Ring finger domain;; zinc-ribbon;; Zinc finger, C3HC4 type (RING finger);; RING-H2 zinc finger domain;; RING-type zinc-finger;; Zinc finger, C3HC4 type (RING finger);; Zinc finger, C3HC4 type (RING finger);; RING-like zinc finger;; Anaphase-promoting complex subunit 11 RING-H2 finger	Probable E3 ubiquitin-protein ligase RHC1A OS=Arabidopsis thaliana OX=3702 GN=RHC1A PE=2 SV=1	O	Posttranslational modification, protein turnover, chaperones	PREDICTED: E3 ubiquitin-protein ligase RING1-like [Solanum tuberosum]
PGSC0003DMG400000501	297	350	339	118	109	183	3.6029	3.36136	3.72193	1.55826	1.60752	1.7259	0.00179994	-1.0362	down	[P]	Inorganic ion transport and metabolism	Molecular Function: potassium ion transmembrane transporter activity (GO:0015079);; Cellular Component: integral component of membrane (GO:0016021);; Biological Process: potassium ion transmembrane transport (GO:0071805);;	K03549|0|sot:102586526|K03549 KUP system potassium uptake protein | (RefSeq) potassium transporter 8-like	--	--	--	K+ potassium transporter	Potassium transporter 8 OS=Arabidopsis thaliana OX=3702 GN=POT8 PE=2 SV=2	P	Inorganic ion transport and metabolism	PREDICTED: potassium transporter 8-like [Solanum tuberosum]
PGSC0003DMG400005039	22	30	13	1796	645	404	0.322854	0.37781	0.191501	27.3927	10.698	6.74375	7.95274e-25	3.81762	up	[G]	Carbohydrate transport and metabolism	Molecular Function: sugar:proton symporter activity (GO:0005351);; Molecular Function: glucose transmembrane transporter activity (GO:0005355);; Cellular Component: integral component of plasma membrane (GO:0005887);; Biological Process: proton transport (GO:0015992);; Biological Process: glucose import (GO:0046323);; Biological Process: glucose transmembrane transport (GO:1904659);;	--	--	[R]	General function prediction only	Sugar (and other) transporter;; Major Facilitator Superfamily	Sugar carrier protein C OS=Ricinus communis OX=3988 GN=STC PE=2 SV=1	G	Carbohydrate transport and metabolism	PREDICTED: sugar carrier protein C-like [Solanum tuberosum]
PGSC0003DMG400032788	422	251	234	747	758	578	3.86733	2.40133	2.0975	7.29854	7.26586	5.72862	0.00045347	1.10594	up	--	--	Molecular Function: diacylglycerol O-acyltransferase activity (GO:0004144);; Cellular Component: endoplasmic reticulum membrane (GO:0005789);; Cellular Component: chloroplast envelope (GO:0009941);; Cellular Component: integral component of membrane (GO:0016021);; Biological Process: triglyceride biosynthetic process (GO:0019432);;	K11155|0|sot:102593515|K11155 diacylglycerol O-acyltransferase 1 [EC:2.3.1.20 2.3.1.75 2.3.1.76] | (RefSeq) diacylglycerol O-acyltransferase 1	Glycerolipid metabolism (ko00561)	[I]	Lipid transport and metabolism	MBOAT, membrane-bound O-acyltransferase family	Diacylglycerol O-acyltransferase 1 OS=Corylus americana OX=78632 GN=DGAT1 PE=1 SV=1	S	Function unknown	PREDICTED: diacylglycerol O-acyltransferase 1 [Solanum tuberosum]
PGSC0003DMG400019510	145	207	193	65	77	86	2.06144	2.69539	2.94513	0.925072	1.14888	1.26814	0.00485008	-1.00465	down	[C]	Energy production and conversion	Biological Process: tRNA processing (GO:0008033);; Cellular Component: chloroplast (GO:0009507);; Biological Process: vitamin E biosynthetic process (GO:0010189);; Biological Process: photosynthesis (GO:0015979);; Biological Process: chlorophyll biosynthetic process (GO:0015995);; Molecular Function: oxidoreductase activity, acting on the CH-CH group of donors, NAD or NADP as acceptor (GO:0016628…	K10960|0|sot:102598599|K10960 geranylgeranyl diphosphate/geranylgeranyl-bacteriochlorophyllide a reductase [EC:1.3.1.83 1.3.1.111] | (RefSeq) geranylgeranyl diphosphate reductase, chloroplastic	Porphyrin and chlorophyll metabolism (ko00860);; Terpenoid backbone biosynthesis (ko00900)	--	--	FAD binding domain;; Lycopene cyclase protein;; Glucose inhibited division protein A	Geranylgeranyl diphosphate reductase, chloroplastic OS=Nicotiana tabacum OX=4097 GN=CHLP PE=2 SV=1	C	Energy production and conversion	PREDICTED: geranylgeranyl diphosphate reductase, chloroplastic [Solanum tuberosum]
PGSC0003DMG400024718	587	224	291	117	46	44	19.7025	6.85426	10.4502	3.93546	1.60582	1.53521	6.95813e-05	-1.68323	down	--	--	Cellular Component: integral component of mitochondrial inner membrane (GO:0031305);; Biological Process: mitochondrial respiratory chain complex IV assembly (GO:0033617);; Cellular Component: mitochondrial respiratory chain supercomplex (GO:0097249);;	--	--	--	--	Hypoxia induced protein conserved region	--	S	Function unknown	PREDICTED: uncharacterized protein LOC102582605 [Solanum tuberosum]
PGSC0003DMG400018965	655	544	913	405	115	223	25.2957	18.5911	39.8093	16.246	4.37707	8.286	0.00695059	-1.13044	down	--	--	Cellular Component: integral component of membrane (GO:0016021);;	--	--	--	--	Early nodulin 93 ENOD93 protein	Early nodulin-93 OS=Glycine max OX=3847 PE=2 SV=1	--	--	PREDICTED: early nodulin-93-like isoform X1 [Solanum tuberosum]
PGSC0003DMG400012195	243	233	254	120	76	105	3.85961	3.56456	4.69508	1.798	1.30082	1.85748	0.00174693	-1.05001	down	--	--	--	--	--	--	--	--	--	S	Function unknown	PREDICTED: uncharacterized protein LOC102590970 [Solanum tuberosum]
PGSC0003DMG400025980	459	565	366	1432	1657	781	4.38833	6.88072	4.21561	9.96713	12.9042	5.83793	5.60312e-06	1.36588	up	--	--	--	--	--	--	--	--	--	S	Function unknown	PREDICTED: uncharacterized protein LOC102586936 [Solanum tuberosum]
PGSC0003DMG400023582	6	15	11	81	47	39	0.14728	0.39118	0.329179	2.33459	1.43872	1.17233	0.00275338	1.44513	up	--	--	Molecular Function: DNA binding (GO:0003677);;	--	--	--	--	ZF-HD protein dimerisation region	Zinc-finger homeodomain protein 1 OS=Oryza sativa subsp. indica OX=39946 GN=ZHD1 PE=3 SV=1	S	Function unknown	PREDICTED: zinc-finger homeodomain protein 2-like [Solanum tuberosum]
PGSC0003DMG400028567	168	209	289	46	73	93	2.723	2.95271	4.06632	0.573462	1.04578	1.50658	0.00170453	-1.25386	down	[G]	Carbohydrate transport and metabolism	Molecular Function: sugar:proton symporter activity (GO:0005351);; Molecular Function: glucose transmembrane transporter activity (GO:0005355);; Cellular Component: integral component of plasma membrane (GO:0005887);; Biological Process: proton transport (GO:0015992);; Biological Process: glucose import (GO:0046323);; Biological Process: glucose transmembrane transport (GO:1904659);;	K08145|0|sot:102591971|K08145 MFS transporter, SP family, solute carrier family 2 (facilitated glucose transporter), member 8 | (RefSeq) sugar transporter ERD6-like 5	--	[R]	General function prediction only	Sugar (and other) transporter;; Major Facilitator Superfamily	Sugar transporter ERD6-like 5 OS=Arabidopsis thaliana OX=3702 GN=At1g54730 PE=2 SV=2	G	Carbohydrate transport and metabolism	PREDICTED: sugar transporter ERD6-like 5 [Solanum tuberosum]
Solanum_tuberosum_newGene_12430	285	335	367	135	107	169	3.79165	4.07379	5.22293	1.80058	1.49781	2.3402	0.00128536	-1.04553	down	[HR]	Coenzyme transport and metabolism;; General function prediction only	Molecular Function: hydrolase activity (GO:0016787);;	--	--	[R]	General function prediction only	alpha/beta hydrolase fold;; Alpha/beta hydrolase family;; BAAT / Acyl-CoA thioester hydrolase C terminal;; Serine aminopeptidase, S33;; TAP-like protein	Probable LRR receptor-like serine/threonine-protein kinase At1g53440 OS=Arabidopsis thaliana OX=3702 GN=At1g53440 PE=2 SV=2	S	Function unknown	PREDICTED: uncharacterized protein LOC104237044 [Nicotiana sylvestris]
PGSC0003DMG400006636	413	581	541	162	215	209	5.85178	7.72997	8.63139	2.48491	3.26423	3.09027	1.50313e-05	-1.18974	down	[G]	Carbohydrate transport and metabolism	Biological Process: glucose transport (GO:0015758);; Cellular Component: integral component of membrane (GO:0016021);; Biological Process: hexose transmembrane transport (GO:0035428);; Molecular Function: sugar transmembrane transporter activity (GO:0051119);;	K08145|1.24645e-159|sot:102603484|K08145 MFS transporter, SP family, solute carrier family 2 (facilitated glucose transporter), member 8 | (RefSeq) sugar transporter ERD6-like 5	--	[R]	General function prediction only	Sugar (and other) transporter	Sugar transporter ERD6-like 18 OS=Arabidopsis thaliana OX=3702 GN=SFP2 PE=2 SV=1	G	Carbohydrate transport and metabolism	PREDICTED: sugar transporter ERD6-like 5 [Solanum tuberosum]
PGSC0003DMG400004343	35	52	49	8	10	7	2.29335	3.11244	3.44601	0.499181	0.662778	0.418859	0.0039858	-1.39516	down	--	--	Molecular Function: O-methyltransferase activity (GO:0008171);; Biological Process: methylation (GO:0032259);; Molecular Function: protein dimerization activity (GO:0046983);;	--	--	[R]	General function prediction only	Dimerisation domain	Probable O-methyltransferase 3 OS=Humulus lupulus OX=3486 GN=OMT3 PE=2 SV=1	--	--	PREDICTED: trans-resveratrol di-O-methyltransferase-like [Solanum tuberosum]
PGSC0003DMG400024081	159	161	205	44	35	89	1.62083	1.50405	2.23366	0.631452	0.4349	0.950301	0.00554044	-1.18929	down	[S]	Function unknown	Cellular Component: integral component of membrane (GO:0016021);; Biological Process: transmembrane transport (GO:0055085);;	--	--	--	--	OPT oligopeptide transporter protein	Probable metal-nicotianamine transporter YSL7 OS=Arabidopsis thaliana OX=3702 GN=YSL7 PE=2 SV=1	S	Function unknown	PREDICTED: probable metal-nicotianamine transporter YSL7 [Solanum tuberosum]
PGSC0003DMG400006672	25303	34956	30350	9064	12057	17153	225.73	287.124	299.168	85.5088	126.9	156.424	0.000140036	-1.05534	down	[M]	Cell wall/membrane/envelope biogenesis	Biological Process: starch metabolic process (GO:0005982);; Biological Process: sucrose metabolic process (GO:0005985);; Biological Process: seed maturation (GO:0010431);; Molecular Function: sucrose synthase activity (GO:0016157);;	K00695|0|sot:102577575|K00695 sucrose synthase [EC:2.4.1.13] | (RefSeq) sucrose synthase	Starch and sucrose metabolism (ko00500)	[M]	Cell wall/membrane/envelope biogenesis	Sucrose synthase;; Sucrose synthase;; Glycosyl transferases group 1;; Glycosyl transferases group 1	Sucrose synthase 2 OS=Pisum sativum OX=3888 GN=SUS2 PE=2 SV=1	M	Cell wall/membrane/envelope biogenesis	sucrose synthase [Solanum tuberosum]
