# Supplementary material for: Integrative mRNA and microRNA Analysis Exploring the Inducing Effect and Mechanism of Diallyl Trisulfide (DATS) on Potato against Late Blight
Source: Int J Mol Sci. 2023 Feb 9;24(4):3474. doi: 10.3390/ijms24043474 (PMC9962630; doi:10.3390/ijms24043474)
Supplement: Supplementary file 1 [file ijms-24-03474-s001.zip › Supplementary Table S9.xlsx]

## Sheet: DATS_VS_CK
Supplementary Table S9 Identification of differential expression miRNAs and target genes
#Gene	ID	CK1_Count	CK2_Count	CK3_Count	DATS1_Count	DATS2_Count	DATS3_Count	CK1_FPKM	CK2_FPKM	CK3_FPKM	DATS1_FPKM	DATS2_FPKM	DATS3_FPKM	Pvalue	FDR	log2FC	regulated	COG_class	COG_class_annotation	GO_annotation	KEGG_annotation	KOG_class	KOG_class_annotation	Pfam_annotation	Swissprot_annotation	eggNOG_class	eggNOG_class_annotation	nr_annotation
PGSC0003DMG400031207	stu-miR166a-5p	85	267	73	251	46	206	689.023	1417.75	755.232	864.206	457.511	738.558	0.0104231	0.180801	-0.923987	down	--	--	--	--	--	--	--	Uncharacterized protein At5g64816 OS=Arabidopsis thaliana OX=3702 GN=At5g64816 PE=2 SV=1	S	Function unknown	PREDICTED: uncharacterized protein LOC107015887 [Solanum pennellii]
PGSC0003DMG401003998	stu-miR166a-5p	85	267	73	251	46	206	689.023	1417.75	755.232	864.206	457.511	738.558	0.0104231	0.180801	-0.923987	down	[T]	Signal transduction mechanisms	Molecular Function: protein serine/threonine kinase activity (GO:0004674);; Molecular Function: ATP binding (GO:0005524);; Biological Process: protein phosphorylation (GO:0006468);;	K08269|8.38598e-133|sly:101268335|K08269 serine/threonine-protein kinase ULK/ATG1 [EC:2.7.11.1] | (RefSeq) serine/threonine-protein kinase ATG1t	[OUT]	--	Protein kinase domain;; Protein tyrosine kinase	Serine/threonine-protein kinase ATG1t OS=Arabidopsis thaliana OX=3702 GN=At1g49180 PE=2 SV=1	T	Signal transduction mechanisms	PREDICTED: serine/threonine-protein kinase ATG1t isoform X5 [Solanum tuberosum]
PGSC0003DMG400027552	stu-miR166a-5p	85	267	73	251	46	206	689.023	1417.75	755.232	864.206	457.511	738.558	0.0104231	0.180801	-0.923987	down	--	--	--	--	--	--	--	--	--	--	PREDICTED: uncharacterized protein LOC104647144 [Solanum lycopersicum]
PGSC0003DMG400029831	stu-miR166a-5p	85	267	73	251	46	206	689.023	1417.75	755.232	864.206	457.511	738.558	0.0104231	0.180801	-0.923987	down	--	--	Biological Process: endosomal transport (GO:0016197);; Cellular Component: AP-type membrane coat adaptor complex (GO:0030119);;	K19022|0|sot:102605092|K19022 AP-5 complex subunit beta-1 | (RefSeq) uncharacterized LOC102605092	--	--	--	--	U	Intracellular trafficking, secretion, and vesicular transport	PREDICTED: uncharacterized protein LOC102605092 [Solanum tuberosum]
PGSC0003DMG400019713	stu-miR166a-5p	85	267	73	251	46	206	689.023	1417.75	755.232	864.206	457.511	738.558	0.0104231	0.180801	-0.923987	down	--	;;	--	K04733|0|sot:102605410|K04733 interleukin-1 receptor-associated kinase 4 [EC:2.7.11.1] | (RefSeq) glycerophosphodiester phosphodiesterase protein kinase domain-containing GDPDL2-like	--	--	Protein tyrosine kinase;; Protein kinase domain	Rust resistance kinase Lr10 OS=Triticum aestivum OX=4565 GN=LRK10 PE=2 SV=1	T	Signal transduction mechanisms	PREDICTED: glycerophosphodiester phosphodiesterase protein kinase domain-containing GDPDL2-like, partial [Solanum tuberosum]
PGSC0003DMG400033149	stu-miR166a-5p	85	267	73	251	46	206	689.023	1417.75	755.232	864.206	457.511	738.558	0.0104231	0.180801	-0.923987	down	--	--	--	--	--	--	--	--	S	Function unknown	PREDICTED: uncharacterized protein LOC107858292 [Capsicum annuum]
PGSC0003DMG401015009	stu-miR166a-5p	85	267	73	251	46	206	689.023	1417.75	755.232	864.206	457.511	738.558	0.0104231	0.180801	-0.923987	down	[K]	Transcription	Molecular Function: nucleotide binding (GO:0000166);; Molecular Function: protein kinase activity (GO:0004672);; Cellular Component: membrane (GO:0016020);; Biological Process: phosphorylation (GO:0016310);;	K13420|2.3298e-133|sot:102579850|K13420 LRR receptor-like serine/threonine-protein kinase FLS2 [EC:2.7.11.1] | (RefSeq) probable LRR receptor-like serine/threonine-protein kinase At3g47570	--	--	Leucine rich repeat;; Leucine Rich repeats (2 copies);; Leucine Rich Repeat;; Protein kinase domain;; Protein tyrosine kinase	LRR receptor-like serine/threonine-protein kinase EFR OS=Arabidopsis thaliana OX=3702 GN=EFR PE=1 SV=1	S	Function unknown	PREDICTED: probable LRR receptor-like serine/threonine-protein kinase At3g47570 [Solanum tuberosum]
PGSC0003DMG400025605	stu-miR166a-5p	85	267	73	251	46	206	689.023	1417.75	755.232	864.206	457.511	738.558	0.0104231	0.180801	-0.923987	down	--	;;	--	K04733|1.95784e-177|sot:102603387|K04733 interleukin-1 receptor-associated kinase 4 [EC:2.7.11.1] | (RefSeq) glycerophosphodiester phosphodiesterase protein kinase domain-containing GDPDL2-like	--	--	Protein tyrosine kinase;; Protein kinase domain	Rust resistance kinase Lr10 OS=Triticum aestivum OX=4565 GN=LRK10 PE=2 SV=1	T	Signal transduction mechanisms	PREDICTED: glycerophosphodiester phosphodiesterase protein kinase domain-containing GDPDL2-like [Solanum tuberosum]
PGSC0003DMG400026247	stu-miR166a-5p	85	267	73	251	46	206	689.023	1417.75	755.232	864.206	457.511	738.558	0.0104231	0.180801	-0.923987	down	[V]	Defense mechanisms	Cellular Component: nucleus (GO:0005634);; Cellular Component: chromosome (GO:0005694);; Molecular Function: zinc ion binding (GO:0008270);; Molecular Function: histone-lysine N-methyltransferase activity (GO:0018024);; Biological Process: histone lysine methylation (GO:0034968);; Molecular Function: histone binding (GO:0042393);;	K11420|0|sot:102593293|K11420 euchromatic histone-lysine N-methyltransferase [EC:2.1.1.43] | (RefSeq) histone-lysine N-methyltransferase, H3 lysine-9 specific SUVH8-like	[BK]	--	SAD/SRA domain;; SET domain;; Pre-SET motif	Histone-lysine N-methyltransferase, H3 lysine-9 specific SUVH5 OS=Arabidopsis thaliana OX=3702 GN=SUVH5 PE=1 SV=1	S	Function unknown	PREDICTED: histone-lysine N-methyltransferase, H3 lysine-9 specific SUVH8-like [Solanum tuberosum]
PGSC0003DMG400022096	stu-miR166a-5p	85	267	73	251	46	206	689.023	1417.75	755.232	864.206	457.511	738.558	0.0104231	0.180801	-0.923987	down	[O]	Posttranslational modification, protein turnover, chaperones	Biological Process: protein polyubiquitination (GO:0000209);; Cellular Component: nucleus (GO:0005634);; Cellular Component: cytoplasm (GO:0005737);; Biological Process: cellular response to DNA damage stimulus (GO:0006974);; Molecular Function: ubiquitin protein ligase binding (GO:0031625);; Molecular Function: ubiquitin protein ligase activity (GO:0061630);;	K13960|0|sot:102578657|K13960 ubiquitin-conjugating enzyme E2 T [EC:2.3.2.23] | (RefSeq) uncharacterized LOC102578657	[O]	Posttranslational modification, protein turnover, chaperones	--	Probable ubiquitin-conjugating enzyme E2 37 OS=Arabidopsis thaliana OX=3702 GN=UBC37 PE=2 SV=2	O	Posttranslational modification, protein turnover, chaperones	PREDICTED: uncharacterized protein LOC102578657 [Solanum tuberosum]
PGSC0003DMG400029899	stu-miR166a-5p	85	267	73	251	46	206	689.023	1417.75	755.232	864.206	457.511	738.558	0.0104231	0.180801	-0.923987	down	[M]	Cell wall/membrane/envelope biogenesis	Cellular Component: integral component of membrane (GO:0016021);; Molecular Function: glucuronosyl-N-acetylglucosaminyl-proteoglycan 4-alpha-N-acetylglucosaminyltransferase activity (GO:0050508);;	--	[GMW]	--	Exostosin family	Probable glycosyltransferase At5g25310 OS=Arabidopsis thaliana OX=3702 GN=At5g25310 PE=3 SV=2	S	Function unknown	PREDICTED: probable glycosyltransferase At5g25310 [Solanum tuberosum]
PGSC0003DMG400027550	stu-miR166a-5p	85	267	73	251	46	206	689.023	1417.75	755.232	864.206	457.511	738.558	0.0104231	0.180801	-0.923987	down	--	--	--	--	--	--	--	--	--	--	hypothetical protein T459_12585 [Capsicum annuum]
PGSC0003DMG400025833	stu-miR166a-5p	85	267	73	251	46	206	689.023	1417.75	755.232	864.206	457.511	738.558	0.0104231	0.180801	-0.923987	down	--	--	Cellular Component: proteasome complex (GO:0000502);; Cellular Component: nucleus (GO:0005634);; Cellular Component: cytosol (GO:0005829);; Biological Process: proteasome assembly (GO:0043248);;	K11876|0|spen:107010487|K11876 proteasome assembly chaperone 2 | (RefSeq) proteasome assembly chaperone 2	[S]	Function unknown	PAC2 family	--	O	Posttranslational modification, protein turnover, chaperones	PREDICTED: proteasome assembly chaperone 2 [Solanum lycopersicum]
PGSC0003DMG400024415	stu-miR166a-5p	85	267	73	251	46	206	689.023	1417.75	755.232	864.206	457.511	738.558	0.0104231	0.180801	-0.923987	down	--	--	Biological Process: negative regulation of transcription from RNA polymerase II promoter (GO:0000122);; Cellular Component: nucleus (GO:0005634);; Biological Process: methylation-dependent chromatin silencing (GO:0006346);; Molecular Function: methyl-CpG binding (GO:0008327);;	--	[KB]	--	--	Methyl-CpG-binding domain-containing protein 5 OS=Arabidopsis thaliana OX=3702 GN=MBD5 PE=1 SV=1	--	--	PREDICTED: methyl-CpG-binding domain-containing protein 6-like [Solanum tuberosum]
PGSC0003DMG400016015	stu-miR166a-5p	85	267	73	251	46	206	689.023	1417.75	755.232	864.206	457.511	738.558	0.0104231	0.180801	-0.923987	down	[K]	Transcription	Molecular Function: protein serine/threonine kinase activity (GO:0004674);; Molecular Function: ATP binding (GO:0005524);; Biological Process: protein phosphorylation (GO:0006468);; Cellular Component: integral component of membrane (GO:0016021);;	--	--	--	Leucine rich repeat;; Leucine Rich repeats (2 copies);; Protein kinase domain;; Protein tyrosine kinase;; Leucine Rich Repeat;; Leucine rich repeat N-terminal domain	Receptor kinase-like protein Xa21 OS=Oryza sativa subsp. indica OX=39946 GN=XA21 PE=1 SV=1	S	Function unknown	PREDICTED: probable LRR receptor-like serine/threonine-protein kinase At3g47570 [Solanum tuberosum]
PGSC0003DMG400023638	stu-miR166a-5p	85	267	73	251	46	206	689.023	1417.75	755.232	864.206	457.511	738.558	0.0104231	0.180801	-0.923987	down	[K]	Transcription	Molecular Function: protein serine/threonine kinase activity (GO:0004674);; Molecular Function: ATP binding (GO:0005524);; Biological Process: protein phosphorylation (GO:0006468);; Cellular Component: integral component of membrane (GO:0016021);;	K13420|0|sot:102579524|K13420 LRR receptor-like serine/threonine-protein kinase FLS2 [EC:2.7.11.1] | (RefSeq) probable LRR receptor-like serine/threonine-protein kinase At3g47570	--	--	Leucine rich repeat;; Protein kinase domain;; Leucine Rich repeats (2 copies);; Protein tyrosine kinase;; Leucine Rich Repeat;; Leucine rich repeat N-terminal domain;; Leucine Rich repeat	Probable LRR receptor-like serine/threonine-protein kinase At3g47570 OS=Arabidopsis thaliana OX=3702 GN=At3g47570 PE=2 SV=1	S	Function unknown	PREDICTED: probable LRR receptor-like serine/threonine-protein kinase At3g47570 [Solanum tuberosum]
PGSC0003DMG400002275	stu-miR166a-5p	85	267	73	251	46	206	689.023	1417.75	755.232	864.206	457.511	738.558	0.0104231	0.180801	-0.923987	down	[K]	Transcription	Molecular Function: ATP binding (GO:0005524);; Biological Process: defense response (GO:0006952);; Molecular Function: ADP binding (GO:0043531);;	K13459|0|sot:102587424|K13459 disease resistance protein RPS2 | (RefSeq) disease resistance protein At4g27190-like	[T]	Signal transduction mechanisms	NB-ARC domain;; Leucine Rich repeats (2 copies);; Leucine rich repeat	Disease resistance protein At4g27190 OS=Arabidopsis thaliana OX=3702 GN=At4g27190 PE=2 SV=1	S	Function unknown	PREDICTED: disease resistance protein At4g27190-like [Solanum tuberosum]
PGSC0003DMG400027567	stu-miR166a-5p	85	267	73	251	46	206	689.023	1417.75	755.232	864.206	457.511	738.558	0.0104231	0.180801	-0.923987	down	--	--	--	--	--	--	--	--	--	--	PREDICTED: uncharacterized protein LOC104647144 [Solanum lycopersicum]
PGSC0003DMG400019720	stu-miR166a-5p	85	267	73	251	46	206	689.023	1417.75	755.232	864.206	457.511	738.558	0.0104231	0.180801	-0.923987	down	--	;;	--	K04733|0|sot:102605410|K04733 interleukin-1 receptor-associated kinase 4 [EC:2.7.11.1] | (RefSeq) glycerophosphodiester phosphodiesterase protein kinase domain-containing GDPDL2-like	--	--	Protein kinase domain;; Protein tyrosine kinase	Rust resistance kinase Lr10 OS=Triticum aestivum OX=4565 GN=LRK10 PE=2 SV=1	T	Signal transduction mechanisms	PREDICTED: glycerophosphodiester phosphodiesterase protein kinase domain-containing GDPDL2-like, partial [Solanum tuberosum]
PGSC0003DMG400005145	stu-miR166a-5p	85	267	73	251	46	206	689.023	1417.75	755.232	864.206	457.511	738.558	0.0104231	0.180801	-0.923987	down	[T]	Signal transduction mechanisms	Molecular Function: protein serine/threonine kinase activity (GO:0004674);; Molecular Function: ATP binding (GO:0005524);; Cellular Component: intracellular (GO:0005622);; Biological Process: peptidyl-serine phosphorylation (GO:0018105);; Biological Process: intracellular signal transduction (GO:0035556);;	--	[TR]	--	Protein kinase domain;; Protein tyrosine kinase;; Kinase-like	Probable serine/threonine protein kinase IRE4 OS=Arabidopsis thaliana OX=3702 GN=IRE4 PE=2 SV=1	T	Signal transduction mechanisms	PREDICTED: probable serine/threonine protein kinase IRE4 isoform X1 [Solanum tuberosum]
PGSC0003DMG401023552	stu-miR166a-5p	85	267	73	251	46	206	689.023	1417.75	755.232	864.206	457.511	738.558	0.0104231	0.180801	-0.923987	down	[M]	Cell wall/membrane/envelope biogenesis	Molecular Function: protein serine/threonine kinase activity (GO:0004674);; Molecular Function: ATP binding (GO:0005524);; Biological Process: protein phosphorylation (GO:0006468);; Cellular Component: integral component of membrane (GO:0016021);;	K13420|0|sly:101266623|K13420 LRR receptor-like serine/threonine-protein kinase FLS2 [EC:2.7.11.1] | (RefSeq) receptor kinase-like protein Xa21	--	--	Protein kinase domain;; Protein tyrosine kinase;; Leucine rich repeat;; Leucine Rich repeats (2 copies);; Leucine Rich Repeat	Receptor kinase-like protein Xa21 OS=Oryza sativa subsp. indica OX=39946 GN=XA21 PE=1 SV=1	T	Signal transduction mechanisms	PREDICTED: receptor kinase-like protein Xa21 [Solanum lycopersicum]
PGSC0003DMG400014799	stu-miR166a-5p	85	267	73	251	46	206	689.023	1417.75	755.232	864.206	457.511	738.558	0.0104231	0.180801	-0.923987	down	--	--	Molecular Function: SNARE binding (GO:0000149);; Molecular Function: SNAP receptor activity (GO:0005484);; Biological Process: intracellular protein transport (GO:0006886);; Biological Process: vesicle fusion (GO:0006906);; Cellular Component: endomembrane system (GO:0012505);; Cellular Component: integral component of membrane (GO:0016021);; Cellular Component: SNARE complex (GO:0031201);; Biolo…	--	[U]	Intracellular trafficking, secretion, and vesicular transport	Syntaxin-like protein;; SNARE domain;; Syntaxin	Syntaxin-22 OS=Arabidopsis thaliana OX=3702 GN=SYP22 PE=1 SV=1	U	Intracellular trafficking, secretion, and vesicular transport	PREDICTED: syntaxin-22 [Solanum lycopersicum]
PGSC0003DMG400041298	stu-miR166a-5p	85	267	73	251	46	206	689.023	1417.75	755.232	864.206	457.511	738.558	0.0104231	0.180801	-0.923987	down	--	--	--	--	--	--	--	--	--	--	hypothetical protein A4A49_32097 [Nicotiana attenuata]
PGSC0003DMG400019712	stu-miR166a-5p	85	267	73	251	46	206	689.023	1417.75	755.232	864.206	457.511	738.558	0.0104231	0.180801	-0.923987	down	--	;;	--	--	[T]	Signal transduction mechanisms	Protein kinase domain;; Protein tyrosine kinase;; Protein kinase domain;; Protein tyrosine kinase	LEAF RUST 10 DISEASE-RESISTANCE LOCUS RECEPTOR-LIKE PROTEIN KINASE-like 2.5 OS=Arabidopsis thaliana OX=3702 GN=LRK10L-2.5 PE=3 SV=1	T	Signal transduction mechanisms	PREDICTED: rust resistance kinase Lr10-like [Nicotiana tabacum]
PGSC0003DMG400017728	stu-miR166a-5p	85	267	73	251	46	206	689.023	1417.75	755.232	864.206	457.511	738.558	0.0104231	0.180801	-0.923987	down	--	;;	--	--	--	--	Protein kinase domain;; Protein tyrosine kinase	Rust resistance kinase Lr10 OS=Triticum aestivum OX=4565 GN=LRK10 PE=2 SV=1	T	Signal transduction mechanisms	PREDICTED: glycerophosphodiester phosphodiesterase protein kinase domain-containing GDPDL2-like [Solanum tuberosum]
PGSC0003DMG400014261	stu-miR166a-5p	85	267	73	251	46	206	689.023	1417.75	755.232	864.206	457.511	738.558	0.0104231	0.180801	-0.923987	down	[T]	Signal transduction mechanisms	Molecular Function: calmodulin-dependent protein kinase activity (GO:0004683);; Molecular Function: calmodulin binding (GO:0005516);; Molecular Function: ATP binding (GO:0005524);; Cellular Component: nucleus (GO:0005634);; Cellular Component: cytoplasm (GO:0005737);; Cellular Component: plasma membrane (GO:0005886);; Biological Process: abscisic acid-activated signaling pathway (GO:0009738);; Mo…	--	[T]	Signal transduction mechanisms	Protein kinase domain;; Protein tyrosine kinase	Calcium-dependent protein kinase 17 OS=Arabidopsis thaliana OX=3702 GN=CPK17 PE=2 SV=1	T	Signal transduction mechanisms	PREDICTED: CDPK-like protein isoform X1 [Solanum tuberosum]
PGSC0003DMG400004132	stu-miR166a-5p	85	267	73	251	46	206	689.023	1417.75	755.232	864.206	457.511	738.558	0.0104231	0.180801	-0.923987	down	[J]	Translation, ribosomal structure and biogenesis	Molecular Function: peptide alpha-N-acetyltransferase activity (GO:0004596);; Biological Process: N-terminal protein amino acid acetylation (GO:0006474);; Cellular Component: protein acetyltransferase complex (GO:0031248);;	--	--	--	Acetyltransferase (GNAT) family	--	S	Function unknown	PREDICTED: uncharacterized protein LOC102582103 [Solanum tuberosum]
PGSC0003DMG400011509	stu-miR166a-5p	85	267	73	251	46	206	689.023	1417.75	755.232	864.206	457.511	738.558	0.0104231	0.180801	-0.923987	down	[K]	Transcription	Biological Process: metabolic process (GO:0008152);; Molecular Function: kinase activity (GO:0016301);;	--	--	--	Protein kinase domain;; Protein tyrosine kinase;; Leucine rich repeat;; Leucine Rich repeats (2 copies);; Leucine Rich Repeat;; Leucine Rich repeat	Probable LRR receptor-like serine/threonine-protein kinase At3g47570 OS=Arabidopsis thaliana OX=3702 GN=At3g47570 PE=2 SV=1	S	Function unknown	PREDICTED: putative receptor-like protein kinase At3g47110 [Solanum lycopersicum]
PGSC0003DMG401013152	stu-miR166a-5p	85	267	73	251	46	206	689.023	1417.75	755.232	864.206	457.511	738.558	0.0104231	0.180801	-0.923987	down	--	--	Cellular Component: plasmodesma (GO:0009506);; Cellular Component: integral component of membrane (GO:0016021);;	--	--	--	--	--	S	Function unknown	PREDICTED: uncharacterized protein LOC102595100 isoform X3 [Solanum tuberosum]
PGSC0003DMG400025600	stu-miR166a-5p	85	267	73	251	46	206	689.023	1417.75	755.232	864.206	457.511	738.558	0.0104231	0.180801	-0.923987	down	--	;;	--	K04733|0|sot:102605410|K04733 interleukin-1 receptor-associated kinase 4 [EC:2.7.11.1] | (RefSeq) glycerophosphodiester phosphodiesterase protein kinase domain-containing GDPDL2-like	[T]	Signal transduction mechanisms	Protein kinase domain;; Protein tyrosine kinase	Rust resistance kinase Lr10 OS=Triticum aestivum OX=4565 GN=LRK10 PE=2 SV=1	--	--	PREDICTED: glycerophosphodiester phosphodiesterase protein kinase domain-containing GDPDL2-like, partial [Solanum tuberosum]
PGSC0003DMG400010468	stu-miR166a-5p	85	267	73	251	46	206	689.023	1417.75	755.232	864.206	457.511	738.558	0.0104231	0.180801	-0.923987	down	--	--	--	--	--	--	IQ calmodulin-binding motif	Protein IQ-DOMAIN 1 OS=Arabidopsis thaliana OX=3702 GN=IQD1 PE=1 SV=1	Z	Cytoskeleton	PREDICTED: uncharacterized protein LOC102605337 [Solanum tuberosum]
PGSC0003DMG400010941	stu-miR166a-5p	85	267	73	251	46	206	689.023	1417.75	755.232	864.206	457.511	738.558	0.0104231	0.180801	-0.923987	down	[T]	Signal transduction mechanisms	Molecular Function: protein serine/threonine kinase activity (GO:0004674);; Molecular Function: ATP binding (GO:0005524);; Biological Process: protein phosphorylation (GO:0006468);; Cellular Component: integral component of membrane (GO:0016021);;	K13420|7.60206e-87|spen:107015604|K13420 LRR receptor-like serine/threonine-protein kinase FLS2 [EC:2.7.11.1] | (RefSeq) LRR receptor-like serine/threonine-protein kinase EFR	--	--	Protein kinase domain;; Protein tyrosine kinase	Receptor kinase-like protein Xa21 OS=Oryza sativa subsp. indica OX=39946 GN=XA21 PE=1 SV=1	S	Function unknown	PREDICTED: LRR receptor-like serine/threonine-protein kinase EFR isoform X1 [Solanum pennellii]
PGSC0003DMG402005482	stu-miR166a-5p	85	267	73	251	46	206	689.023	1417.75	755.232	864.206	457.511	738.558	0.0104231	0.180801	-0.923987	down	[K]	Transcription	Molecular Function: nucleotide binding (GO:0000166);; Molecular Function: protein kinase activity (GO:0004672);; Cellular Component: membrane (GO:0016020);; Biological Process: phosphorylation (GO:0016310);;	--	--	--	Protein kinase domain;; Protein tyrosine kinase;; Leucine rich repeat;; Leucine Rich repeats (2 copies);; Leucine Rich Repeat;; Leucine rich repeat N-terminal domain	Probable LRR receptor-like serine/threonine-protein kinase At3g47570 OS=Arabidopsis thaliana OX=3702 GN=At3g47570 PE=2 SV=1	S	Function unknown	PREDICTED: putative receptor-like protein kinase At3g47110 [Solanum tuberosum]
PGSC0003DMG400019566	stu-miR166a-5p	85	267	73	251	46	206	689.023	1417.75	755.232	864.206	457.511	738.558	0.0104231	0.180801	-0.923987	down	--	;;	--	K04733|0|sot:102603956|K04733 interleukin-1 receptor-associated kinase 4 [EC:2.7.11.1] | (RefSeq) probable receptor-like protein kinase At5g39020	--	--	Protein kinase domain;; Protein tyrosine kinase	Rust resistance kinase Lr10 OS=Triticum aestivum OX=4565 GN=LRK10 PE=2 SV=1	T	Signal transduction mechanisms	PREDICTED: probable receptor-like protein kinase At5g39020 isoform X2 [Solanum tuberosum]
PGSC0003DMG400003932	stu-miR166a-5p	85	267	73	251	46	206	689.023	1417.75	755.232	864.206	457.511	738.558	0.0104231	0.180801	-0.923987	down	[L]	Replication, recombination and repair	Biological Process: photoreactive repair (GO:0000719);; Molecular Function: deoxyribodipyrimidine photo-lyase activity (GO:0003904);; Biological Process: UV protection (GO:0009650);;	K01669|0|sot:102578286|K01669 deoxyribodipyrimidine photo-lyase [EC:4.1.99.3] | (RefSeq) deoxyribodipyrimidine photo-lyase	[LT]	--	DNA photolyase	Deoxyribodipyrimidine photo-lyase OS=Arabidopsis thaliana OX=3702 GN=PHR1 PE=2 SV=1	L	Replication, recombination and repair	PREDICTED: deoxyribodipyrimidine photo-lyase [Solanum tuberosum]
PGSC0003DMG400023614	stu-miR166a-5p	85	267	73	251	46	206	689.023	1417.75	755.232	864.206	457.511	738.558	0.0104231	0.180801	-0.923987	down	[K]	Transcription	Molecular Function: nucleotide binding (GO:0000166);; Molecular Function: protein kinase activity (GO:0004672);; Cellular Component: membrane (GO:0016020);; Biological Process: phosphorylation (GO:0016310);;	K04733|0|sot:107060481|K04733 interleukin-1 receptor-associated kinase 4 [EC:2.7.11.1] | (RefSeq) LRR receptor-like serine/threonine-protein kinase EFR	--	--	Protein kinase domain;; Protein tyrosine kinase;; Leucine Rich repeats (2 copies);; Leucine rich repeat	Receptor kinase-like protein Xa21 OS=Oryza sativa subsp. indica OX=39946 GN=XA21 PE=1 SV=1	S	Function unknown	PREDICTED: LRR receptor-like serine/threonine-protein kinase EFR [Solanum tuberosum]
PGSC0003DMG400020740	stu-miR172b-5p	9	8	4	88	10	140	72.9554	42.4793	41.3826	302.989	99.4589	501.932	0.00115498	0.0578774	1.62288	up	--	--	Biological Process: defense response (GO:0006952);; Molecular Function: ADP binding (GO:0043531);;	--	[T]	Signal transduction mechanisms	NB-ARC domain	Putative late blight resistance protein homolog R1B-19 OS=Solanum demissum OX=50514 GN=R1B-19 PE=5 SV=2	S	Function unknown	PREDICTED: putative late blight resistance protein homolog R1A-3 isoform X3 [Solanum tuberosum]
PGSC0003DMG400001790	stu-miR172b-5p	9	8	4	88	10	140	72.9554	42.4793	41.3826	302.989	99.4589	501.932	0.00115498	0.0578774	1.62288	up	--	--	--	--	[R]	General function prediction only	PPR repeat family;; PPR repeat;; PPR repeat;; Pentatricopeptide repeat domain;; Pentacotripeptide-repeat region of PRORP	Pentatricopeptide repeat-containing protein At1g08070, chloroplastic OS=Arabidopsis thaliana OX=3702 GN=PCMP-H12 PE=2 SV=1	S	Function unknown	PREDICTED: pentatricopeptide repeat-containing protein At1g08070, chloroplastic-like [Solanum tuberosum]
PGSC0003DMG400020269	stu-miR172b-5p	9	8	4	88	10	140	72.9554	42.4793	41.3826	302.989	99.4589	501.932	0.00115498	0.0578774	1.62288	up	[G]	Carbohydrate transport and metabolism	Molecular Function: glucose-6-phosphate dehydrogenase activity (GO:0004345);; Cellular Component: cytoplasm (GO:0005737);; Biological Process: glucose metabolic process (GO:0006006);; Biological Process: pentose-phosphate shunt (GO:0006098);; Molecular Function: NADP binding (GO:0050661);; Biological Process: oxidation-reduction process (GO:0055114);;	K00036|0|sot:102595038|K00036 glucose-6-phosphate 1-dehydrogenase [EC:1.1.1.49 1.1.1.363] | (RefSeq) G6PD, g6pdh; glucose-6-phosphate 1-dehydrogenase, cytoplasmic isoform-like	[G]	Carbohydrate transport and metabolism	Glucose-6-phosphate dehydrogenase, C-terminal domain;; Glucose-6-phosphate dehydrogenase, NAD binding domain	Glucose-6-phosphate 1-dehydrogenase, cytoplasmic isoform OS=Solanum tuberosum OX=4113 GN=G6PDH PE=2 SV=1	G	Carbohydrate transport and metabolism	PREDICTED: glucose-6-phosphate 1-dehydrogenase, cytoplasmic isoform isoform X1 [Solanum tuberosum]
PGSC0003DMG400027885	stu-miR172b-5p	9	8	4	88	10	140	72.9554	42.4793	41.3826	302.989	99.4589	501.932	0.00115498	0.0578774	1.62288	up	--	--	Cellular Component: integral component of membrane (GO:0016021);; Biological Process: transmembrane transport (GO:0055085);;	K13754|0|sot:102581367|K13754 solute carrier family 24 (sodium/potassium/calcium exchanger), member 6 | (RefSeq) cation/calcium exchanger 4-like	[P]	Inorganic ion transport and metabolism	Sodium/calcium exchanger protein	Cation/calcium exchanger 4 OS=Arabidopsis thaliana OX=3702 GN=CCX4 PE=2 SV=1	P	Inorganic ion transport and metabolism	PREDICTED: cation/calcium exchanger 4-like [Solanum tuberosum]
PGSC0003DMG400026510	stu-miR172b-5p	9	8	4	88	10	140	72.9554	42.4793	41.3826	302.989	99.4589	501.932	0.00115498	0.0578774	1.62288	up	--	--	Molecular Function: RNA binding (GO:0003723);; Molecular Function: structural constituent of ribosome (GO:0003735);; Biological Process: translation (GO:0006412);; Cellular Component: cytosolic large ribosomal subunit (GO:0022625);; Biological Process: ribosome biogenesis (GO:0042254);;	--	--	--	Protein of unknown function (DUF1666)	--	S	Function unknown	PREDICTED: uncharacterized protein LOC102583113 [Solanum tuberosum]
PGSC0003DMG400014279	stu-miR172b-5p	9	8	4	88	10	140	72.9554	42.4793	41.3826	302.989	99.4589	501.932	0.00115498	0.0578774	1.62288	up	--	--	Molecular Function: DNA binding (GO:0003677);; Cellular Component: nucleus (GO:0005634);; Molecular Function: lipid binding (GO:0008289);;	K09338|0|sot:102579878|K09338 homeobox-leucine zipper protein | (RefSeq) homeobox-leucine zipper protein ROC5	--	--	START domain;; Homeobox domain	Homeobox-leucine zipper protein ANTHOCYANINLESS 2 OS=Arabidopsis thaliana OX=3702 GN=ANL2 PE=2 SV=1	S	Function unknown	PREDICTED: homeobox-leucine zipper protein ROC5 [Solanum tuberosum]
PGSC0003DMG400028012	stu-miR172b-5p	9	8	4	88	10	140	72.9554	42.4793	41.3826	302.989	99.4589	501.932	0.00115498	0.0578774	1.62288	up	[J]	Translation, ribosomal structure and biogenesis	Molecular Function: GTPase activity (GO:0003924);; Molecular Function: GTP binding (GO:0005525);; Cellular Component: nucleolus (GO:0005730);; Biological Process: ribosome biogenesis (GO:0042254);;	K14538|0|sot:102593978|K14538 nuclear GTP-binding protein | (RefSeq) guanine nucleotide-binding protein-like NSN1	[R]	General function prediction only	GNL3L/Grn1 putative GTPase;; 50S ribosome-binding GTPase;; Ferrous iron transport protein B	Guanine nucleotide-binding protein-like NSN1 OS=Arabidopsis thaliana OX=3702 GN=NSN1 PE=1 SV=1	S	Function unknown	PREDICTED: guanine nucleotide-binding protein-like NSN1 [Solanum tuberosum]
PGSC0003DMG400023730	stu-miR172b-5p	9	8	4	88	10	140	72.9554	42.4793	41.3826	302.989	99.4589	501.932	0.00115498	0.0578774	1.62288	up	--	--	--	--	--	--	--	F-box/LRR-repeat protein At5g63520 OS=Arabidopsis thaliana OX=3702 GN=At5g63520 PE=2 SV=1	S	Function unknown	PREDICTED: F-box/LRR-repeat protein At5g63520-like [Solanum tuberosum]
PGSC0003DMG400027460	stu-miR172b-5p	9	8	4	88	10	140	72.9554	42.4793	41.3826	302.989	99.4589	501.932	0.00115498	0.0578774	1.62288	up	[R]	General function prediction only	Molecular Function: GTP binding (GO:0005525);; Cellular Component: Golgi stack (GO:0005795);; Cellular Component: plasma membrane (GO:0005886);; Biological Process: small GTPase mediated signal transduction (GO:0007264);;	K07942|1.90952e-60|sot:102582483|K07942 ADP-ribosylation factor-like protein 1 | (RefSeq) ADP-ribosylation factor 1	[U]	Intracellular trafficking, secretion, and vesicular transport	ADP-ribosylation factor family;; Signal recognition particle receptor beta subunit	ADP-ribosylation factor 1 OS=Brassica rapa subsp. pekinensis OX=51351 GN=ARF1 PE=2 SV=3	S	Function unknown	ADP-ribosylation factor 1-like, partial [Olea europaea var. sylvestris]
PGSC0003DMG400000334	stu-miR172b-5p	9	8	4	88	10	140	72.9554	42.4793	41.3826	302.989	99.4589	501.932	0.00115498	0.0578774	1.62288	up	[S]	Function unknown	--	--	--	--	--	IQ domain-containing protein IQM1 OS=Arabidopsis thaliana OX=3702 GN=IQM1 PE=1 SV=1	S	Function unknown	PREDICTED: IQ domain-containing protein IQM1 [Solanum tuberosum]
PGSC0003DMG400018179	stu-miR172b-5p	9	8	4	88	10	140	72.9554	42.4793	41.3826	302.989	99.4589	501.932	0.00115498	0.0578774	1.62288	up	--	--	--	--	--	--	Armadillo/beta-catenin-like repeat	--	U	Intracellular trafficking, secretion, and vesicular transport	PREDICTED: uncharacterized protein LOC107060064 [Solanum tuberosum]
PGSC0003DMG400001921	stu-miR172b-5p	9	8	4	88	10	140	72.9554	42.4793	41.3826	302.989	99.4589	501.932	0.00115498	0.0578774	1.62288	up	[L]	Replication, recombination and repair	Molecular Function: nucleic acid binding (GO:0003676);; Molecular Function: RNA-DNA hybrid ribonuclease activity (GO:0004523);; Biological Process: RNA phosphodiester bond hydrolysis, endonucleolytic (GO:0090502);;	--	--	--	Reverse transcriptase-like	--	L	Replication, recombination and repair	PREDICTED: uncharacterized protein LOC102591092 isoform X2 [Solanum tuberosum]
PGSC0003DMG400013703	stu-miR172b-5p	9	8	4	88	10	140	72.9554	42.4793	41.3826	302.989	99.4589	501.932	0.00115498	0.0578774	1.62288	up	[M]	Cell wall/membrane/envelope biogenesis	Molecular Function: catalytic activity (GO:0003824);; Biological Process: biosynthetic process (GO:0009058);; Cellular Component: integral component of membrane (GO:0016021);;	K00967|0|sot:102590819|K00967 ethanolamine-phosphate cytidylyltransferase [EC:2.7.7.14] | (RefSeq) ethanolamine-phosphate cytidylyltransferase-like	[I]	Lipid transport and metabolism	Cytidylyltransferase-like;; FAD synthetase	Ethanolamine-phosphate cytidylyltransferase OS=Arabidopsis thaliana OX=3702 GN=PECT1 PE=1 SV=1	IM	--	PREDICTED: ethanolamine-phosphate cytidylyltransferase-like [Solanum tuberosum]
PGSC0003DMG402013193	stu-miR172b-5p	9	8	4	88	10	140	72.9554	42.4793	41.3826	302.989	99.4589	501.932	0.00115498	0.0578774	1.62288	up	[IR]	Lipid transport and metabolism ;; General function prediction only	Molecular Function: hydrolase activity, acting on ester bonds (GO:0016788);;	K21026|1.00183e-127|sot:102600150|K21026 acetylajmaline esterase [EC:3.1.1.80] | (RefSeq) GDSL esterase/lipase At5g03980-like	--	--	--	GDSL esterase/lipase At5g03980 OS=Arabidopsis thaliana OX=3702 GN=At5g03980 PE=2 SV=1	--	--	PREDICTED: GDSL esterase/lipase At5g03980-like isoform X1 [Solanum tuberosum]
PGSC0003DMG400009746	stu-miR172b-5p	9	8	4	88	10	140	72.9554	42.4793	41.3826	302.989	99.4589	501.932	0.00115498	0.0578774	1.62288	up	--	--	Molecular Function: calcium ion binding (GO:0005509);; Molecular Function: calcium-dependent phospholipid binding (GO:0005544);; Cellular Component: plasma membrane (GO:0005886);; Cellular Component: integral component of membrane (GO:0016021);;	--	--	--	C2 domain;; Plant phosphoribosyltransferase C-terminal	FT-interacting protein 1 OS=Arabidopsis thaliana OX=3702 GN=FTIP1 PE=1 SV=1	S	Function unknown	PREDICTED: protein QUIRKY [Solanum tuberosum]
PGSC0003DMG400002350	stu-miR172b-5p	9	8	4	88	10	140	72.9554	42.4793	41.3826	302.989	99.4589	501.932	0.00115498	0.0578774	1.62288	up	--	--	Molecular Function: DNA binding (GO:0003677);; Molecular Function: transcription factor activity, sequence-specific DNA binding (GO:0003700);; Cellular Component: nucleus (GO:0005634);; Biological Process: regulation of transcription, DNA-templated (GO:0006355);;	--	--	--	AP2 domain	Ethylene-responsive transcription factor CRF4 OS=Arabidopsis thaliana OX=3702 GN=CRF4 PE=1 SV=2	K	Transcription	PREDICTED: ethylene-responsive transcription factor CRF4-like [Solanum tuberosum]
PGSC0003DMG400009317	stu-miR172b-5p	9	8	4	88	10	140	72.9554	42.4793	41.3826	302.989	99.4589	501.932	0.00115498	0.0578774	1.62288	up	[F]	Nucleotide transport and metabolism	Molecular Function: uridine kinase activity (GO:0004849);; Molecular Function: ATP binding (GO:0005524);; Cellular Component: cytosol (GO:0005829);; Biological Process: carbohydrate metabolic process (GO:0005975);; Biological Process: pyrimidine nucleobase metabolic process (GO:0006206);; Biological Process: UMP biosynthetic process (GO:0006222);; Molecular Function: phosphoribulokinase activity …	K00855|0|sot:102591470|K00855 phosphoribulokinase [EC:2.7.1.19] | (RefSeq) phosphoribulokinase, chloroplastic	[TZ]	--	Phosphoribulokinase / Uridine kinase family	Phosphoribulokinase, chloroplastic OS=Triticum aestivum OX=4565 PE=2 SV=1	F	Nucleotide transport and metabolism	PREDICTED: phosphoribulokinase, chloroplastic [Solanum tuberosum]
PGSC0003DMG400019641	stu-miR172b-5p	9	8	4	88	10	140	72.9554	42.4793	41.3826	302.989	99.4589	501.932	0.00115498	0.0578774	1.62288	up	--	--	Molecular Function: kinase activity (GO:0016301);; Biological Process: phosphorylation (GO:0016310);;	--	[T]	Signal transduction mechanisms	Phosphatidylinositol 3- and 4-kinase	Phosphatidylinositol 4-kinase gamma 7 OS=Arabidopsis thaliana OX=3702 GN=PI4KG7 PE=1 SV=2	S	Function unknown	PREDICTED: phosphatidylinositol 4-kinase gamma 7-like [Solanum tuberosum]
PGSC0003DMG400017033	stu-miR172b-5p	9	8	4	88	10	140	72.9554	42.4793	41.3826	302.989	99.4589	501.932	0.00115498	0.0578774	1.62288	up	--	--	--	--	--	--	--	--	--	--	PREDICTED: uncharacterized protein LOC102588162 [Solanum tuberosum]
PGSC0003DMG400006481	stu-miR172b-5p	9	8	4	88	10	140	72.9554	42.4793	41.3826	302.989	99.4589	501.932	0.00115498	0.0578774	1.62288	up	--	--	Molecular Function: ATP binding (GO:0005524);; Cellular Component: nucleus (GO:0005634);; Cellular Component: cytoplasm (GO:0005737);; Biological Process: response to abscisic acid (GO:0009737);; Biological Process: embryo development ending in seed dormancy (GO:0009793);; Molecular Function: ligase activity (GO:0016874);; Biological Process: protein sumoylation (GO:0016925);; Molecular Function:…	K10577|2.32194e-101|sot:102582827|K10577 ubiquitin-conjugating enzyme E2 I | (RefSeq) SUMO-conjugating enzyme SCE1-like	[O]	Posttranslational modification, protein turnover, chaperones	Ubiquitin-conjugating enzyme	SUMO-conjugating enzyme SCE1 OS=Arabidopsis thaliana OX=3702 GN=SCE1 PE=1 SV=1	O	Posttranslational modification, protein turnover, chaperones	SUMO-conjugating enzyme SCE1-like [Solanum tuberosum]
PGSC0003DMG400006460	stu-miR172b-5p	9	8	4	88	10	140	72.9554	42.4793	41.3826	302.989	99.4589	501.932	0.00115498	0.0578774	1.62288	up	[V]	Defense mechanisms	Biological Process: response to desiccation (GO:0009269);;	--	--	--	Late embryogenesis abundant protein	Desiccation protectant protein Lea14 homolog OS=Glycine max OX=3847 PE=2 SV=1	S	Function unknown	PREDICTED: uncharacterized protein LOC102586028 [Solanum tuberosum]
PGSC0003DMG400030347	stu-miR172b-5p	9	8	4	88	10	140	72.9554	42.4793	41.3826	302.989	99.4589	501.932	0.00115498	0.0578774	1.62288	up	--	--	Molecular Function: copper ion binding (GO:0005507);; Biological Process: lignin biosynthetic process (GO:0009809);; Molecular Function: oxidoreductase activity, oxidizing metal ions (GO:0016722);; Biological Process: lignin catabolic process (GO:0046274);; Cellular Component: apoplast (GO:0048046);; Molecular Function: hydroquinone:oxygen oxidoreductase activity (GO:0052716);; Biological Process…	K05909|2.34197e-14|sot:102584179|K05909 laccase [EC:1.10.3.2] | (RefSeq) laccase-4-like	[Q]	Secondary metabolites biosynthesis, transport and catabolism	Multicopper oxidase	Laccase-10 OS=Arabidopsis thaliana OX=3702 GN=LAC10 PE=2 SV=1	Q	Secondary metabolites biosynthesis, transport and catabolism	hypothetical protein TSUD_212680, partial [Trifolium subterraneum]
PGSC0003DMG400025180	stu-miR172b-5p	9	8	4	88	10	140	72.9554	42.4793	41.3826	302.989	99.4589	501.932	0.00115498	0.0578774	1.62288	up	[V]	Defense mechanisms	Biological Process: drug transmembrane transport (GO:0006855);; Molecular Function: drug transmembrane transporter activity (GO:0015238);; Molecular Function: antiporter activity (GO:0015297);; Cellular Component: integral component of membrane (GO:0016021);;	K03327|0|sly:101243940|K03327 multidrug resistance protein, MATE family | (RefSeq) protein DETOXIFICATION 33-like	[R]	General function prediction only	MatE;; Polysaccharide biosynthesis C-terminal domain	Protein DETOXIFICATION 33 OS=Arabidopsis thaliana OX=3702 GN=DTX33 PE=2 SV=1	V	Defense mechanisms	PREDICTED: protein DETOXIFICATION 33-like isoform X1 [Solanum lycopersicum]
PGSC0003DMG401015827	stu-miR172b-5p	9	8	4	88	10	140	72.9554	42.4793	41.3826	302.989	99.4589	501.932	0.00115498	0.0578774	1.62288	up	--	--	Molecular Function: binding (GO:0005488);;	--	[T]	Signal transduction mechanisms	Wall-associated receptor kinase C-terminal	LEAF RUST 10 DISEASE-RESISTANCE LOCUS RECEPTOR-LIKE PROTEIN KINASE-like 2.1 OS=Arabidopsis thaliana OX=3702 GN=LRK10L-2.1 PE=3 SV=1	T	Signal transduction mechanisms	PREDICTED: probable receptor-like protein kinase At1g67000 [Solanum tuberosum]
PGSC0003DMG400011575	stu-miR172b-5p	9	8	4	88	10	140	72.9554	42.4793	41.3826	302.989	99.4589	501.932	0.00115498	0.0578774	1.62288	up	[O]	Posttranslational modification, protein turnover, chaperones	Molecular Function: copper ion binding (GO:0005507);; Molecular Function: ATP binding (GO:0005524);; Cellular Component: mitochondrial matrix (GO:0005759);; Cellular Component: vacuolar membrane (GO:0005774);; Cellular Component: cytosolic ribosome (GO:0022626);; Biological Process: protein refolding (GO:0042026);;	K04077|0|sot:102590709|K04077 chaperonin GroEL | (RefSeq) chaperonin CPN60-2, mitochondrial	[O]	Posttranslational modification, protein turnover, chaperones	TCP-1/cpn60 chaperonin family	Chaperonin CPN60-2, mitochondrial OS=Cucurbita maxima OX=3661 GN=CPN60-2 PE=1 SV=1	O	Posttranslational modification, protein turnover, chaperones	PREDICTED: chaperonin CPN60-2, mitochondrial [Solanum tuberosum]
PGSC0003DMG401023974	stu-miR172b-5p	9	8	4	88	10	140	72.9554	42.4793	41.3826	302.989	99.4589	501.932	0.00115498	0.0578774	1.62288	up	[OT]	Posttranslational modification, protein turnover, chaperones ;; Signal transduction mechanisms	Biological Process: metabolic process (GO:0008152);; Cellular Component: chloroplast thylakoid membrane (GO:0009535);; Cellular Component: chloroplast stroma (GO:0009570);; Molecular Function: amino acid binding (GO:0016597);;	--	--	--	--	ACT domain-containing protein ACR12 OS=Arabidopsis thaliana OX=3702 GN=ACR12 PE=2 SV=1	S	Function unknown	PREDICTED: ACT domain-containing protein ACR12-like [Solanum tuberosum]
PGSC0003DMG400011768	stu-miR172b-5p	9	8	4	88	10	140	72.9554	42.4793	41.3826	302.989	99.4589	501.932	0.00115498	0.0578774	1.62288	up	--	--	--	--	[S]	Function unknown	Armadillo/beta-catenin-like repeat;; C2 domain;; HEAT repeats;; V-ATPase subunit H	Protein CELLULOSE SYNTHASE INTERACTIVE 3 OS=Arabidopsis thaliana OX=3702 GN=CSI3 PE=1 SV=1	S	Function unknown	PREDICTED: uncharacterized protein LOC102578865 [Solanum tuberosum]
PGSC0003DMG400028642	stu-miR172b-5p	9	8	4	88	10	140	72.9554	42.4793	41.3826	302.989	99.4589	501.932	0.00115498	0.0578774	1.62288	up	[C]	Energy production and conversion	Cellular Component: mitochondrial inner membrane (GO:0005743);; Molecular Function: electron carrier activity (GO:0009055);; Cellular Component: integral component of membrane (GO:0016021);; Molecular Function: heme binding (GO:0020037);; Molecular Function: metal ion binding (GO:0046872);; Biological Process: oxidation-reduction process (GO:0055114);; Cellular Component: respiratory chain (GO:00…	K00413|3.7738e-176|sot:102605393|K00413 ubiquinol-cytochrome c reductase cytochrome c1 subunit | (RefSeq) cytochrome c1-2, heme protein, mitochondrial-like	[C]	Energy production and conversion	Cytochrome C1 family;; Cytochrome C1 family	Cytochrome c1-1, heme protein, mitochondrial OS=Solanum tuberosum OX=4113 GN=CYCL PE=2 SV=1	C	Energy production and conversion	PREDICTED: cytochrome c1-2, heme protein, mitochondrial-like [Solanum tuberosum]
PGSC0003DMG400029738	stu-miR172b-5p	9	8	4	88	10	140	72.9554	42.4793	41.3826	302.989	99.4589	501.932	0.00115498	0.0578774	1.62288	up	[G]	Carbohydrate transport and metabolism	Molecular Function: xylan 1,4-beta-xylosidase activity (GO:0009044);; Cellular Component: plant-type cell wall (GO:0009505);; Biological Process: arabinan catabolic process (GO:0031222);; Biological Process: xylan catabolic process (GO:0045493);; Molecular Function: alpha-L-arabinofuranosidase activity (GO:0046556);;	K15920|0|sot:102589670|K15920 beta-D-xylosidase 4 [EC:3.2.1.37] | (RefSeq) beta-xylosidase/alpha-L-arabinofuranosidase 2-like	--	--	Glycosyl hydrolase family 3 C-terminal domain;; Glycosyl hydrolase family 3 N terminal domain;; Fibronectin type III-like domain	Beta-xylosidase/alpha-L-arabinofuranosidase 2 OS=Medicago sativa subsp. varia OX=36902 GN=Xyl2 PE=2 SV=1	G	Carbohydrate transport and metabolism	PREDICTED: beta-xylosidase/alpha-L-arabinofuranosidase 2-like [Solanum tuberosum]
PGSC0003DMG400016922	stu-miR172b-5p	9	8	4	88	10	140	72.9554	42.4793	41.3826	302.989	99.4589	501.932	0.00115498	0.0578774	1.62288	up	[J]	Translation, ribosomal structure and biogenesis	Molecular Function: nucleotide binding (GO:0000166);; Molecular Function: nucleic acid binding (GO:0003676);; Molecular Function: zinc ion binding (GO:0008270);;	K12885|6.54233e-93|sot:102601577|K12885 heterogeneous nuclear ribonucleoprotein G | (RefSeq) glycine-rich RNA-binding protein RZ1C-like	[R]	General function prediction only	RNA recognition motif. (a.k.a. RRM, RBD, or RNP domain);; Zinc knuckle	Glycine-rich RNA-binding protein RZ1B OS=Arabidopsis thaliana OX=3702 GN=RZ1B PE=2 SV=1	S	Function unknown	PREDICTED: glycine-rich RNA-binding protein RZ1C-like isoform X2 [Solanum tuberosum]
PGSC0003DMG401013020	stu-miR172b-5p	9	8	4	88	10	140	72.9554	42.4793	41.3826	302.989	99.4589	501.932	0.00115498	0.0578774	1.62288	up	--	--	--	--	--	--	--	--	--	--	PREDICTED: agamous-like MADS-box protein AGL29 [Solanum tuberosum]
PGSC0003DMG401027811	stu-miR172b-5p	9	8	4	88	10	140	72.9554	42.4793	41.3826	302.989	99.4589	501.932	0.00115498	0.0578774	1.62288	up	[K]	Transcription	--	--	--	--	Leucine rich repeat;; Leucine Rich repeats (2 copies);; Leucine Rich Repeat;; Leucine Rich repeats (2 copies);; Leucine rich repeat;; Leucine Rich Repeat	Probable LRR receptor-like serine/threonine-protein kinase At1g53430 OS=Arabidopsis thaliana OX=3702 GN=At1g53430 PE=1 SV=1	S	Function unknown	PREDICTED: probable LRR receptor-like serine/threonine-protein kinase At1g53420 isoform X2 [Solanum tuberosum]
PGSC0003DMG400035667	stu-miR172b-5p	9	8	4	88	10	140	72.9554	42.4793	41.3826	302.989	99.4589	501.932	0.00115498	0.0578774	1.62288	up	--	--	--	--	[R]	General function prediction only	--	--	L	Replication, recombination and repair	PREDICTED: uncharacterized protein LOC107059810 [Solanum tuberosum]
PGSC0003DMG400017783	stu-miR172b-5p	9	8	4	88	10	140	72.9554	42.4793	41.3826	302.989	99.4589	501.932	0.00115498	0.0578774	1.62288	up	[T]	Signal transduction mechanisms	--	--	[S]	Function unknown	U-box domain;; Armadillo/beta-catenin-like repeat	U-box domain-containing protein 5 OS=Arabidopsis thaliana OX=3702 GN=PUB5 PE=3 SV=3	S	Function unknown	PREDICTED: U-box domain-containing protein 5-like [Solanum tuberosum]
PGSC0003DMG400008614	stu-miR172b-5p	9	8	4	88	10	140	72.9554	42.4793	41.3826	302.989	99.4589	501.932	0.00115498	0.0578774	1.62288	up	--	--	--	K12194|2.0617e-26|egu:105050628|K12194 charged multivesicular body protein 4 | (RefSeq) vacuolar protein sorting-associated protein 32 homolog 2	[U]	Intracellular trafficking, secretion, and vesicular transport	Snf7	Vacuolar protein sorting-associated protein 32 homolog 1 OS=Arabidopsis thaliana OX=3702 GN=VPS32.1 PE=1 SV=1	S	Function unknown	PREDICTED: uncharacterized protein LOC102595364 isoform X2 [Solanum tuberosum]
PGSC0003DMG400027451	stu-miR172b-5p	9	8	4	88	10	140	72.9554	42.4793	41.3826	302.989	99.4589	501.932	0.00115498	0.0578774	1.62288	up	[F]	Nucleotide transport and metabolism	Molecular Function: N6-(1,2-dicarboxyethyl)AMP AMP-lyase (fumarate-forming) activity (GO:0004018);; Biological Process: 'de novo' IMP biosynthetic process (GO:0006189);; Biological Process: 'de novo' AMP biosynthetic process (GO:0044208);; Biological Process: protein tetramerization (GO:0051262);; Molecular Function: (S)-2-(5-amino-1-(5-phospho-D-ribosyl)imidazole-4-carboxamido)succinate AMP-lyas…	K01756|0|sot:102585452|K01756 adenylosuccinate lyase [EC:4.3.2.2] | (RefSeq) adenylosuccinate lyase-like	[F]	Nucleotide transport and metabolism	Lyase;; Adenylosuccinate lyase C-terminal	--	F	Nucleotide transport and metabolism	PREDICTED: adenylosuccinate lyase-like [Solanum tuberosum]
PGSC0003DMG400003725	stu-miR172b-5p	9	8	4	88	10	140	72.9554	42.4793	41.3826	302.989	99.4589	501.932	0.00115498	0.0578774	1.62288	up	--	--	Molecular Function: nucleic acid binding (GO:0003676);; Molecular Function: 5'-3' exoribonuclease activity (GO:0004534);; Cellular Component: nucleus (GO:0005634);; Molecular Function: zinc ion binding (GO:0008270);; Biological Process: RNA phosphodiester bond hydrolysis, exonucleolytic (GO:0090503);;	K12619|0|sot:102592073|K12619 5'-3' exoribonuclease 2 [EC:3.1.13.-] | (RefSeq) 5'-3' exoribonuclease 3	[LA]	--	XRN 5'-3' exonuclease N-terminus;; Zinc knuckle	5&apos;-3&apos; exoribonuclease 3 OS=Arabidopsis thaliana OX=3702 GN=XRN3 PE=1 SV=1	ADL	--	PREDICTED: 5&apos;-3&apos; exoribonuclease 3 [Solanum tuberosum]
PGSC0003DMG400021986	stu-miR172b-5p	9	8	4	88	10	140	72.9554	42.4793	41.3826	302.989	99.4589	501.932	0.00115498	0.0578774	1.62288	up	--	--	Cellular Component: cytosol (GO:0005829);; Biological Process: defense response (GO:0006952);; Molecular Function: leucine zipper domain binding (GO:0043522);; Molecular Function: ADP binding (GO:0043531);;	--	[T]	Signal transduction mechanisms	NB-ARC domain;; Leucine Rich repeats (2 copies)	Putative late blight resistance protein homolog R1C-3 OS=Solanum demissum OX=50514 GN=R1C-3 PE=3 SV=1	S	Function unknown	late blight resistance protein Rpi-blb2 [Solanum bulbocastanum]
PGSC0003DMG400003190	stu-miR172b-5p	9	8	4	88	10	140	72.9554	42.4793	41.3826	302.989	99.4589	501.932	0.00115498	0.0578774	1.62288	up	--	--	--	--	[R]	General function prediction only	PPR repeat;; PPR repeat family;; PPR repeat;; Pentatricopeptide repeat domain;; Tetratricopeptide repeat;; Tetratricopeptide repeat	Pentatricopeptide repeat-containing protein At1g09410, mitochondrial OS=Arabidopsis thaliana OX=3702 GN=PCMP-H18 PE=1 SV=2	S	Function unknown	PREDICTED: pentatricopeptide repeat-containing protein At1g09410-like [Solanum tuberosum]
PGSC0003DMG400017666	stu-miR172b-5p	9	8	4	88	10	140	72.9554	42.4793	41.3826	302.989	99.4589	501.932	0.00115498	0.0578774	1.62288	up	--	--	Biological Process: defense response (GO:0006952);; Molecular Function: ADP binding (GO:0043531);;	--	[T]	Signal transduction mechanisms	Leucine Rich repeats (2 copies);; NB-ARC domain;; NB-ARC domain	Putative disease resistance protein At3g14460 OS=Arabidopsis thaliana OX=3702 GN=At3g14460 PE=3 SV=1	S	Function unknown	Putative disease resistance protein I2C-5, identical [Solanum demissum]
PGSC0003DMG401001116	stu-miR172b-5p	9	8	4	88	10	140	72.9554	42.4793	41.3826	302.989	99.4589	501.932	0.00115498	0.0578774	1.62288	up	--	--	--	K15053|9.14278e-150|sot:102583629|K15053 charged multivesicular body protein 7 | (RefSeq) charged multivesicular body protein 7	[S]	Function unknown	--	--	U	Intracellular trafficking, secretion, and vesicular transport	PREDICTED: charged multivesicular body protein 7 [Solanum tuberosum]
PGSC0003DMG400011000	stu-miR172b-5p	9	8	4	88	10	140	72.9554	42.4793	41.3826	302.989	99.4589	501.932	0.00115498	0.0578774	1.62288	up	[P]	Inorganic ion transport and metabolism	Molecular Function: molybdate ion transmembrane transporter activity (GO:0015098);; Biological Process: molybdate ion transport (GO:0015689);; Cellular Component: integral component of membrane (GO:0016021);;	--	--	--	Molybdate transporter of MFS superfamily	Molybdate transporter 1 OS=Arabidopsis thaliana OX=3702 GN=MOT1 PE=1 SV=1	P	Inorganic ion transport and metabolism	PREDICTED: molybdate transporter 1 [Solanum tuberosum]
PGSC0003DMG400033670	stu-miR172b-5p	9	8	4	88	10	140	72.9554	42.4793	41.3826	302.989	99.4589	501.932	0.00115498	0.0578774	1.62288	up	[K]	Transcription	Molecular Function: ATP binding (GO:0005524);; Biological Process: defense response (GO:0006952);; Biological Process: signal transduction (GO:0007165);; Molecular Function: ADP binding (GO:0043531);;	--	--	--	Leucine rich repeat;; Leucine Rich repeats (2 copies);; Leucine Rich Repeat;; TIR domain;; NB-ARC domain;; TIR domain;; ATPase family associated with various cellular activities (AAA)	TMV resistance protein N OS=Nicotiana glutinosa OX=35889 GN=N PE=1 SV=1	--	--	PREDICTED: TMV resistance protein N-like isoform X1 [Solanum tuberosum]
PGSC0003DMG400008852	stu-miR172b-5p	9	8	4	88	10	140	72.9554	42.4793	41.3826	302.989	99.4589	501.932	0.00115498	0.0578774	1.62288	up	[E]	Amino acid transport and metabolism	Molecular Function: acetyl-CoA:L-glutamate N-acetyltransferase activity (GO:0004042);; Molecular Function: glutamate N-acetyltransferase activity (GO:0004358);; Biological Process: arginine biosynthetic process (GO:0006526);; Biological Process: ornithine biosynthetic process (GO:0006592);; Cellular Component: chloroplast stroma (GO:0009570);;	K00620|0|sot:102586102|K00620 glutamate N-acetyltransferase / amino-acid N-acetyltransferase [EC:2.3.1.35 2.3.1.1] | (RefSeq) arginine biosynthesis bifunctional protein ArgJ, chloroplastic	[E]	Amino acid transport and metabolism	ArgJ family	Arginine biosynthesis bifunctional protein ArgJ, chloroplastic OS=Populus trichocarpa OX=3694 GN=POPTRDRAFT_746969 PE=3 SV=2	E	Amino acid transport and metabolism	PREDICTED: arginine biosynthesis bifunctional protein ArgJ, chloroplastic isoform X2 [Solanum tuberosum]
PGSC0003DMG400030304	stu-miR172b-5p	9	8	4	88	10	140	72.9554	42.4793	41.3826	302.989	99.4589	501.932	0.00115498	0.0578774	1.62288	up	[V]	Defense mechanisms	Biological Process: drug transmembrane transport (GO:0006855);; Molecular Function: drug transmembrane transporter activity (GO:0015238);; Molecular Function: antiporter activity (GO:0015297);; Cellular Component: integral component of membrane (GO:0016021);;	K03327|0|sot:102602252|K03327 multidrug resistance protein, MATE family | (RefSeq) protein DETOXIFICATION 33-like	[R]	General function prediction only	MatE;; Polysaccharide biosynthesis C-terminal domain	Protein DETOXIFICATION 33 OS=Arabidopsis thaliana OX=3702 GN=DTX33 PE=2 SV=1	V	Defense mechanisms	PREDICTED: protein DETOXIFICATION 33-like [Solanum tuberosum]
PGSC0003DMG400018248	stu-miR172b-5p	9	8	4	88	10	140	72.9554	42.4793	41.3826	302.989	99.4589	501.932	0.00115498	0.0578774	1.62288	up	[T]	Signal transduction mechanisms	Molecular Function: protein serine/threonine kinase activity (GO:0004674);; Molecular Function: ATP binding (GO:0005524);; Biological Process: protein phosphorylation (GO:0006468);; Cellular Component: integral component of membrane (GO:0016021);;	--	[T]	Signal transduction mechanisms	Protein kinase domain;; Protein tyrosine kinase	Probable receptor-like protein kinase At5g18500 OS=Arabidopsis thaliana OX=3702 GN=At5g18500 PE=2 SV=1	T	Signal transduction mechanisms	PREDICTED: probable receptor-like protein kinase At5g18500 [Solanum tuberosum]
PGSC0003DMG401005337	stu-miR172b-5p	9	8	4	88	10	140	72.9554	42.4793	41.3826	302.989	99.4589	501.932	0.00115498	0.0578774	1.62288	up	--	--	Cellular Component: cytosol (GO:0005829);; Biological Process: defense response (GO:0006952);; Molecular Function: leucine zipper domain binding (GO:0043522);; Molecular Function: ADP binding (GO:0043531);;	--	[T]	Signal transduction mechanisms	NB-ARC domain	Putative late blight resistance protein homolog R1B-14 OS=Solanum demissum OX=50514 GN=R1B-14 PE=3 SV=1	S	Function unknown	late blight resistance protein Rpi-blb2 [Solanum bulbocastanum]
PGSC0003DMG400035480	stu-miR172b-5p	9	8	4	88	10	140	72.9554	42.4793	41.3826	302.989	99.4589	501.932	0.00115498	0.0578774	1.62288	up	[L]	Replication, recombination and repair	Molecular Function: nucleic acid binding (GO:0003676);; Molecular Function: RNA-DNA hybrid ribonuclease activity (GO:0004523);; Biological Process: RNA phosphodiester bond hydrolysis, endonucleolytic (GO:0090502);;	--	--	--	Reverse transcriptase-like;; RNase H	--	--	--	PREDICTED: uncharacterized protein LOC104085957 isoform X1 [Nicotiana tomentosiformis]
PGSC0003DMG401018576	stu-miR172b-5p	9	8	4	88	10	140	72.9554	42.4793	41.3826	302.989	99.4589	501.932	0.00115498	0.0578774	1.62288	up	[U]	Intracellular trafficking, secretion, and vesicular transport	Biological Process: defense response (GO:0006952);; Molecular Function: kinase activity (GO:0016301);; Biological Process: phosphorylation (GO:0016310);; Molecular Function: ADP binding (GO:0043531);;	--	[T]	Signal transduction mechanisms	NB-ARC domain;; Leucine Rich repeats (2 copies);; Leucine rich repeat	Putative disease resistance RPP13-like protein 1 OS=Arabidopsis thaliana OX=3702 GN=RPPL1 PE=3 SV=1	S	Function unknown	Putative disease resistance protein I2C-5, identical [Solanum demissum]
PGSC0003DMG400025511	stu-miR172b-5p	9	8	4	88	10	140	72.9554	42.4793	41.3826	302.989	99.4589	501.932	0.00115498	0.0578774	1.62288	up	--	--	Biological Process: defense response (GO:0006952);; Molecular Function: ADP binding (GO:0043531);;	--	[T]	Signal transduction mechanisms	NB-ARC domain	Putative late blight resistance protein homolog R1B-16 OS=Solanum demissum OX=50514 GN=R1B-16 PE=3 SV=1	S	Function unknown	PREDICTED: putative late blight resistance protein homolog R1A-3 [Solanum tuberosum]
PGSC0003DMG400020736	stu-miR172b-5p	9	8	4	88	10	140	72.9554	42.4793	41.3826	302.989	99.4589	501.932	0.00115498	0.0578774	1.62288	up	--	--	Cellular Component: cytosol (GO:0005829);; Biological Process: defense response (GO:0006952);; Molecular Function: leucine zipper domain binding (GO:0043522);; Molecular Function: ADP binding (GO:0043531);;	--	[T]	Signal transduction mechanisms	NB-ARC domain	Late blight resistance protein R1-A OS=Solanum demissum OX=50514 GN=R1A PE=3 SV=1	S	Function unknown	late blight resistance protein Rpi-blb2 [Solanum bulbocastanum]
PGSC0003DMG400028317	stu-miR172b-5p	9	8	4	88	10	140	72.9554	42.4793	41.3826	302.989	99.4589	501.932	0.00115498	0.0578774	1.62288	up	[E]	Amino acid transport and metabolism	Biological Process: urea cycle (GO:0000050);; Biological Process: argininosuccinate metabolic process (GO:0000053);; Molecular Function: argininosuccinate synthase activity (GO:0004055);; Molecular Function: ATP binding (GO:0005524);; Cellular Component: cytoplasm (GO:0005737);; Biological Process: arginine biosynthetic process (GO:0006526);;	K01940|0|sot:102596102|K01940 argininosuccinate synthase [EC:6.3.4.5] | (RefSeq) argininosuccinate synthase, chloroplastic	[E]	Amino acid transport and metabolism	Arginosuccinate synthase	Argininosuccinate synthase, chloroplastic OS=Arabidopsis thaliana OX=3702 GN=At4g24830 PE=1 SV=3	E	Amino acid transport and metabolism	PREDICTED: argininosuccinate synthase, chloroplastic [Solanum tuberosum]
PGSC0003DMG400029593	stu-miR172b-5p	9	8	4	88	10	140	72.9554	42.4793	41.3826	302.989	99.4589	501.932	0.00115498	0.0578774	1.62288	up	--	--	Molecular Function: DNA binding (GO:0003677);; Cellular Component: nucleus (GO:0005634);; Biological Process: regulation of transcription, DNA-templated (GO:0006355);;	--	--	--	No apical meristem (NAM) protein	NAC domain-containing protein 100 OS=Arabidopsis thaliana OX=3702 GN=NAC100 PE=2 SV=1	S	Function unknown	PREDICTED: NAC domain-containing protein 83-like [Solanum tuberosum]
PGSC0003DMG400011457	stu-miR172b-5p	9	8	4	88	10	140	72.9554	42.4793	41.3826	302.989	99.4589	501.932	0.00115498	0.0578774	1.62288	up	--	--	Molecular Function: transcription factor activity, sequence-specific DNA binding (GO:0003700);; Biological Process: regulation of transcription, DNA-templated (GO:0006355);; Molecular Function: sequence-specific DNA binding (GO:0043565);;	--	--	--	WRKY DNA -binding domain	Probable WRKY transcription factor 48 OS=Arabidopsis thaliana OX=3702 GN=WRKY48 PE=2 SV=1	K	Transcription	PREDICTED: probable WRKY transcription factor 48 [Solanum tuberosum]
PGSC0003DMG400008214	stu-miR172b-5p	9	8	4	88	10	140	72.9554	42.4793	41.3826	302.989	99.4589	501.932	0.00115498	0.0578774	1.62288	up	--	--	Biological Process: cellular metabolic process (GO:0044237);; Biological Process: primary metabolic process (GO:0044238);; Biological Process: organic substance metabolic process (GO:0071704);;	--	[R]	General function prediction only	zinc-binding in reverse transcriptase;; Domain of unknown function (DUF4283)	Putative ribonuclease H protein At1g65750 OS=Arabidopsis thaliana OX=3702 GN=At1g65750 PE=3 SV=1	S	Function unknown	PREDICTED: CLIP-associated protein-like [Nicotiana attenuata]
PGSC0003DMG400013715	stu-miR172b-5p	9	8	4	88	10	140	72.9554	42.4793	41.3826	302.989	99.4589	501.932	0.00115498	0.0578774	1.62288	up	[V]	Defense mechanisms	Biological Process: response to desiccation (GO:0009269);;	--	--	--	Late embryogenesis abundant protein	Late embryogenesis abundant protein Lea14-A OS=Gossypium hirsutum OX=3635 GN=LEA14-A PE=2 SV=1	S	Function unknown	PREDICTED: uncharacterized protein LOC102588697 [Solanum tuberosum]
PGSC0003DMG400020741	stu-miR172b-5p	9	8	4	88	10	140	72.9554	42.4793	41.3826	302.989	99.4589	501.932	0.00115498	0.0578774	1.62288	up	--	--	Cellular Component: cytosol (GO:0005829);; Biological Process: defense response (GO:0006952);; Molecular Function: leucine zipper domain binding (GO:0043522);; Molecular Function: ADP binding (GO:0043531);;	--	[T]	Signal transduction mechanisms	NB-ARC domain	Putative late blight resistance protein homolog R1B-14 OS=Solanum demissum OX=50514 GN=R1B-14 PE=3 SV=1	S	Function unknown	PREDICTED: putative late blight resistance protein homolog R1A-3 isoform X3 [Solanum tuberosum]
PGSC0003DMG400010362	stu-miR172b-5p	9	8	4	88	10	140	72.9554	42.4793	41.3826	302.989	99.4589	501.932	0.00115498	0.0578774	1.62288	up	[O]	Posttranslational modification, protein turnover, chaperones	Molecular Function: cysteine-type endopeptidase activity (GO:0004197);; Cellular Component: extracellular space (GO:0005615);; Cellular Component: lysosome (GO:0005764);; Biological Process: proteolysis involved in cellular protein catabolic process (GO:0051603);;	K01363|0|sly:101252354|K01363 cathepsin B [EC:3.4.22.1] | (RefSeq) cathepsin B	[O]	Posttranslational modification, protein turnover, chaperones	Papain family cysteine protease;; Peptidase family C1 propeptide	Cathepsin B-like protease 1 OS=Arabidopsis thaliana OX=3702 GN=CATHB1 PE=2 SV=1	O	Posttranslational modification, protein turnover, chaperones	hypothetical protein BC332_04051 [Capsicum chinense]
PGSC0003DMG400023249	stu-miR172b-5p	9	8	4	88	10	140	72.9554	42.4793	41.3826	302.989	99.4589	501.932	0.00115498	0.0578774	1.62288	up	[U]	Intracellular trafficking, secretion, and vesicular transport	Cellular Component: cytosol (GO:0005829);; Biological Process: defense response (GO:0006952);; Molecular Function: leucine zipper domain binding (GO:0043522);; Molecular Function: ADP binding (GO:0043531);;	--	[T]	Signal transduction mechanisms	NB-ARC domain	Putative late blight resistance protein homolog R1B-14 OS=Solanum demissum OX=50514 GN=R1B-14 PE=3 SV=1	S	Function unknown	PREDICTED: putative late blight resistance protein homolog R1B-8 [Solanum tuberosum]
PGSC0003DMG400016797	stu-miR172b-5p	9	8	4	88	10	140	72.9554	42.4793	41.3826	302.989	99.4589	501.932	0.00115498	0.0578774	1.62288	up	[T]	Signal transduction mechanisms	--	--	[Q]	Secondary metabolites biosynthesis, transport and catabolism	ABC-2 type transporter;; ABC transporter;; AAA domain, putative AbiEii toxin, Type IV TA system	ABC transporter G family member 11 OS=Arabidopsis thaliana OX=3702 GN=ABCG11 PE=1 SV=1	V	Defense mechanisms	PREDICTED: ABC transporter G family member 11-like [Solanum tuberosum]
PGSC0003DMG400002217	stu-miR172b-5p	9	8	4	88	10	140	72.9554	42.4793	41.3826	302.989	99.4589	501.932	0.00115498	0.0578774	1.62288	up	[R]	General function prediction only	Biological Process: defense response (GO:0006952);; Molecular Function: ADP binding (GO:0043531);;	--	[T]	Signal transduction mechanisms	NB-ARC domain	Putative late blight resistance protein homolog R1B-14 OS=Solanum demissum OX=50514 GN=R1B-14 PE=3 SV=1	S	Function unknown	PREDICTED: putative late blight resistance protein homolog R1A-3 [Solanum tuberosum]
PGSC0003DMG401001548	stu-miR172b-5p	9	8	4	88	10	140	72.9554	42.4793	41.3826	302.989	99.4589	501.932	0.00115498	0.0578774	1.62288	up	--	--	Biological Process: lipid metabolic process (GO:0006629);; Cellular Component: chloroplast (GO:0009507);; Molecular Function: hydrolase activity (GO:0016787);;	--	[I]	Lipid transport and metabolism	--	--	S	Function unknown	PREDICTED: uncharacterized protein LOC102585544 [Solanum tuberosum]
PGSC0003DMG400035636	stu-miR172b-5p	9	8	4	88	10	140	72.9554	42.4793	41.3826	302.989	99.4589	501.932	0.00115498	0.0578774	1.62288	up	[V]	Defense mechanisms	Biological Process: drug transmembrane transport (GO:0006855);; Molecular Function: drug transmembrane transporter activity (GO:0015238);; Molecular Function: antiporter activity (GO:0015297);; Cellular Component: integral component of membrane (GO:0016021);;	K03327|0|sot:102602252|K03327 multidrug resistance protein, MATE family | (RefSeq) protein DETOXIFICATION 33-like	[R]	General function prediction only	MatE;; Polysaccharide biosynthesis C-terminal domain	Protein DETOXIFICATION 33 OS=Arabidopsis thaliana OX=3702 GN=DTX33 PE=2 SV=1	V	Defense mechanisms	PREDICTED: protein DETOXIFICATION 33-like [Solanum tuberosum]
PGSC0003DMG400004783	stu-miR172b-5p	9	8	4	88	10	140	72.9554	42.4793	41.3826	302.989	99.4589	501.932	0.00115498	0.0578774	1.62288	up	--	--	--	--	--	--	Hydrophobic seed protein;; Protease inhibitor/seed storage/LTP family	pEARLI1-like lipid transfer protein 2 OS=Arabidopsis thaliana OX=3702 GN=At4g12490 PE=2 SV=1	S	Function unknown	PREDICTED: 14 kDa proline-rich protein DC2.15-like [Solanum tuberosum]
PGSC0003DMG400011568	stu-miR172b-5p	9	8	4	88	10	140	72.9554	42.4793	41.3826	302.989	99.4589	501.932	0.00115498	0.0578774	1.62288	up	--	--	Biological Process: lipid metabolic process (GO:0006629);; Cellular Component: chloroplast (GO:0009507);;	--	[I]	Lipid transport and metabolism	--	--	S	Function unknown	PREDICTED: uncharacterized protein LOC102586101 [Solanum tuberosum]
PGSC0003DMG400004736	stu-miR172b-5p	9	8	4	88	10	140	72.9554	42.4793	41.3826	302.989	99.4589	501.932	0.00115498	0.0578774	1.62288	up	--	--	--	--	--	--	Hydrophobic seed protein;; Protease inhibitor/seed storage/LTP family	14 kDa proline-rich protein DC2.15 OS=Daucus carota OX=4039 PE=2 SV=1	S	Function unknown	PREDICTED: 14 kDa proline-rich protein DC2.15-like [Solanum tuberosum]
PGSC0003DMG400046727	stu-miR172b-5p	9	8	4	88	10	140	72.9554	42.4793	41.3826	302.989	99.4589	501.932	0.00115498	0.0578774	1.62288	up	--	--	--	--	[R]	General function prediction only	Reverse transcriptase (RNA-dependent DNA polymerase)	--	S	Function unknown	PREDICTED: uncharacterized protein LOC107027648 [Solanum pennellii]
PGSC0003DMG400015839	stu-miR172b-5p	9	8	4	88	10	140	72.9554	42.4793	41.3826	302.989	99.4589	501.932	0.00115498	0.0578774	1.62288	up	--	--	Molecular Function: binding (GO:0005488);;	--	[T]	Signal transduction mechanisms	Wall-associated receptor kinase C-terminal	LEAF RUST 10 DISEASE-RESISTANCE LOCUS RECEPTOR-LIKE PROTEIN KINASE-like 2.1 OS=Arabidopsis thaliana OX=3702 GN=LRK10L-2.1 PE=3 SV=1	T	Signal transduction mechanisms	PREDICTED: probable receptor-like protein kinase At1g67000 [Solanum tuberosum]
PGSC0003DMG400004797	stu-miR172b-5p	9	8	4	88	10	140	72.9554	42.4793	41.3826	302.989	99.4589	501.932	0.00115498	0.0578774	1.62288	up	--	--	--	--	--	--	Hydrophobic seed protein;; Protease inhibitor/seed storage/LTP family	pEARLI1-like lipid transfer protein 2 OS=Arabidopsis thaliana OX=3702 GN=At4g12490 PE=2 SV=1	S	Function unknown	PREDICTED: 14 kDa proline-rich protein DC2.15-like [Solanum pennellii]
PGSC0003DMG400008202	stu-miR172b-5p	9	8	4	88	10	140	72.9554	42.4793	41.3826	302.989	99.4589	501.932	0.00115498	0.0578774	1.62288	up	--	--	--	--	--	--	--	IQ domain-containing protein IQM1 OS=Arabidopsis thaliana OX=3702 GN=IQM1 PE=1 SV=1	S	Function unknown	PREDICTED: IQ domain-containing protein IQM1-like [Solanum tuberosum]
PGSC0003DMG400016997	stu-miR172b-5p	9	8	4	88	10	140	72.9554	42.4793	41.3826	302.989	99.4589	501.932	0.00115498	0.0578774	1.62288	up	[J]	Translation, ribosomal structure and biogenesis	Molecular Function: nucleotide binding (GO:0000166);; Molecular Function: nucleic acid binding (GO:0003676);;	--	[R]	General function prediction only	PPR repeat family;; Pentatricopeptide repeat domain;; PPR repeat;; PPR repeat;; Pentacotripeptide-repeat region of PRORP;; RNA recognition motif. (a.k.a. RRM, RBD, or RNP domain);; Mitochondrial ATPase expression;; PPR repeat family;; Pentatricopeptide repeat domain;; PPR repeat;; PPR repeat;; Pentacotripeptide-repeat region of PRORP	Pentatricopeptide repeat-containing protein At5g04810, chloroplastic OS=Arabidopsis thaliana OX=3702 GN=PPR4 PE=1 SV=1	S	Function unknown	PREDICTED: pentatricopeptide repeat-containing protein At5g04810, chloroplastic-like [Solanum tuberosum]
PGSC0003DMG401003864	stu-miR172b-5p	9	8	4	88	10	140	72.9554	42.4793	41.3826	302.989	99.4589	501.932	0.00115498	0.0578774	1.62288	up	--	--	--	--	--	--	--	Protein PTST homolog 3, chloroplastic OS=Arabidopsis thaliana OX=3702 GN=PTST PE=1 SV=1	S	Function unknown	PREDICTED: uncharacterized protein LOC102606111 isoform X1 [Solanum tuberosum]
PGSC0003DMG400028115	stu-miR172b-5p	9	8	4	88	10	140	72.9554	42.4793	41.3826	302.989	99.4589	501.932	0.00115498	0.0578774	1.62288	up	[O]	Posttranslational modification, protein turnover, chaperones	Molecular Function: adenyl-nucleotide exchange factor activity (GO:0000774);; Molecular Function: copper ion binding (GO:0005507);; Cellular Component: mitochondrial matrix (GO:0005759);; Biological Process: protein folding (GO:0006457);; Cellular Component: chloroplast stroma (GO:0009570);; Cellular Component: thylakoid (GO:0009579);; Molecular Function: protein homodimerization activity (GO:004…	K03687|0|sot:102605233|K03687 molecular chaperone GrpE | (RefSeq) protein GrpE	[O]	Posttranslational modification, protein turnover, chaperones	GrpE	GrpE protein homolog 2, mitochondrial OS=Arabidopsis thaliana OX=3702 GN=Mge2 PE=1 SV=1	O	Posttranslational modification, protein turnover, chaperones	PREDICTED: protein GrpE isoform X1 [Solanum tuberosum]
PGSC0003DMG402003586	stu-miR172b-5p	9	8	4	88	10	140	72.9554	42.4793	41.3826	302.989	99.4589	501.932	0.00115498	0.0578774	1.62288	up	--	--	--	--	--	--	PLAC8 family	Cell number regulator 13 OS=Zea mays OX=4577 GN=CNR13 PE=2 SV=1	S	Function unknown	PREDICTED: protein MID1-COMPLEMENTING ACTIVITY 1-like [Solanum tuberosum]
PGSC0003DMG400001927	stu-miR172b-5p	9	8	4	88	10	140	72.9554	42.4793	41.3826	302.989	99.4589	501.932	0.00115498	0.0578774	1.62288	up	[C]	Energy production and conversion	Molecular Function: pyruvate dehydrogenase (acetyl-transferring) activity (GO:0004739);; Cellular Component: mitochondrial matrix (GO:0005759);; Biological Process: acetyl-CoA biosynthetic process from pyruvate (GO:0006086);; Biological Process: glycolytic process (GO:0006096);; Biological Process: oxidation-reduction process (GO:0055114);;	K00161|0|sot:102594416|K00161 pyruvate dehydrogenase E1 component alpha subunit [EC:1.2.4.1] | (RefSeq) pyruvate dehydrogenase E1 component subunit alpha, mitochondrial-like	[C]	Energy production and conversion	Dehydrogenase E1 component;; Thiamine pyrophosphate enzyme, C-terminal TPP binding domain;; 1-deoxy-D-xylulose-5-phosphate synthase	Pyruvate dehydrogenase E1 component subunit alpha, mitochondrial OS=Solanum tuberosum OX=4113 PE=1 SV=1	C	Energy production and conversion	PREDICTED: pyruvate dehydrogenase E1 component subunit alpha, mitochondrial-like [Solanum tuberosum]
PGSC0003DMG400014634	stu-miR172b-5p	9	8	4	88	10	140	72.9554	42.4793	41.3826	302.989	99.4589	501.932	0.00115498	0.0578774	1.62288	up	--	--	Molecular Function: zinc ion binding (GO:0008270);;	--	[R]	General function prediction only	DYW family of nucleic acid deaminases;; PPR repeat family;; PPR repeat;; PPR repeat;; Pentatricopeptide repeat domain;; Pentacotripeptide-repeat region of PRORP	Pentatricopeptide repeat-containing protein At5g43790 OS=Arabidopsis thaliana OX=3702 GN=PCMP-E30 PE=2 SV=1	S	Function unknown	PREDICTED: pentatricopeptide repeat-containing protein At5g43790 [Solanum tuberosum]
PGSC0003DMG400007729	stu-miR172b-5p	9	8	4	88	10	140	72.9554	42.4793	41.3826	302.989	99.4589	501.932	0.00115498	0.0578774	1.62288	up	--	--	--	--	--	--	--	F-box protein At2g16365 OS=Arabidopsis thaliana OX=3702 GN=At2g16365 PE=2 SV=2	--	--	PREDICTED: F-box protein At2g16365-like isoform X2 [Solanum tuberosum]
PGSC0003DMG400018289	stu-miR172b-5p	9	8	4	88	10	140	72.9554	42.4793	41.3826	302.989	99.4589	501.932	0.00115498	0.0578774	1.62288	up	--	--	Molecular Function: hydrolase activity, hydrolyzing O-glycosyl compounds (GO:0004553);; Molecular Function: polysaccharide binding (GO:0030247);; Cellular Component: anchored component of plasma membrane (GO:0046658);;	--	--	--	X8 domain	Glucan endo-1,3-beta-glucosidase 1 OS=Arabidopsis thaliana OX=3702 GN=At1g11820 PE=1 SV=3	S	Function unknown	PREDICTED: glucan endo-1,3-beta-glucosidase 4 isoform X2 [Capsicum annuum]
PGSC0003DMG400017234	stu-miR172d-3p	706	1195	272	742	387	568	5722.95	6345.35	2814.02	2554.74	3849.06	2036.41	0.0380275	0.340456	-0.948593	down	--	--	Cellular Component: plasma membrane (GO:0005886);; Cellular Component: integral component of membrane (GO:0016021);; Molecular Function: transmembrane transporter activity (GO:0022857);; Biological Process: transmembrane transport (GO:0055085);;	--	--	--	EamA-like transporter family	WAT1-related protein At4g08300 OS=Arabidopsis thaliana OX=3702 GN=At4g08300 PE=2 SV=1	S	Function unknown	PREDICTED: WAT1-related protein At4g08300-like [Solanum tuberosum]
PGSC0003DMG400005248	stu-miR172d-3p	706	1195	272	742	387	568	5722.95	6345.35	2814.02	2554.74	3849.06	2036.41	0.0380275	0.340456	-0.948593	down	--	--	Molecular Function: transferase activity, transferring acyl groups (GO:0016746);;	--	[R]	General function prediction only	PPR repeat family;; PPR repeat;; PPR repeat;; Pentatricopeptide repeat domain;; Pentacotripeptide-repeat region of PRORP;; Tetratricopeptide repeat;; Tetratricopeptide repeat	Pentatricopeptide repeat-containing protein At1g02060, chloroplastic OS=Arabidopsis thaliana OX=3702 GN=At1g02060 PE=2 SV=2	S	Function unknown	PREDICTED: pentatricopeptide repeat-containing protein At1g02060, chloroplastic [Solanum tuberosum]
PGSC0003DMG402004946	stu-miR172d-3p	706	1195	272	742	387	568	5722.95	6345.35	2814.02	2554.74	3849.06	2036.41	0.0380275	0.340456	-0.948593	down	[T]	Signal transduction mechanisms	Molecular Function: protein serine/threonine kinase activity (GO:0004674);; Molecular Function: ATP binding (GO:0005524);; Cellular Component: plasma membrane (GO:0005886);; Biological Process: protein phosphorylation (GO:0006468);; Biological Process: defense response (GO:0006952);; Cellular Component: plasmodesma (GO:0009506);; Cellular Component: integral component of membrane (GO:0016021);; B…	--	--	--	Protein tyrosine kinase;; Protein kinase domain;; D-mannose binding lectin;; S-locus glycoprotein domain;; PAN-like domain;; Domain of unknown function (DUF3403)	G-type lectin S-receptor-like serine/threonine-protein kinase At4g27290 OS=Arabidopsis thaliana OX=3702 GN=At4g27290 PE=3 SV=4	T	Signal transduction mechanisms	PREDICTED: G-type lectin S-receptor-like serine/threonine-protein kinase At4g27290 [Solanum tuberosum]
PGSC0003DMG400028134	stu-miR172d-3p	706	1195	272	742	387	568	5722.95	6345.35	2814.02	2554.74	3849.06	2036.41	0.0380275	0.340456	-0.948593	down	[HR]	Coenzyme transport and metabolism ;; General function prediction only	Molecular Function: magnesium ion binding (GO:0000287);; Biological Process: sucrose biosynthetic process (GO:0005986);; Biological Process: dephosphorylation (GO:0016311);; Molecular Function: sucrose-phosphate phosphatase activity (GO:0050307);;	K07024|0|sot:102577786|K07024 sucrose-6-phosphatase&#160; [EC:3.1.3.24] | (RefSeq) SPP2; sucrose-phosphatase	--	--	Sucrose-6F-phosphate phosphohydrolase;; Sucrose-6-phosphate phosphohydrolase C-terminal;; haloacid dehalogenase-like hydrolase	Sucrose-phosphatase 2 OS=Nicotiana tabacum OX=4097 GN=SPP2 PE=2 SV=1	S	Function unknown	sucrose-phosphatase [Solanum tuberosum]
PGSC0003DMG400000125	stu-miR172d-3p	706	1195	272	742	387	568	5722.95	6345.35	2814.02	2554.74	3849.06	2036.41	0.0380275	0.340456	-0.948593	down	--	--	Cellular Component: chloroplast thylakoid (GO:0009534);; Cellular Component: chloroplast inner membrane (GO:0009706);; Cellular Component: integral component of membrane (GO:0016021);;	--	--	--	Protein of unknown function (DUF4079)	--	S	Function unknown	PREDICTED: uncharacterized protein LOC102594273 [Solanum tuberosum]
PGSC0003DMG400033149	stu-miR172d-3p	706	1195	272	742	387	568	5722.95	6345.35	2814.02	2554.74	3849.06	2036.41	0.0380275	0.340456	-0.948593	down	--	--	--	--	--	--	--	--	S	Function unknown	PREDICTED: uncharacterized protein LOC107858292 [Capsicum annuum]
PGSC0003DMG400011046	stu-miR172d-3p	706	1195	272	742	387	568	5722.95	6345.35	2814.02	2554.74	3849.06	2036.41	0.0380275	0.340456	-0.948593	down	--	--	Molecular Function: transcription factor activity, sequence-specific DNA binding (GO:0003700);; Biological Process: regulation of transcription, DNA-templated (GO:0006355);; Biological Process: multicellular organism development (GO:0007275);;	K09284|2.20269e-116|sot:102605336|K09284 AP2-like factor, euAP2 lineage | (RefSeq) ethylene-responsive transcription factor RAP2-7-like	--	--	--	Ethylene-responsive transcription factor RAP2-7 OS=Arabidopsis thaliana OX=3702 GN=RAP2-7 PE=2 SV=2	K	Transcription	PREDICTED: ethylene-responsive transcription factor RAP2-7-like [Solanum tuberosum]
PGSC0003DMG400020442	stu-miR172d-3p	706	1195	272	742	387	568	5722.95	6345.35	2814.02	2554.74	3849.06	2036.41	0.0380275	0.340456	-0.948593	down	--	--	--	--	--	--	Protein of unknown function (DUF640)	Protein LIGHT-DEPENDENT SHORT HYPOCOTYLS 10 OS=Arabidopsis thaliana OX=3702 GN=LSH10 PE=1 SV=1	S	Function unknown	PREDICTED: protein LIGHT-DEPENDENT SHORT HYPOCOTYLS 10-like [Solanum tuberosum]
PGSC0003DMG400030397	stu-miR172d-3p	706	1195	272	742	387	568	5722.95	6345.35	2814.02	2554.74	3849.06	2036.41	0.0380275	0.340456	-0.948593	down	--	--	--	K09422|2.0567e-76|sot:102582409|K09422 myb proto-oncogene protein, plant | (RefSeq) transcription factor MYB48-like	[K]	Transcription	Myb-like DNA-binding domain	Transcription factor MYB59 OS=Arabidopsis thaliana OX=3702 GN=MYB59 PE=2 SV=2	K	Transcription	PREDICTED: transcription factor MYB48-like [Solanum tuberosum]
PGSC0003DMG401001381	stu-miR172d-3p	706	1195	272	742	387	568	5722.95	6345.35	2814.02	2554.74	3849.06	2036.41	0.0380275	0.340456	-0.948593	down	--	--	Cellular Component: cytosol (GO:0005829);; Molecular Function: zinc ion binding (GO:0008270);; Cellular Component: plasmodesma (GO:0009506);; Biological Process: response to fungus (GO:0009620);; Biological Process: photomorphogenesis (GO:0009640);; Biological Process: response to auxin (GO:0009733);; Biological Process: unidimensional cell growth (GO:0009826);; Biological Process: auxin polar tr…	K10691|0|sot:102599636|K10691 E3 ubiquitin-protein ligase UBR4 [EC:2.3.2.27] | (RefSeq) auxin transport protein BIG	[T]	Signal transduction mechanisms	Zinc finger, ZZ type	Auxin transport protein BIG OS=Arabidopsis thaliana OX=3702 GN=BIG PE=1 SV=2	O	Posttranslational modification, protein turnover, chaperones	PREDICTED: auxin transport protein BIG [Solanum tuberosum]
PGSC0003DMG403013246	stu-miR172d-3p	706	1195	272	742	387	568	5722.95	6345.35	2814.02	2554.74	3849.06	2036.41	0.0380275	0.340456	-0.948593	down	--	--	--	--	--	--	F-box domain;; FBD	F-box/FBD/LRR-repeat protein At1g13570 OS=Arabidopsis thaliana OX=3702 GN=At1g13570 PE=2 SV=1	--	--	PREDICTED: F-box/FBD/LRR-repeat protein At1g13570-like [Solanum tuberosum]
PGSC0003DMG400029634	stu-miR172d-3p	706	1195	272	742	387	568	5722.95	6345.35	2814.02	2554.74	3849.06	2036.41	0.0380275	0.340456	-0.948593	down	--	--	--	--	--	--	Helix-loop-helix DNA-binding domain	Transcription factor FAMA OS=Arabidopsis thaliana OX=3702 GN=FAMA PE=1 SV=1	K	Transcription	PREDICTED: transcription factor FAMA [Solanum tuberosum]
PGSC0003DMG400025479	stu-miR172d-3p	706	1195	272	742	387	568	5722.95	6345.35	2814.02	2554.74	3849.06	2036.41	0.0380275	0.340456	-0.948593	down	--	--	Molecular Function: DNA binding (GO:0003677);; Molecular Function: transcription factor activity, sequence-specific DNA binding (GO:0003700);; Cellular Component: nucleus (GO:0005634);; Biological Process: regulation of transcription, DNA-templated (GO:0006355);; Biological Process: multicellular organism development (GO:0007275);; Biological Process: cellular response to ethylene stimulus (GO:00…	K09284|0|sot:102589826|K09284 AP2-like factor, euAP2 lineage | (RefSeq) AP2-like ethylene-responsive transcription factor TOE3	--	--	AP2 domain	Floral homeotic protein APETALA 2 OS=Arabidopsis thaliana OX=3702 GN=AP2 PE=1 SV=1	K	Transcription	PREDICTED: AP2-like ethylene-responsive transcription factor TOE3 isoform X1 [Solanum tuberosum]
PGSC0003DMG400025794	stu-miR172d-3p	706	1195	272	742	387	568	5722.95	6345.35	2814.02	2554.74	3849.06	2036.41	0.0380275	0.340456	-0.948593	down	[T]	Signal transduction mechanisms	Molecular Function: zinc ion binding (GO:0008270);;	--	[R]	General function prediction only	DYW family of nucleic acid deaminases;; PPR repeat;; PPR repeat family;; Pentacotripeptide-repeat region of PRORP;; Pentatricopeptide repeat domain;; PPR repeat;; EF hand;; EF hand;; EF-hand domain pair;; EF-hand domain;; EF-hand domain pair;; Secreted protein acidic and rich in cysteine Ca binding region;; Cytoskeletal-regulatory complex EF hand;; Caleosin related protein	Pentatricopeptide repeat-containing protein At2g15690, mitochondrial OS=Arabidopsis thaliana OX=3702 GN=PCMP-H66 PE=1 SV=2	S	Function unknown	PREDICTED: pentatricopeptide repeat-containing protein At2g15690 [Solanum tuberosum]
PGSC0003DMG400008315	stu-miR172d-3p	706	1195	272	742	387	568	5722.95	6345.35	2814.02	2554.74	3849.06	2036.41	0.0380275	0.340456	-0.948593	down	--	--	Cellular Component: integral component of membrane (GO:0016021);;	--	--	--	--	--	S	Function unknown	PREDICTED: uncharacterized protein LOC102591770 [Solanum tuberosum]
PGSC0003DMG401004946	stu-miR172d-3p	706	1195	272	742	387	568	5722.95	6345.35	2814.02	2554.74	3849.06	2036.41	0.0380275	0.340456	-0.948593	down	[T]	Signal transduction mechanisms	Molecular Function: protein serine/threonine kinase activity (GO:0004674);; Molecular Function: ATP binding (GO:0005524);; Cellular Component: plasma membrane (GO:0005886);; Biological Process: protein phosphorylation (GO:0006468);; Biological Process: defense response (GO:0006952);; Cellular Component: plasmodesma (GO:0009506);; Cellular Component: integral component of membrane (GO:0016021);; B…	--	--	--	Protein tyrosine kinase;; Protein kinase domain;; D-mannose binding lectin;; S-locus glycoprotein domain;; PAN-like domain	G-type lectin S-receptor-like serine/threonine-protein kinase At4g27290 OS=Arabidopsis thaliana OX=3702 GN=At4g27290 PE=3 SV=4	T	Signal transduction mechanisms	PREDICTED: G-type lectin S-receptor-like serine/threonine-protein kinase At4g27290 [Solanum tuberosum]
PGSC0003DMG400028853	stu-miR172d-3p	706	1195	272	742	387	568	5722.95	6345.35	2814.02	2554.74	3849.06	2036.41	0.0380275	0.340456	-0.948593	down	--	--	Molecular Function: DNA binding (GO:0003677);; Molecular Function: transcription factor activity, sequence-specific DNA binding (GO:0003700);; Cellular Component: nucleus (GO:0005634);; Biological Process: regulation of transcription, DNA-templated (GO:0006355);;	K09286|0|sot:102586220|K09286 EREBP-like factor | (RefSeq) ethylene-responsive transcription factor RAP2-12-like	--	--	--	Ethylene-responsive transcription factor 1 OS=Oryza sativa subsp. japonica OX=39947 GN=EREBP1 PE=1 SV=1	--	--	PREDICTED: ethylene-responsive transcription factor RAP2-12-like [Solanum tuberosum]
PGSC0003DMG400024575	stu-miR172d-3p	706	1195	272	742	387	568	5722.95	6345.35	2814.02	2554.74	3849.06	2036.41	0.0380275	0.340456	-0.948593	down	--	--	Cellular Component: microtubule (GO:0005874);;	--	--	--	HEAT-like repeat;; HEAT repeats;; HEAT repeat	TORTIFOLIA1-like protein 3 OS=Arabidopsis thaliana OX=3702 GN=TOR1L3 PE=2 SV=1	S	Function unknown	PREDICTED: microtubule-associated protein TORTIFOLIA1 [Solanum tuberosum]
PGSC0003DMG400011460	stu-miR172d-3p	706	1195	272	742	387	568	5722.95	6345.35	2814.02	2554.74	3849.06	2036.41	0.0380275	0.340456	-0.948593	down	--	--	--	K05290|3.66079e-63|spen:107002824|K05290 phosphatidylinositol glycan, class K [EC:2.6.-.-] | (RefSeq) putative GPI-anchor transamidase	--	--	--	--	--	--	PREDICTED: putative GPI-anchor transamidase [Solanum pennellii]
PGSC0003DMG400005169	stu-miR172d-3p	706	1195	272	742	387	568	5722.95	6345.35	2814.02	2554.74	3849.06	2036.41	0.0380275	0.340456	-0.948593	down	--	--	--	--	--	--	Ubiquitin family	--	--	--	PREDICTED: pheromone-processing carboxypeptidase KEX1-like [Solanum pennellii]
PGSC0003DMG400007126	stu-miR172d-3p	706	1195	272	742	387	568	5722.95	6345.35	2814.02	2554.74	3849.06	2036.41	0.0380275	0.340456	-0.948593	down	--	--	Molecular Function: zinc ion binding (GO:0008270);;	--	[BK]	--	DDT domain;; WSTF, HB1, Itc1p, MBD9 motif 1;; PHD-finger	DDT domain-containing protein PTM OS=Arabidopsis thaliana OX=3702 GN=PTM PE=1 SV=1	BK	--	PREDICTED: uncharacterized protein LOC102582627 [Solanum tuberosum]
PGSC0003DMG400020386	stu-miR172d-3p	706	1195	272	742	387	568	5722.95	6345.35	2814.02	2554.74	3849.06	2036.41	0.0380275	0.340456	-0.948593	down	[P]	Inorganic ion transport and metabolism	Molecular Function: potassium ion transmembrane transporter activity (GO:0015079);; Cellular Component: integral component of membrane (GO:0016021);; Biological Process: potassium ion transmembrane transport (GO:0071805);;	K03549|0|sot:102587299|K03549 KUP system potassium uptake protein | (RefSeq) potassium transporter 4-like	--	--	K+ potassium transporter	Potassium transporter 4 OS=Arabidopsis thaliana OX=3702 GN=POT4 PE=1 SV=2	P	Inorganic ion transport and metabolism	PREDICTED: potassium transporter 4-like [Solanum tuberosum]
PGSC0003DMG400041551	stu-miR172d-3p	706	1195	272	742	387	568	5722.95	6345.35	2814.02	2554.74	3849.06	2036.41	0.0380275	0.340456	-0.948593	down	--	--	Molecular Function: DNA binding (GO:0003677);; Cellular Component: nucleus (GO:0005634);; Biological Process: regulation of transcription, DNA-templated (GO:0006355);;	--	[O]	Posttranslational modification, protein turnover, chaperones	Myb-like DNA-binding domain;; Myb-like DNA-binding domain	Transcription factor MYBS1 OS=Oryza sativa subsp. japonica OX=39947 GN=MYBS1 PE=1 SV=1	K	Transcription	PREDICTED: transcription factor DIVARICATA-like [Solanum lycopersicum]
PGSC0003DMG402023991	stu-miR172d-3p	706	1195	272	742	387	568	5722.95	6345.35	2814.02	2554.74	3849.06	2036.41	0.0380275	0.340456	-0.948593	down	[HR]	Coenzyme transport and metabolism ;; General function prediction only	Molecular Function: hydrolase activity (GO:0016787);;	--	--	--	Alpha/beta hydrolase family;; Serine aminopeptidase, S33;; alpha/beta hydrolase fold	--	S	Function unknown	PREDICTED: uncharacterized protein LOC102603000 isoform X1 [Solanum tuberosum]
PGSC0003DMG400045496	stu-miR172d-3p	706	1195	272	742	387	568	5722.95	6345.35	2814.02	2554.74	3849.06	2036.41	0.0380275	0.340456	-0.948593	down	--	--	--	--	--	--	--	--	--	--	PREDICTED: uncharacterized protein LOC107787014 [Nicotiana tabacum]
PGSC0003DMG400012038	stu-miR172d-3p	706	1195	272	742	387	568	5722.95	6345.35	2814.02	2554.74	3849.06	2036.41	0.0380275	0.340456	-0.948593	down	--	--	Molecular Function: DNA binding (GO:0003677);; Molecular Function: transcription factor activity, sequence-specific DNA binding (GO:0003700);; Cellular Component: nucleus (GO:0005634);; Biological Process: regulation of transcription, DNA-templated (GO:0006355);; Biological Process: multicellular organism development (GO:0007275);;	K09284|2.12709e-146|sot:102579807|K09284 AP2-like factor, euAP2 lineage | (RefSeq) ethylene-responsive transcription factor RAP2-7	--	--	AP2 domain	Ethylene-responsive transcription factor RAP2-7 OS=Arabidopsis thaliana OX=3702 GN=RAP2-7 PE=2 SV=2	--	--	PREDICTED: ethylene-responsive transcription factor RAP2-7 isoform X1 [Solanum tuberosum]
PGSC0003DMG400019276	stu-miR172d-3p	706	1195	272	742	387	568	5722.95	6345.35	2814.02	2554.74	3849.06	2036.41	0.0380275	0.340456	-0.948593	down	--	;;	Molecular Function: protein serine/threonine kinase activity (GO:0004674);; Molecular Function: ATP binding (GO:0005524);; Cellular Component: plasma membrane (GO:0005886);; Biological Process: protein phosphorylation (GO:0006468);; Biological Process: defense response (GO:0006952);; Cellular Component: plasmodesma (GO:0009506);; Cellular Component: integral component of membrane (GO:0016021);; B…	--	--	--	D-mannose binding lectin;; S-locus glycoprotein domain;; Protein tyrosine kinase;; Protein kinase domain;; Domain of unknown function (DUF3403);; Protein tyrosine kinase;; PAN-like domain	Receptor-like serine/threonine-protein kinase SD1-8 OS=Arabidopsis thaliana OX=3702 GN=SD18 PE=1 SV=1	T	Signal transduction mechanisms	PREDICTED: G-type lectin S-receptor-like serine/threonine-protein kinase At4g27290 isoform X2 [Solanum pennellii]
PGSC0003DMG400044092	stu-miR172d-3p	706	1195	272	742	387	568	5722.95	6345.35	2814.02	2554.74	3849.06	2036.41	0.0380275	0.340456	-0.948593	down	--	--	Molecular Function: zinc ion binding (GO:0008270);;	--	[R]	General function prediction only	PPR repeat family;; PPR repeat;; PPR repeat;; Pentatricopeptide repeat domain;; Pentacotripeptide-repeat region of PRORP;; DYW family of nucleic acid deaminases	Pentatricopeptide repeat-containing protein At3g02330, mitochondrial OS=Arabidopsis thaliana OX=3702 GN=PCMP-E90 PE=2 SV=2	S	Function unknown	PREDICTED: pentatricopeptide repeat-containing protein At3g02330 [Solanum tuberosum]
PGSC0003DMG400011821	stu-miR172d-3p	706	1195	272	742	387	568	5722.95	6345.35	2814.02	2554.74	3849.06	2036.41	0.0380275	0.340456	-0.948593	down	--	--	--	--	--	--	Fantastic Four meristem regulator	Protein FANTASTIC FOUR 3 OS=Arabidopsis thaliana OX=3702 GN=FAF3 PE=2 SV=1	S	Function unknown	PREDICTED: protein FANTASTIC FOUR 3-like [Solanum tuberosum]
PGSC0003DMG404013246	stu-miR172d-3p	706	1195	272	742	387	568	5722.95	6345.35	2814.02	2554.74	3849.06	2036.41	0.0380275	0.340456	-0.948593	down	--	--	--	--	--	--	--	F-box/FBD/LRR-repeat protein At1g13570 OS=Arabidopsis thaliana OX=3702 GN=At1g13570 PE=2 SV=1	S	Function unknown	PREDICTED: F-box/FBD/LRR-repeat protein At1g13570-like isoform X2 [Solanum pennellii]
PGSC0003DMG400037971	stu-miR172d-3p	706	1195	272	742	387	568	5722.95	6345.35	2814.02	2554.74	3849.06	2036.41	0.0380275	0.340456	-0.948593	down	--	--	Molecular Function: transcription factor activity, sequence-specific DNA binding (GO:0003700);; Cellular Component: nucleus (GO:0005634);; Biological Process: regulation of transcription, DNA-templated (GO:0006355);; Molecular Function: sequence-specific DNA binding (GO:0043565);;	--	--	--	GRAS domain family	DELLA protein RGL1 OS=Arabidopsis thaliana OX=3702 GN=RGL1 PE=1 SV=1	--	--	PREDICTED: DELLA protein RGL1-like [Solanum tuberosum]
PGSC0003DMG400006751	stu-miR172d-3p	706	1195	272	742	387	568	5722.95	6345.35	2814.02	2554.74	3849.06	2036.41	0.0380275	0.340456	-0.948593	down	[R]	General function prediction only	--	--	[R]	General function prediction only	WD domain, G-beta repeat;; Nucleoporin Nup120/160	Protein JINGUBANG OS=Arabidopsis thaliana OX=3702 GN=JGB PE=1 SV=1	S	Function unknown	PREDICTED: COMPASS-like H3K4 histone methylase component WDR5B [Solanum tuberosum]
PGSC0003DMG400030080	stu-miR172d-3p	706	1195	272	742	387	568	5722.95	6345.35	2814.02	2554.74	3849.06	2036.41	0.0380275	0.340456	-0.948593	down	--	--	--	--	[I]	Lipid transport and metabolism	CRAL/TRIO domain	Phosphatidylinositol/phosphatidylcholine transfer protein SFH3 OS=Arabidopsis thaliana OX=3702 GN=SFH3 PE=2 SV=1	S	Function unknown	PREDICTED: phosphatidylinositol/phosphatidylcholine transfer protein SFH4 [Solanum tuberosum]
PGSC0003DMG400027846	stu-miR172d-3p	706	1195	272	742	387	568	5722.95	6345.35	2814.02	2554.74	3849.06	2036.41	0.0380275	0.340456	-0.948593	down	--	--	Biological Process: mRNA splicing, via spliceosome (GO:0000398);; Molecular Function: RNA binding (GO:0003723);; Cellular Component: U2-type catalytic step 1 spliceosome (GO:0071006);; Cellular Component: catalytic step 2 spliceosome (GO:0071013);;	K13100|0|sot:102587492|K13100 pre-mRNA-splicing factor CWC22 | (RefSeq) pre-mRNA-splicing factor CWC22 homolog	[R]	General function prediction only	MA3 domain;; MIF4G domain	--	S	Function unknown	PREDICTED: pre-mRNA-splicing factor CWC22 homolog [Solanum tuberosum]
PGSC0003DMG400018249	stu-miR172d-3p	706	1195	272	742	387	568	5722.95	6345.35	2814.02	2554.74	3849.06	2036.41	0.0380275	0.340456	-0.948593	down	[T]	Signal transduction mechanisms	Molecular Function: ATP binding (GO:0005524);; Cellular Component: plasma membrane (GO:0005886);; Cellular Component: integral component of membrane (GO:0016021);; Molecular Function: ATPase activity, coupled to transmembrane movement of substances (GO:0042626);; Biological Process: transmembrane transport (GO:0055085);;	--	[Q]	Secondary metabolites biosynthesis, transport and catabolism	ABC-2 type transporter;; Plant PDR ABC transporter associated;; ABC transporter	Pleiotropic drug resistance protein 3 OS=Nicotiana tabacum OX=4097 GN=PDR3 PE=2 SV=1	V	Defense mechanisms	PREDICTED: pleiotropic drug resistance protein 3 [Solanum tuberosum]
PGSC0003DMG400040080	stu-miR172d-3p	706	1195	272	742	387	568	5722.95	6345.35	2814.02	2554.74	3849.06	2036.41	0.0380275	0.340456	-0.948593	down	--	--	--	--	--	--	--	--	--	--	hypothetical protein STB1_57t00020 [Solanum tuberosum]
PGSC0003DMG400022900	stu-miR172d-3p	706	1195	272	742	387	568	5722.95	6345.35	2814.02	2554.74	3849.06	2036.41	0.0380275	0.340456	-0.948593	down	[K]	Transcription	Molecular Function: protein kinase activity (GO:0004672);; Molecular Function: ATP binding (GO:0005524);; Biological Process: protein phosphorylation (GO:0006468);; Cellular Component: integral component of membrane (GO:0016021);;	K04733|0|sot:102578944|K04733 interleukin-1 receptor-associated kinase 4 [EC:2.7.11.1] | (RefSeq) pollen receptor-like kinase 3	--	--	Protein kinase domain;; Protein tyrosine kinase;; Leucine Rich repeats (2 copies);; Leucine rich repeat N-terminal domain;; Leucine rich repeat;; Leucine Rich Repeat	Pollen receptor-like kinase 4 OS=Arabidopsis thaliana OX=3702 GN=PRK4 PE=1 SV=1	T	Signal transduction mechanisms	PREDICTED: pollen receptor-like kinase 3 [Solanum tuberosum]
PGSC0003DMG400018510	stu-miR172d-3p	706	1195	272	742	387	568	5722.95	6345.35	2814.02	2554.74	3849.06	2036.41	0.0380275	0.340456	-0.948593	down	[R]	General function prediction only	Molecular Function: oxidoreductase activity (GO:0016491);; Biological Process: oxidation-reduction process (GO:0055114);;	K05275|0|sot:102586055|K05275 pyridoxine 4-dehydrogenase [EC:1.1.1.65] | (RefSeq) pyridoxal reductase, chloroplastic	[C]	Energy production and conversion	Aldo/keto reductase family	Pyridoxal reductase, chloroplastic OS=Arabidopsis thaliana OX=3702 GN=PLR1 PE=1 SV=1	C	Energy production and conversion	PREDICTED: pyridoxal reductase, chloroplastic [Solanum tuberosum]
PGSC0003DMG400008901	stu-miR172d-3p	706	1195	272	742	387	568	5722.95	6345.35	2814.02	2554.74	3849.06	2036.41	0.0380275	0.340456	-0.948593	down	--	--	Cellular Component: chloroplast thylakoid membrane (GO:0009535);;	--	--	--	--	Light-harvesting complex-like protein OHP1, chloroplastic OS=Arabidopsis thaliana OX=3702 GN=OHP1 PE=1 SV=1	S	Function unknown	PREDICTED: uncharacterized protein LOC102598776 [Solanum tuberosum]
PGSC0003DMG400016108	stu-miR172d-3p	706	1195	272	742	387	568	5722.95	6345.35	2814.02	2554.74	3849.06	2036.41	0.0380275	0.340456	-0.948593	down	[Q]	Secondary metabolites biosynthesis, transport and catabolism	Molecular Function: hydrolase activity (GO:0016787);;	--	[R]	General function prediction only	Dienelactone hydrolase family	Endo-1,3;1,4-beta-D-glucanase OS=Zea mays OX=4577 PE=1 SV=1	Q	Secondary metabolites biosynthesis, transport and catabolism	PREDICTED: endo-1,3;1,4-beta-D-glucanase-like isoform X4 [Solanum tuberosum]
PGSC0003DMG400025984	stu-miR172d-3p	706	1195	272	742	387	568	5722.95	6345.35	2814.02	2554.74	3849.06	2036.41	0.0380275	0.340456	-0.948593	down	--	--	Molecular Function: transcription factor activity, sequence-specific DNA binding (GO:0003700);; Cellular Component: nucleus (GO:0005634);; Biological Process: regulation of transcription, DNA-templated (GO:0006355);; Molecular Function: sequence-specific DNA binding (GO:0043565);;	K09338|6.17768e-149|sot:102592333|K09338 homeobox-leucine zipper protein | (RefSeq) homeobox-leucine zipper protein HAT3-like	[K]	Transcription	Homeobox domain;; HD-ZIP protein N terminus;; Homeobox associated leucine zipper	Homeobox-leucine zipper protein HAT3 OS=Arabidopsis thaliana OX=3702 GN=HAT3 PE=1 SV=2	K	Transcription	PREDICTED: homeobox-leucine zipper protein HAT3-like [Solanum tuberosum]
PGSC0003DMG400006659	stu-miR172d-3p	706	1195	272	742	387	568	5722.95	6345.35	2814.02	2554.74	3849.06	2036.41	0.0380275	0.340456	-0.948593	down	--	--	Molecular Function: peptide-methionine (R)-S-oxide reductase activity (GO:0033743);; Biological Process: oxidation-reduction process (GO:0055114);;	--	--	--	--	Uncharacterized protein At4g08330, chloroplastic OS=Arabidopsis thaliana OX=3702 GN=At4g08330 PE=1 SV=1	S	Function unknown	PREDICTED: uncharacterized protein At4g08330, chloroplastic [Solanum tuberosum]
PGSC0003DMG400005807	stu-miR172d-3p	706	1195	272	742	387	568	5722.95	6345.35	2814.02	2554.74	3849.06	2036.41	0.0380275	0.340456	-0.948593	down	--	--	Cellular Component: nucleus (GO:0005634);; Biological Process: plant-type secondary cell wall biogenesis (GO:0009834);; Biological Process: fruit dehiscence (GO:0010047);; Molecular Function: sequence-specific DNA binding (GO:0043565);; Biological Process: positive regulation of transcription, DNA-templated (GO:0045893);;	--	--	--	No apical meristem (NAM) protein	NAC domain-containing protein 43 OS=Arabidopsis thaliana OX=3702 GN=NAC043 PE=2 SV=2	K	Transcription	PREDICTED: NAC domain-containing protein 66-like [Solanum tuberosum]
PGSC0003DMG400025390	stu-miR172d-3p	706	1195	272	742	387	568	5722.95	6345.35	2814.02	2554.74	3849.06	2036.41	0.0380275	0.340456	-0.948593	down	--	--	Molecular Function: DNA binding (GO:0003677);; Molecular Function: transcription factor activity, sequence-specific DNA binding (GO:0003700);; Cellular Component: nucleus (GO:0005634);; Biological Process: regulation of transcription, DNA-templated (GO:0006355);; Biological Process: multicellular organism development (GO:0007275);;	K09284|1.44485e-41|sot:102606071|K09284 AP2-like factor, euAP2 lineage | (RefSeq) ethylene-responsive transcription factor RAP2-7-like	--	--	--	Floral homeotic protein APETALA 2 OS=Arabidopsis thaliana OX=3702 GN=AP2 PE=1 SV=1	K	Transcription	PREDICTED: ethylene-responsive transcription factor RAP2-7-like isoform X1 [Solanum tuberosum]
PGSC0003DMG400028832	stu-miR172d-3p	706	1195	272	742	387	568	5722.95	6345.35	2814.02	2554.74	3849.06	2036.41	0.0380275	0.340456	-0.948593	down	--	--	Cellular Component: integral component of membrane (GO:0016021);;	--	--	--	GDP-fucose protein O-fucosyltransferase	--	S	Function unknown	PREDICTED: uncharacterized protein LOC102604420 [Solanum tuberosum]
PGSC0003DMG400025921	stu-miR172d-3p	706	1195	272	742	387	568	5722.95	6345.35	2814.02	2554.74	3849.06	2036.41	0.0380275	0.340456	-0.948593	down	[K]	Transcription	Molecular Function: protein serine/threonine kinase activity (GO:0004674);; Molecular Function: ATP binding (GO:0005524);; Biological Process: protein phosphorylation (GO:0006468);; Cellular Component: integral component of membrane (GO:0016021);;	--	--	--	Protein kinase domain;; Protein tyrosine kinase;; Leucine Rich repeats (2 copies);; Leucine rich repeat;; Leucine rich repeat N-terminal domain;; Leucine Rich Repeat	Receptor protein kinase TMK1 OS=Arabidopsis thaliana OX=3702 GN=TMK1 PE=1 SV=1	T	Signal transduction mechanisms	PREDICTED: receptor protein kinase TMK1-like [Solanum tuberosum]
PGSC0003DMG400004631	stu-miR172d-3p	706	1195	272	742	387	568	5722.95	6345.35	2814.02	2554.74	3849.06	2036.41	0.0380275	0.340456	-0.948593	down	--	--	--	--	--	--	--	--	--	--	PREDICTED: uncharacterized protein DDB_G0271670-like [Solanum tuberosum]
PGSC0003DMG401005047	stu-miR172d-3p	706	1195	272	742	387	568	5722.95	6345.35	2814.02	2554.74	3849.06	2036.41	0.0380275	0.340456	-0.948593	down	[T]	Signal transduction mechanisms	Molecular Function: protein serine/threonine kinase activity (GO:0004674);; Molecular Function: ATP binding (GO:0005524);; Cellular Component: plasma membrane (GO:0005886);; Biological Process: protein phosphorylation (GO:0006468);; Biological Process: defense response (GO:0006952);; Cellular Component: plasmodesma (GO:0009506);; Cellular Component: integral component of membrane (GO:0016021);; M…	--	--	--	Protein tyrosine kinase;; Protein kinase domain;; S-locus glycoprotein domain;; D-mannose binding lectin;; PAN-like domain;; Domain of unknown function (DUF3403);; Receptor serine/threonine kinase	Receptor-like serine/threonine-protein kinase SD1-8 OS=Arabidopsis thaliana OX=3702 GN=SD18 PE=1 SV=1	T	Signal transduction mechanisms	PREDICTED: receptor-like serine/threonine-protein kinase SD1-8 [Solanum tuberosum]
PGSC0003DMG400006604	stu-miR172d-3p	706	1195	272	742	387	568	5722.95	6345.35	2814.02	2554.74	3849.06	2036.41	0.0380275	0.340456	-0.948593	down	--	--	Molecular Function: DNA binding (GO:0003677);; Molecular Function: transcription factor activity, sequence-specific DNA binding (GO:0003700);; Cellular Component: nucleus (GO:0005634);; Biological Process: regulation of transcription, DNA-templated (GO:0006355);; Biological Process: multicellular organism development (GO:0007275);;	K09284|2.13734e-175|sly:100736535|K09284 AP2-like factor, euAP2 lineage | (RefSeq) AP2 transcription factor SlAP2e	--	--	AP2 domain	Floral homeotic protein APETALA 2 OS=Arabidopsis thaliana OX=3702 GN=AP2 PE=1 SV=1	K	Transcription	AP2 transcription factor SlAP2e [Solanum lycopersicum]
PGSC0003DMG400027090	stu-miR172d-3p	706	1195	272	742	387	568	5722.95	6345.35	2814.02	2554.74	3849.06	2036.41	0.0380275	0.340456	-0.948593	down	--	--	Cellular Component: peroxisomal membrane (GO:0005778);; Cellular Component: integral component of membrane (GO:0016021);; Biological Process: protein import into peroxisome matrix, docking (GO:0016560);;	K13343|6.39258e-132|sot:102594440|K13343 peroxin-14 | (RefSeq) peroxisomal membrane protein PEX14-like	[MOU]	--	Peroxisomal membrane anchor protein (Pex14p) conserved region	Peroxisomal membrane protein PEX14 OS=Arabidopsis thaliana OX=3702 GN=PEX14 PE=1 SV=2	S	Function unknown	PREDICTED: peroxisomal membrane protein PEX14-like isoform X2 [Solanum tuberosum]
PGSC0003DMG400012506	stu-miR172d-3p	706	1195	272	742	387	568	5722.95	6345.35	2814.02	2554.74	3849.06	2036.41	0.0380275	0.340456	-0.948593	down	--	--	Molecular Function: aminoacyl-tRNA editing activity (GO:0002161);; Biological Process: regulation of translational fidelity (GO:0006450);;	--	--	--	Aminoacyl-tRNA editing domain	--	S	Function unknown	PREDICTED: uncharacterized protein LOC107028793 [Solanum pennellii]
PGSC0003DMG400024461	stu-miR172d-3p	706	1195	272	742	387	568	5722.95	6345.35	2814.02	2554.74	3849.06	2036.41	0.0380275	0.340456	-0.948593	down	--	--	Molecular Function: DNA binding (GO:0003677);;	K09422|0|sot:102599462|K09422 myb proto-oncogene protein, plant | (RefSeq) transcription factor MYB35	[K]	Transcription	Myb-like DNA-binding domain;; Myb-like DNA-binding domain	Transcription factor MYB35 OS=Arabidopsis thaliana OX=3702 GN=MYB35 PE=2 SV=1	K	Transcription	PREDICTED: transcription factor MYB35 [Solanum tuberosum]
PGSC0003DMG400043025	stu-miR172d-3p	706	1195	272	742	387	568	5722.95	6345.35	2814.02	2554.74	3849.06	2036.41	0.0380275	0.340456	-0.948593	down	--	--	--	--	--	--	--	--	--	--	PREDICTED: MICOS complex subunit MIC60-like [Solanum tuberosum]
PGSC0003DMG400012176	stu-miR172d-3p	706	1195	272	742	387	568	5722.95	6345.35	2814.02	2554.74	3849.06	2036.41	0.0380275	0.340456	-0.948593	down	--	--	Biological Process: defense response (GO:0006952);;	--	--	--	LURP-one-related	Protein LURP-one-related 17 OS=Arabidopsis thaliana OX=3702 GN=At5g41590 PE=2 SV=2	S	Function unknown	PREDICTED: protein LURP-one-related 8 isoform X1 [Solanum tuberosum]
PGSC0003DMG400033586	stu-miR172d-3p	706	1195	272	742	387	568	5722.95	6345.35	2814.02	2554.74	3849.06	2036.41	0.0380275	0.340456	-0.948593	down	--	--	--	--	--	--	--	--	S	Function unknown	PREDICTED: uncharacterized protein LOC107061409 [Solanum tuberosum]
PGSC0003DMG400027904	stu-miR172d-3p	706	1195	272	742	387	568	5722.95	6345.35	2814.02	2554.74	3849.06	2036.41	0.0380275	0.340456	-0.948593	down	--	--	Molecular Function: DNA binding (GO:0003677);; Molecular Function: transcription factor activity, sequence-specific DNA binding (GO:0003700);; Cellular Component: nucleus (GO:0005634);; Biological Process: regulation of transcription, DNA-templated (GO:0006355);; Biological Process: multicellular organism development (GO:0007275);;	K09284|1.61433e-157|spen:107029492|K09284 AP2-like factor, euAP2 lineage | (RefSeq) ethylene-responsive transcription factor RAP2-7-like	--	--	AP2 domain	Floral homeotic protein APETALA 2 OS=Arabidopsis thaliana OX=3702 GN=AP2 PE=1 SV=1	K	Transcription	PREDICTED: floral homeotic protein APETALA 2-like isoform X1 [Solanum pennellii]
PGSC0003DMG400006482	stu-miR172d-3p	706	1195	272	742	387	568	5722.95	6345.35	2814.02	2554.74	3849.06	2036.41	0.0380275	0.340456	-0.948593	down	--	--	Molecular Function: DNA binding (GO:0003677);; Molecular Function: transcription factor activity, sequence-specific DNA binding (GO:0003700);; Cellular Component: nucleus (GO:0005634);; Biological Process: regulation of transcription, DNA-templated (GO:0006355);; Biological Process: meristem maintenance (GO:0010073);; Biological Process: specification of floral organ identity (GO:0010093);; Biolo…	K09284|0|sot:102582479|K09284 AP2-like factor, euAP2 lineage | (RefSeq) AP2-like ethylene-responsive transcription factor TOE3	--	--	AP2 domain	Floral homeotic protein APETALA 2 OS=Arabidopsis thaliana OX=3702 GN=AP2 PE=1 SV=1	K	Transcription	PREDICTED: AP2-like ethylene-responsive transcription factor TOE3 [Solanum tuberosum]
PGSC0003DMG400005709	stu-miR172d-3p	706	1195	272	742	387	568	5722.95	6345.35	2814.02	2554.74	3849.06	2036.41	0.0380275	0.340456	-0.948593	down	--	--	Biological Process: lipid metabolic process (GO:0006629);; Cellular Component: integral component of membrane (GO:0016021);;	--	[I]	Lipid transport and metabolism	Partial alpha/beta-hydrolase lipase region	Scarecrow-like protein 9 OS=Arabidopsis thaliana OX=3702 GN=SCL9 PE=2 SV=1	S	Function unknown	PREDICTED: uncharacterized protein LOC102602328 [Solanum tuberosum]
PGSC0003DMG400011491	stu-miR172d-3p	706	1195	272	742	387	568	5722.95	6345.35	2814.02	2554.74	3849.06	2036.41	0.0380275	0.340456	-0.948593	down	--	--	--	--	--	--	--	--	S	Function unknown	PREDICTED: uncharacterized protein LOC102581921 [Solanum tuberosum]
PGSC0003DMG400001777	stu-miR172d-3p	706	1195	272	742	387	568	5722.95	6345.35	2814.02	2554.74	3849.06	2036.41	0.0380275	0.340456	-0.948593	down	--	--	Molecular Function: zinc ion binding (GO:0008270);;	K10604|0|sot:102594177|K10604 E3 ubiquitin-protein ligase MGRN1 [EC:2.3.2.27] | (RefSeq) probable E3 ubiquitin-protein ligase LOG2	[O]	Posttranslational modification, protein turnover, chaperones	Zinc finger, C3HC4 type (RING finger);; Prokaryotic RING finger family 4	Probable E3 ubiquitin-protein ligase LOG2 OS=Arabidopsis thaliana OX=3702 GN=LOG2 PE=1 SV=1	S	Function unknown	PREDICTED: probable E3 ubiquitin-protein ligase LOG2 [Solanum tuberosum]
PGSC0003DMG401031751	stu-miR172d-3p	706	1195	272	742	387	568	5722.95	6345.35	2814.02	2554.74	3849.06	2036.41	0.0380275	0.340456	-0.948593	down	--	--	--	--	[R]	General function prediction only	PPR repeat family;; PPR repeat;; PPR repeat;; Pentatricopeptide repeat domain;; Pentacotripeptide-repeat region of PRORP;; Mitochondrial 28S ribosomal protein S27;; Mitochondrial ATPase expression;; Protein of unknown function (DUF679)	Pentatricopeptide repeat-containing protein At5g46100 OS=Arabidopsis thaliana OX=3702 GN=At5g46100 PE=2 SV=1	S	Function unknown	PREDICTED: pentatricopeptide repeat-containing protein At5g46100 [Solanum tuberosum]
PGSC0003DMG400011561	stu-miR172d-3p	706	1195	272	742	387	568	5722.95	6345.35	2814.02	2554.74	3849.06	2036.41	0.0380275	0.340456	-0.948593	down	[QV]	Secondary metabolites biosynthesis, transport and catabolism ;; Defense mechanisms	Molecular Function: iron ion binding (GO:0005506);; Cellular Component: integral component of membrane (GO:0016021);; Molecular Function: oxidoreductase activity, acting on paired donors, with incorporation or reduction of molecular oxygen, NAD(P)H as one donor, and incorporation of one atom of oxygen (GO:0016709);; Molecular Function: heme binding (GO:0020037);; Biological Process: indole glucos…	--	[Q]	Secondary metabolites biosynthesis, transport and catabolism	Cytochrome P450	Cytochrome P450 81F3 OS=Arabidopsis thaliana OX=3702 GN=CYP81F3 PE=2 SV=1	Q	Secondary metabolites biosynthesis, transport and catabolism	PREDICTED: isoflavone 2&apos;-hydroxylase [Solanum lycopersicum]
PGSC0003DMG400044628	stu-miR172d-3p	706	1195	272	742	387	568	5722.95	6345.35	2814.02	2554.74	3849.06	2036.41	0.0380275	0.340456	-0.948593	down	--	--	--	K13425|7.05636e-88|sot:107057939|K13425 WRKY transcription factor 22 | (RefSeq) WRKY transcription factor 22-like	--	--	WRKY DNA -binding domain	Probable WRKY transcription factor 27 OS=Arabidopsis thaliana OX=3702 GN=WRKY27 PE=2 SV=1	--	--	PREDICTED: WRKY transcription factor 22-like [Solanum tuberosum]
PGSC0003DMG400010249	stu-miR172d-3p	706	1195	272	742	387	568	5722.95	6345.35	2814.02	2554.74	3849.06	2036.41	0.0380275	0.340456	-0.948593	down	[IR]	Lipid transport and metabolism ;; General function prediction only	Molecular Function: hydrolase activity, acting on ester bonds (GO:0016788);;	K21026|0|sot:102604018|K21026 acetylajmaline esterase [EC:3.1.1.80] | (RefSeq) GDSL esterase/lipase At1g28580-like	--	--	GDSL-like Lipase/Acylhydrolase	GDSL esterase/lipase At1g28600 OS=Arabidopsis thaliana OX=3702 GN=At1g28600 PE=2 SV=1	--	--	PREDICTED: GDSL esterase/lipase At1g28580-like [Solanum tuberosum]
PGSC0003DMG401018705	stu-miR172d-3p	706	1195	272	742	387	568	5722.95	6345.35	2814.02	2554.74	3849.06	2036.41	0.0380275	0.340456	-0.948593	down	--	--	Molecular Function: RNA polymerase I CORE element sequence-specific DNA binding (GO:0001164);; Molecular Function: transcription factor activity, RNA polymerase I CORE element binding transcription factor recruiting (GO:0001187);; Biological Process: RNA polymerase I transcriptional preinitiation complex assembly at the promoter for the nuclear large rRNA transcript (GO:0001189);; Cellular Compon…	--	[S]	Function unknown	Zinc-finger of RNA-polymerase I-specific TFIIB, Rrn7	TATA box-binding protein-associated factor RNA polymerase I subunit B OS=Arabidopsis thaliana OX=3702 GN=MEE12 PE=1 SV=1	K	Transcription	PREDICTED: TATA box-binding protein-associated factor RNA polymerase I subunit B [Solanum tuberosum]
PGSC0003DMG400004006	stu-miR172d-3p	706	1195	272	742	387	568	5722.95	6345.35	2814.02	2554.74	3849.06	2036.41	0.0380275	0.340456	-0.948593	down	--	--	Molecular Function: DNA binding (GO:0003677);; Molecular Function: transcription factor activity, sequence-specific DNA binding (GO:0003700);; Cellular Component: nucleus (GO:0005634);; Biological Process: regulation of transcription, DNA-templated (GO:0006355);; Biological Process: multicellular organism development (GO:0007275);;	K09284|0|sot:102582568|K09284 AP2-like factor, euAP2 lineage | (RefSeq) floral homeotic protein APETALA 2	--	--	AP2 domain	Floral homeotic protein APETALA 2 OS=Arabidopsis thaliana OX=3702 GN=AP2 PE=1 SV=1	K	Transcription	PREDICTED: floral homeotic protein APETALA 2 [Solanum tuberosum]
PGSC0003DMG400006988	stu-miR172d-3p	706	1195	272	742	387	568	5722.95	6345.35	2814.02	2554.74	3849.06	2036.41	0.0380275	0.340456	-0.948593	down	--	--	Molecular Function: DNA binding (GO:0003677);; Cellular Component: nucleus (GO:0005634);; Biological Process: regulation of transcription, DNA-templated (GO:0006355);; Biological Process: animal organ morphogenesis (GO:0009887);; Biological Process: polarity specification of adaxial/abaxial axis (GO:0009944);; Biological Process: radial pattern formation (GO:0009956);; Biological Process: xylem a…	--	--	--	Myb-like DNA-binding domain	Transcription repressor KAN1 OS=Arabidopsis thaliana OX=3702 GN=KAN1 PE=1 SV=1	K	Transcription	PREDICTED: transcription repressor KAN1-like isoform X1 [Solanum tuberosum]
PGSC0003DMG403005640	stu-miR172d-3p	706	1195	272	742	387	568	5722.95	6345.35	2814.02	2554.74	3849.06	2036.41	0.0380275	0.340456	-0.948593	down	[J]	Translation, ribosomal structure and biogenesis	Molecular Function: structural constituent of ribosome (GO:0003735);; Biological Process: translation (GO:0006412);; Cellular Component: large ribosomal subunit (GO:0015934);;	K02874|2.46167e-101|sot:102590369|K02874 large subunit ribosomal protein L14 | (RefSeq) 50S ribosomal protein HLP, mitochondrial-like	[J]	Translation, ribosomal structure and biogenesis	Ribosomal protein L14p/L23e;; Pectinesterase	50S ribosomal protein HLP, mitochondrial OS=Arabidopsis thaliana OX=3702 GN=HLP PE=2 SV=1	J	Translation, ribosomal structure and biogenesis	PREDICTED: 50S ribosomal protein HLP, mitochondrial-like isoform X1 [Solanum tuberosum]
PGSC0003DMG400024532	stu-miR172d-3p	706	1195	272	742	387	568	5722.95	6345.35	2814.02	2554.74	3849.06	2036.41	0.0380275	0.340456	-0.948593	down	[V]	Defense mechanisms	Molecular Function: ATP binding (GO:0005524);; Cellular Component: integral component of membrane (GO:0016021);; Molecular Function: ATPase activity, coupled to transmembrane movement of substances (GO:0042626);; Biological Process: transmembrane transport (GO:0055085);;	--	[U]	Intracellular trafficking, secretion, and vesicular transport	ABC transporter transmembrane region;; ABC transporter;; ATPase family associated with various cellular activities (AAA)	ABC transporter B family member 25 OS=Oryza sativa subsp. japonica OX=39947 GN=OsABCB25 PE=2 SV=1	V	Defense mechanisms	PREDICTED: ABC transporter B family member 25 isoform X1 [Solanum tuberosum]
PGSC0003DMG401005640	stu-miR172d-3p	706	1195	272	742	387	568	5722.95	6345.35	2814.02	2554.74	3849.06	2036.41	0.0380275	0.340456	-0.948593	down	[J]	Translation, ribosomal structure and biogenesis	Molecular Function: structural constituent of ribosome (GO:0003735);; Biological Process: translation (GO:0006412);; Cellular Component: large ribosomal subunit (GO:0015934);;	K02874|4.0696e-117|sot:102590369|K02874 large subunit ribosomal protein L14 | (RefSeq) 50S ribosomal protein HLP, mitochondrial-like	[J]	Translation, ribosomal structure and biogenesis	Ribosomal protein L14p/L23e	50S ribosomal protein HLP, mitochondrial OS=Arabidopsis thaliana OX=3702 GN=HLP PE=2 SV=1	J	Translation, ribosomal structure and biogenesis	PREDICTED: 50S ribosomal protein HLP, mitochondrial-like isoform X1 [Solanum tuberosum]
PGSC0003DMG400011672	stu-miR172d-3p	706	1195	272	742	387	568	5722.95	6345.35	2814.02	2554.74	3849.06	2036.41	0.0380275	0.340456	-0.948593	down	--	--	--	K05290|8.61215e-65|spen:107002824|K05290 phosphatidylinositol glycan, class K [EC:2.6.-.-] | (RefSeq) putative GPI-anchor transamidase	[O]	Posttranslational modification, protein turnover, chaperones	--	--	--	--	PREDICTED: putative GPI-anchor transamidase [Solanum pennellii]
PGSC0003DMG400023769	stu-miR172d-3p	706	1195	272	742	387	568	5722.95	6345.35	2814.02	2554.74	3849.06	2036.41	0.0380275	0.340456	-0.948593	down	[T]	Signal transduction mechanisms	Molecular Function: voltage-gated potassium channel activity (GO:0005249);; Cellular Component: integral component of plasma membrane (GO:0005887);; Biological Process: regulation of membrane potential (GO:0042391);; Biological Process: potassium ion transmembrane transport (GO:0071805);;	--	[PT]	--	Ion transport protein;; Cyclic nucleotide-binding domain;; Ion channel;; KHA, dimerisation domain of potassium ion channel;; Ankyrin repeats (3 copies);; Ankyrin repeats (many copies);; Ankyrin repeat	Potassium channel AKT2/3 OS=Arabidopsis thaliana OX=3702 GN=AKT2 PE=1 SV=1	U	Intracellular trafficking, secretion, and vesicular transport	PREDICTED: potassium channel AKT2/3 [Solanum tuberosum]
PGSC0003DMG400016909	stu-miR172d-3p	706	1195	272	742	387	568	5722.95	6345.35	2814.02	2554.74	3849.06	2036.41	0.0380275	0.340456	-0.948593	down	--	--	Molecular Function: transporter activity (GO:0005215);; Cellular Component: intracellular (GO:0005622);; Biological Process: transport (GO:0006810);; Cellular Component: integral component of membrane (GO:0016021);;	--	[I]	Lipid transport and metabolism	CRAL/TRIO domain;; CRAL/TRIO, N-terminal domain	Phosphatidylinositol/phosphatidylcholine transfer protein SFH8 OS=Arabidopsis thaliana OX=3702 GN=SFH8 PE=2 SV=1	S	Function unknown	PREDICTED: phosphatidylinositol/phosphatidylcholine transfer protein SFH6-like isoform X1 [Solanum tuberosum]
PGSC0003DMG400002559	stu-miR172d-3p	706	1195	272	742	387	568	5722.95	6345.35	2814.02	2554.74	3849.06	2036.41	0.0380275	0.340456	-0.948593	down	[R]	General function prediction only	Molecular Function: uridine kinase activity (GO:0004849);; Cellular Component: cytosol (GO:0005829);; Biological Process: pyrimidine nucleobase metabolic process (GO:0006206);; Molecular Function: glycerate kinase activity (GO:0008887);; Cellular Component: chloroplast stroma (GO:0009570);; Biological Process: photorespiration (GO:0009853);; Cellular Component: chloroplast envelope (GO:0009941);;…	K15918|0|sot:102598451|K15918 D-glycerate 3-kinase [EC:2.7.1.31] | (RefSeq) D-glycerate 3-kinase, chloroplastic	[R]	General function prediction only	--	D-glycerate 3-kinase, chloroplastic OS=Arabidopsis thaliana OX=3702 GN=GLYK PE=1 SV=2	G	Carbohydrate transport and metabolism	PREDICTED: D-glycerate 3-kinase, chloroplastic [Solanum tuberosum]
PGSC0003DMG400007347	stu-miR477b-3p	1	2	1	50	4	6	8.10616	10.6198	10.3456	172.153	39.7836	21.5114	0.0254307	0.279844	1.44553	up	--	--	Biological Process: double-strand break repair via break-induced replication (GO:0000727);; Cellular Component: GINS complex (GO:0000811);; Biological Process: DNA replication initiation (GO:0006270);; Cellular Component: replication fork protection complex (GO:0031298);; Biological Process: DNA duplex unwinding (GO:0032508);; Molecular Function: 3'-5' DNA helicase activity (GO:0043138);;	K10735|5.86736e-111|sot:102596612|K10735 GINS complex subunit 4 | (RefSeq) DNA replication complex GINS protein SLD5	[L]	Replication, recombination and repair	GINS complex protein;; DNA replication complex GINS protein SLD5 C-terminus	--	S	Function unknown	PREDICTED: DNA replication complex GINS protein SLD5 [Solanum tuberosum]
PGSC0003DMG400016240	stu-miR477b-3p	1	2	1	50	4	6	8.10616	10.6198	10.3456	172.153	39.7836	21.5114	0.0254307	0.279844	1.44553	up	[G]	Carbohydrate transport and metabolism	Molecular Function: beta-N-acetylhexosaminidase activity (GO:0004563);; Cellular Component: plasma membrane (GO:0005886);; Biological Process: carbohydrate metabolic process (GO:0005975);; Cellular Component: plant-type cell wall (GO:0009505);;	K12373|0|sot:102599076|K12373 hexosaminidase [EC:3.2.1.52] | (RefSeq) beta-hexosaminidase 3	[G]	Carbohydrate transport and metabolism	Glycosyl hydrolase family 20, catalytic domain;; beta-acetyl hexosaminidase like	Beta-hexosaminidase 3 OS=Arabidopsis thaliana OX=3702 GN=HEXO3 PE=1 SV=1	G	Carbohydrate transport and metabolism	PREDICTED: beta-hexosaminidase 3 [Solanum tuberosum]
PGSC0003DMG400030364	stu-miR477b-3p	1	2	1	50	4	6	8.10616	10.6198	10.3456	172.153	39.7836	21.5114	0.0254307	0.279844	1.44553	up	[T]	Signal transduction mechanisms	Molecular Function: protein serine/threonine phosphatase activity (GO:0004722);; Biological Process: protein dephosphorylation (GO:0006470);; Molecular Function: metal ion binding (GO:0046872);;	--	[T]	Signal transduction mechanisms	Protein phosphatase 2C	Probable protein phosphatase 2C 2 OS=Arabidopsis thaliana OX=3702 GN=At1g07160 PE=2 SV=1	T	Signal transduction mechanisms	PREDICTED: probable protein phosphatase 2C 25 [Solanum tuberosum]
PGSC0003DMG400026538	stu-miR477b-3p	1	2	1	50	4	6	8.10616	10.6198	10.3456	172.153	39.7836	21.5114	0.0254307	0.279844	1.44553	up	--	--	--	--	--	--	--	--	S	Function unknown	PREDICTED: uncharacterized protein LOC102593250 [Solanum tuberosum]
PGSC0003DMG402007298	stu-miR477b-3p	1	2	1	50	4	6	8.10616	10.6198	10.3456	172.153	39.7836	21.5114	0.0254307	0.279844	1.44553	up	--	--	Molecular Function: DNA binding (GO:0003677);; Cellular Component: chloroplast (GO:0009507);; Biological Process: chloroplast-nucleus signaling pathway (GO:0010019);; Biological Process: mitochondria-nucleus signaling pathway (GO:0031930);;	--	[R]	General function prediction only	PPR repeat family;; PPR repeat;; Pentatricopeptide repeat domain;; PPR repeat;; Pentacotripeptide-repeat region of PRORP;; Smr domain	Pentatricopeptide repeat-containing protein At2g31400, chloroplastic OS=Arabidopsis thaliana OX=3702 GN=At2g31400 PE=2 SV=1	S	Function unknown	PREDICTED: pentatricopeptide repeat-containing protein At2g31400, chloroplastic [Solanum tuberosum]
PGSC0003DMG400029328	stu-miR477b-3p	1	2	1	50	4	6	8.10616	10.6198	10.3456	172.153	39.7836	21.5114	0.0254307	0.279844	1.44553	up	--	--	Molecular Function: zinc ion binding (GO:0008270);; Cellular Component: integral component of membrane (GO:0016021);; Biological Process: protein ubiquitination (GO:0016567);; Molecular Function: ligase activity (GO:0016874);; Biological Process: proteasome-mediated ubiquitin-dependent protein catabolic process (GO:0043161);; Molecular Function: ubiquitin protein ligase activity (GO:0061630);;	K19037|3.616e-72|sly:101249449|K19037 E3 ubiquitin-protein ligase ATL23 [EC:2.3.2.27] | (RefSeq) E3 ubiquitin-protein ligase ATL23-like	[O]	Posttranslational modification, protein turnover, chaperones	Ring finger domain;; RING-like zinc finger;; Zinc finger, C3HC4 type (RING finger);; RING-H2 zinc finger domain;; Zinc finger, C3HC4 type (RING finger)	E3 ubiquitin-protein ligase ATL23 OS=Arabidopsis thaliana OX=3702 GN=ATL23 PE=1 SV=2	O	Posttranslational modification, protein turnover, chaperones	PREDICTED: E3 ubiquitin-protein ligase ATL23-like [Solanum lycopersicum]
PGSC0003DMG400001946	stu-miR477b-3p	1	2	1	50	4	6	8.10616	10.6198	10.3456	172.153	39.7836	21.5114	0.0254307	0.279844	1.44553	up	[L]	Replication, recombination and repair	--	K01246|1.29932e-51|sot:102604594|K01246 DNA-3-methyladenine glycosylase I [EC:3.2.2.20] | (RefSeq) DNA-3-methyladenine glycosylase 1	--	--	Methyladenine glycosylase	--	--	--	PREDICTED: DNA-3-methyladenine glycosylase 1 [Solanum tuberosum]
PGSC0003DMG400025798	stu-miR477b-3p	1	2	1	50	4	6	8.10616	10.6198	10.3456	172.153	39.7836	21.5114	0.0254307	0.279844	1.44553	up	--	--	--	--	[U]	Intracellular trafficking, secretion, and vesicular transport	VID27 cytoplasmic protein	Protein CYPRO4 OS=Cynara cardunculus OX=4265 GN=CYPRO4 PE=2 SV=1	U	Intracellular trafficking, secretion, and vesicular transport	PREDICTED: protein CYPRO4 [Solanum tuberosum]
PGSC0003DMG400030568	stu-miR477b-3p	1	2	1	50	4	6	8.10616	10.6198	10.3456	172.153	39.7836	21.5114	0.0254307	0.279844	1.44553	up	[E]	Amino acid transport and metabolism	Molecular Function: L-glutamate transmembrane transporter activity (GO:0005313);; Cellular Component: mitochondrion (GO:0005739);; Molecular Function: L-alanine transmembrane transporter activity (GO:0015180);; Molecular Function: arginine transmembrane transporter activity (GO:0015181);; Molecular Function: gamma-aminobutyric acid transmembrane transporter activity (GO:0015185);; Molecular Funct…	--	[E]	Amino acid transport and metabolism	Amino acid permease;; Amino acid permease	Amino-acid permease BAT1 homolog OS=Oryza sativa subsp. japonica OX=39947 GN=BAT1 PE=2 SV=1	E	Amino acid transport and metabolism	PREDICTED: amino-acid permease BAT1 homolog isoform X1 [Solanum tuberosum]
PGSC0003DMG400017687	stu-miR477b-3p	1	2	1	50	4	6	8.10616	10.6198	10.3456	172.153	39.7836	21.5114	0.0254307	0.279844	1.44553	up	--	--	Cellular Component: integral component of membrane (GO:0016021);;	--	[E]	Amino acid transport and metabolism	Transmembrane amino acid transporter protein;; Tryptophan/tyrosine permease family	Lysine histidine transporter 1 OS=Arabidopsis thaliana OX=3702 GN=LHT1 PE=1 SV=1	E	Amino acid transport and metabolism	PREDICTED: lysine histidine transporter 1 [Solanum tuberosum]
PGSC0003DMG400022568	stu-miR477b-3p	1	2	1	50	4	6	8.10616	10.6198	10.3456	172.153	39.7836	21.5114	0.0254307	0.279844	1.44553	up	--	--	--	--	--	--	HECT-like Ubiquitin-conjugating enzyme (E2)-binding	--	S	Function unknown	PREDICTED: uncharacterized protein LOC102582264 [Solanum tuberosum]
PGSC0003DMG400041020	stu-miR5304-5p	1	3	1	33	1	32	8.10616	15.9297	10.3456	113.621	9.94589	114.727	0.0260464	0.279844	1.40079	up	--	--	--	--	--	--	Domain of unknown function (DUF4283)	--	--	--	PREDICTED: uncharacterized protein LOC107060579 isoform X1 [Solanum tuberosum]
PGSC0003DMG400027773	stu-miR5304-5p	1	3	1	33	1	32	8.10616	15.9297	10.3456	113.621	9.94589	114.727	0.0260464	0.279844	1.40079	up	[U]	Intracellular trafficking, secretion, and vesicular transport	Molecular Function: GTP binding (GO:0005525);; Cellular Component: intracellular (GO:0005622);; Biological Process: SRP-dependent cotranslational protein targeting to membrane (GO:0006614);;	K03110|0|sot:102585654|K03110 fused signal recognition particle receptor | (RefSeq) cell division protein FtsY homolog, chloroplastic	[U]	Intracellular trafficking, secretion, and vesicular transport	SRP54-type protein, GTPase domain;; SRP54-type protein, helical bundle domain;; SRP54-type protein, GTPase domain	Cell division protein FtsY homolog, chloroplastic OS=Arabidopsis thaliana OX=3702 GN=CPFTSY PE=1 SV=2	U	Intracellular trafficking, secretion, and vesicular transport	PREDICTED: cell division protein FtsY homolog, chloroplastic [Solanum tuberosum]
PGSC0003DMG400011728	stu-miR5304-5p	1	3	1	33	1	32	8.10616	15.9297	10.3456	113.621	9.94589	114.727	0.0260464	0.279844	1.40079	up	[G]	Carbohydrate transport and metabolism	Cellular Component: cell wall (GO:0005618);; Biological Process: carbohydrate metabolic process (GO:0005975);; Molecular Function: raffinose alpha-galactosidase activity (GO:0052692);;	--	[G]	Carbohydrate transport and metabolism	Alpha galactosidase A	--	G	Carbohydrate transport and metabolism	PREDICTED: uncharacterized protein LOC102605217 isoform X3 [Solanum tuberosum]
PGSC0003DMG400013407	stu-miR5304-5p	1	3	1	33	1	32	8.10616	15.9297	10.3456	113.621	9.94589	114.727	0.0260464	0.279844	1.40079	up	--	--	Biological Process: defense response (GO:0006952);; Molecular Function: ADP binding (GO:0043531);;	--	[T]	Signal transduction mechanisms	NB-ARC domain	Disease resistance RPP8-like protein 3 OS=Arabidopsis thaliana OX=3702 GN=RPP8L3 PE=2 SV=1	S	Function unknown	PREDICTED: disease resistance RPP8-like protein 3 [Solanum pennellii]
PGSC0003DMG400001789	stu-miR5304-5p	1	3	1	33	1	32	8.10616	15.9297	10.3456	113.621	9.94589	114.727	0.0260464	0.279844	1.40079	up	--	--	--	--	[O]	Posttranslational modification, protein turnover, chaperones	Complex 1 protein (LYR family)	--	O	Posttranslational modification, protein turnover, chaperones	PREDICTED: uncharacterized protein LOC107012516 isoform X1 [Solanum pennellii]
PGSC0003DMG401001381	stu-miR5304-5p	1	3	1	33	1	32	8.10616	15.9297	10.3456	113.621	9.94589	114.727	0.0260464	0.279844	1.40079	up	--	--	Cellular Component: cytosol (GO:0005829);; Molecular Function: zinc ion binding (GO:0008270);; Cellular Component: plasmodesma (GO:0009506);; Biological Process: response to fungus (GO:0009620);; Biological Process: photomorphogenesis (GO:0009640);; Biological Process: response to auxin (GO:0009733);; Biological Process: unidimensional cell growth (GO:0009826);; Biological Process: auxin polar tr…	K10691|0|sot:102599636|K10691 E3 ubiquitin-protein ligase UBR4 [EC:2.3.2.27] | (RefSeq) auxin transport protein BIG	[T]	Signal transduction mechanisms	Zinc finger, ZZ type	Auxin transport protein BIG OS=Arabidopsis thaliana OX=3702 GN=BIG PE=1 SV=2	O	Posttranslational modification, protein turnover, chaperones	PREDICTED: auxin transport protein BIG [Solanum tuberosum]
PGSC0003DMG400036654	stu-miR5304-5p	1	3	1	33	1	32	8.10616	15.9297	10.3456	113.621	9.94589	114.727	0.0260464	0.279844	1.40079	up	--	--	--	--	--	--	F-box associated domain	F-box/kelch-repeat protein At3g06240 OS=Arabidopsis thaliana OX=3702 GN=At3g06240 PE=2 SV=1	--	--	PREDICTED: uncharacterized protein LOC102593989 [Solanum tuberosum]
PGSC0003DMG401024331	stu-miR5304-5p	1	3	1	33	1	32	8.10616	15.9297	10.3456	113.621	9.94589	114.727	0.0260464	0.279844	1.40079	up	--	--	--	--	--	--	--	--	S	Function unknown	PREDICTED: zinc finger CCCH domain-containing protein 13 isoform X2 [Solanum tuberosum]
PGSC0003DMG400001844	stu-miR5304-5p	1	3	1	33	1	32	8.10616	15.9297	10.3456	113.621	9.94589	114.727	0.0260464	0.279844	1.40079	up	--	--	Molecular Function: enzyme inhibitor activity (GO:0004857);; Biological Process: negative regulation of catalytic activity (GO:0043086);;	--	--	--	Plant invertase/pectin methylesterase inhibitor	Putative invertase inhibitor OS=Platanus acerifolia OX=140101 PE=1 SV=1	S	Function unknown	PREDICTED: putative invertase inhibitor [Solanum tuberosum]
PGSC0003DMG400031816	stu-miR5304-5p	1	3	1	33	1	32	8.10616	15.9297	10.3456	113.621	9.94589	114.727	0.0260464	0.279844	1.40079	up	[GI]	Carbohydrate transport and metabolism ;; Lipid transport and metabolism	Cellular Component: cell wall (GO:0005618);; Molecular Function: pectinesterase activity (GO:0030599);; Biological Process: cell wall modification (GO:0042545);; Biological Process: negative regulation of catalytic activity (GO:0043086);; Molecular Function: aspartyl esterase activity (GO:0045330);; Biological Process: pectin catabolic process (GO:0045490);; Molecular Function: pectinesterase inh…	K01051|0|sot:102604662|K01051 pectinesterase [EC:3.1.1.11] | (RefSeq) probable pectinesterase/pectinesterase inhibitor 41	--	--	Pectinesterase;; Plant invertase/pectin methylesterase inhibitor	Probable pectinesterase/pectinesterase inhibitor 41 OS=Arabidopsis thaliana OX=3702 GN=PME41 PE=2 SV=2	G	Carbohydrate transport and metabolism	PREDICTED: probable pectinesterase/pectinesterase inhibitor 41 [Solanum tuberosum]
PGSC0003DMG400044186	stu-miR5304-5p	1	3	1	33	1	32	8.10616	15.9297	10.3456	113.621	9.94589	114.727	0.0260464	0.279844	1.40079	up	--	--	--	--	--	--	--	--	--	--	hypothetical protein CQW23_21440 [Capsicum baccatum]
PGSC0003DMG400019581	stu-miR5304-5p	1	3	1	33	1	32	8.10616	15.9297	10.3456	113.621	9.94589	114.727	0.0260464	0.279844	1.40079	up	--	--	--	--	--	--	--	--	--	--	PREDICTED: uncharacterized protein LOC107798953 [Nicotiana tabacum]
PGSC0003DMG400030464	stu-miR5304-5p	1	3	1	33	1	32	8.10616	15.9297	10.3456	113.621	9.94589	114.727	0.0260464	0.279844	1.40079	up	--	--	--	--	[L]	Replication, recombination and repair	Cid1 family poly A polymerase	--	L	Replication, recombination and repair	PREDICTED: uncharacterized protein LOC102602843 [Solanum tuberosum]
PGSC0003DMG400013855	stu-miR5304-5p	1	3	1	33	1	32	8.10616	15.9297	10.3456	113.621	9.94589	114.727	0.0260464	0.279844	1.40079	up	--	--	Molecular Function: copper ion binding (GO:0005507);; Cellular Component: plant-type cell wall (GO:0009505);; Cellular Component: plasmodesma (GO:0009506);; Cellular Component: integral component of membrane (GO:0016021);; Molecular Function: oxidoreductase activity, oxidizing metal ions (GO:0016722);; Cellular Component: anchored component of plasma membrane (GO:0046658);; Biological Process: ox…	--	[Q]	Secondary metabolites biosynthesis, transport and catabolism	Multicopper oxidase;; Multicopper oxidase;; Multicopper oxidase	Monocopper oxidase-like protein SKS1 OS=Arabidopsis thaliana OX=3702 GN=SKS1 PE=1 SV=1	Q	Secondary metabolites biosynthesis, transport and catabolism	PREDICTED: monocopper oxidase-like protein SKS1 [Solanum tuberosum]
PGSC0003DMG400009362	stu-miR5304-5p	1	3	1	33	1	32	8.10616	15.9297	10.3456	113.621	9.94589	114.727	0.0260464	0.279844	1.40079	up	--	--	--	--	--	--	GDP-fucose protein O-fucosyltransferase;; GDP-fucose protein O-fucosyltransferase	O-fucosyltransferase 31 OS=Arabidopsis thaliana OX=3702 GN=OFUT31 PE=2 SV=1	S	Function unknown	PREDICTED: uncharacterized protein At1g04910 [Solanum tuberosum]
PGSC0003DMG400033107	stu-miR5304-5p	1	3	1	33	1	32	8.10616	15.9297	10.3456	113.621	9.94589	114.727	0.0260464	0.279844	1.40079	up	[M]	Cell wall/membrane/envelope biogenesis	Molecular Function: UDP-glucose 6-dehydrogenase activity (GO:0003979);; Cellular Component: nucleus (GO:0005634);; Cellular Component: cytosol (GO:0005829);; Biological Process: carbohydrate metabolic process (GO:0005975);; Biological Process: glycosaminoglycan biosynthetic process (GO:0006024);; Biological Process: UDP-glucuronate biosynthetic process (GO:0006065);; Molecular Function: NAD bindi…	K00012|0|sot:102579334|K00012 UDPglucose 6-dehydrogenase [EC:1.1.1.22] | (RefSeq) UDP-glucose 6-dehydrogenase 1-like	[GT]	--	UDP-glucose/GDP-mannose dehydrogenase family, NAD binding domain;; UDP-glucose/GDP-mannose dehydrogenase family, UDP binding domain;; UDP-glucose/GDP-mannose dehydrogenase family, central domain	UDP-glucose 6-dehydrogenase 1 OS=Glycine max OX=3847 GN=UGD1 PE=2 SV=1	M	Cell wall/membrane/envelope biogenesis	PREDICTED: UDP-glucose 6-dehydrogenase 1-like [Solanum tuberosum]
PGSC0003DMG400026558	stu-miR5304-5p	1	3	1	33	1	32	8.10616	15.9297	10.3456	113.621	9.94589	114.727	0.0260464	0.279844	1.40079	up	--	--	Biological Process: protein polyubiquitination (GO:0000209);; Molecular Function: zinc ion binding (GO:0008270);; Biological Process: protein ubiquitination involved in ubiquitin-dependent protein catabolic process (GO:0042787);; Biological Process: proteasome-mediated ubiquitin-dependent protein catabolic process (GO:0043161);; Molecular Function: ubiquitin protein ligase activity (GO:0061630);;	--	[O]	Posttranslational modification, protein turnover, chaperones	Ring finger domain;; Zinc finger, C3HC4 type (RING finger);; RING-like zinc finger;; Zinc finger, C3HC4 type (RING finger)	E3 ubiquitin-protein ligase RING1 OS=Gossypium hirsutum OX=3635 GN=RING1 PE=1 SV=1	O	Posttranslational modification, protein turnover, chaperones	PREDICTED: E3 ubiquitin-protein ligase Praja-2-like [Solanum tuberosum]
PGSC0003DMG400035689	stu-miR5304-5p	1	3	1	33	1	32	8.10616	15.9297	10.3456	113.621	9.94589	114.727	0.0260464	0.279844	1.40079	up	--	--	Biological Process: flavonoid biosynthetic process (GO:0009813);; Cellular Component: intracellular membrane-bounded organelle (GO:0043231);; Biological Process: flavonoid glucuronidation (GO:0052696);; Molecular Function: quercetin 3-O-glucosyltransferase activity (GO:0080043);; Molecular Function: quercetin 7-O-glucosyltransferase activity (GO:0080044);;	K13496|0|sly:101260441|K13496 UDP-glucosyl transferase 73C [EC:2.4.1.-] | (RefSeq) UDP-glycosyltransferase 73C3-like	[GC]	--	UDP-glucoronosyl and UDP-glucosyl transferase	UDP-glycosyltransferase 73C2 OS=Arabidopsis thaliana OX=3702 GN=UGT73C2 PE=3 SV=1	S	Function unknown	PREDICTED: UDP-glycosyltransferase 73C2-like [Capsicum annuum]
PGSC0003DMG400026366	stu-miR5304-5p	1	3	1	33	1	32	8.10616	15.9297	10.3456	113.621	9.94589	114.727	0.0260464	0.279844	1.40079	up	--	--	Biological Process: sucrose metabolic process (GO:0005985);; Molecular Function: transferase activity, transferring acyl groups (GO:0016746);;	--	--	--	Transferase family	Acylsugar acyltransferase 3 OS=Solanum lycopersicum OX=4081 GN=ASAT3 PE=2 SV=1	--	--	PREDICTED: acylsugar acyltransferase 3-like [Solanum pennellii]
PGSC0003DMG400036966	stu-miR5304-5p	1	3	1	33	1	32	8.10616	15.9297	10.3456	113.621	9.94589	114.727	0.0260464	0.279844	1.40079	up	[M]	Cell wall/membrane/envelope biogenesis	Molecular Function: UDP-glucose 6-dehydrogenase activity (GO:0003979);; Cellular Component: nucleus (GO:0005634);; Cellular Component: cytosol (GO:0005829);; Biological Process: carbohydrate metabolic process (GO:0005975);; Biological Process: glycosaminoglycan biosynthetic process (GO:0006024);; Biological Process: UDP-glucuronate biosynthetic process (GO:0006065);; Molecular Function: NAD bindi…	K00012|0|sot:102598804|K00012 UDPglucose 6-dehydrogenase [EC:1.1.1.22] | (RefSeq) UDP-glucose 6-dehydrogenase 1-like	[GT]	--	UDP-glucose/GDP-mannose dehydrogenase family, NAD binding domain;; UDP-glucose/GDP-mannose dehydrogenase family, UDP binding domain;; UDP-glucose/GDP-mannose dehydrogenase family, central domain	UDP-glucose 6-dehydrogenase 5 OS=Oryza sativa subsp. japonica OX=39947 GN=UGD5 PE=2 SV=1	M	Cell wall/membrane/envelope biogenesis	PREDICTED: UDP-glucose 6-dehydrogenase 1-like [Solanum tuberosum]
PGSC0003DMG401001984	stu-miR5304-5p	1	3	1	33	1	32	8.10616	15.9297	10.3456	113.621	9.94589	114.727	0.0260464	0.279844	1.40079	up	[R]	General function prediction only	Biological Process: defense response (GO:0006952);; Molecular Function: ADP binding (GO:0043531);;	--	[T]	Signal transduction mechanisms	NB-ARC domain	Putative late blight resistance protein homolog R1B-23 OS=Solanum demissum OX=50514 GN=R1B-23 PE=3 SV=1	S	Function unknown	PREDICTED: putative late blight resistance protein homolog R1C-3 [Solanum tuberosum]
PGSC0003DMG400036531	stu-miR5304-5p	1	3	1	33	1	32	8.10616	15.9297	10.3456	113.621	9.94589	114.727	0.0260464	0.279844	1.40079	up	--	--	--	--	--	--	--	--	--	--	PREDICTED: MICOS complex subunit MIC60-like [Solanum tuberosum]
PGSC0003DMG400046208	stu-miR5304-5p	1	3	1	33	1	32	8.10616	15.9297	10.3456	113.621	9.94589	114.727	0.0260464	0.279844	1.40079	up	--	--	Molecular Function: binding (GO:0005488);;	--	--	--	--	--	--	--	Retrotransposon gag protein [Solanum demissum]
PGSC0003DMG400012023	stu-miR5304-5p	1	3	1	33	1	32	8.10616	15.9297	10.3456	113.621	9.94589	114.727	0.0260464	0.279844	1.40079	up	[H]	Coenzyme transport and metabolism	Molecular Function: methyltransferase activity (GO:0008168);;	--	[R]	General function prediction only	O-methyltransferase;; Dimerisation domain	Trans-resveratrol di-O-methyltransferase OS=Vitis vinifera OX=29760 GN=ROMT PE=1 SV=2	S	Function unknown	PREDICTED: trans-resveratrol di-O-methyltransferase-like [Solanum tuberosum]
PGSC0003DMG400001350	stu-miR7122-5p	3	9	3	88	1	75	24.3185	47.7892	31.0369	302.989	9.94589	268.892	0.0269584	0.279844	1.30723	up	[J]	Translation, ribosomal structure and biogenesis	Biological Process: tRNA guanine ribose methylation (GO:0002938);; Molecular Function: RNA binding (GO:0003723);; Molecular Function: tRNA (guanosine-2'-O-)-methyltransferase activity (GO:0009020);;	--	[A]	RNA processing and modification	SpoU rRNA Methylase family	--	J	Translation, ribosomal structure and biogenesis	PREDICTED: tRNA (guanosine(18)-2&apos;-O)-methyltransferase isoform X1 [Solanum tuberosum]
PGSC0003DMG401020090	stu-miR7122-5p	3	9	3	88	1	75	24.3185	47.7892	31.0369	302.989	9.94589	268.892	0.0269584	0.279844	1.30723	up	--	--	Molecular Function: nucleic acid binding (GO:0003676);;	--	[S]	Function unknown	Alba	--	S	Function unknown	PREDICTED: RNA-binding protein FUS [Solanum tuberosum]
PGSC0003DMG400022002	stu-miR7122-5p	3	9	3	88	1	75	24.3185	47.7892	31.0369	302.989	9.94589	268.892	0.0269584	0.279844	1.30723	up	--	--	--	--	--	--	Leucine Rich repeats (2 copies);; Leucine rich repeat;; Leucine Rich Repeat	Putative disease resistance protein RGA1 OS=Solanum bulbocastanum OX=147425 GN=RGA1 PE=2 SV=2	--	--	PREDICTED: LRR receptor-like serine/threonine-protein kinase FLS2 [Solanum tuberosum]
PGSC0003DMG400004656	stu-miR7122-5p	3	9	3	88	1	75	24.3185	47.7892	31.0369	302.989	9.94589	268.892	0.0269584	0.279844	1.30723	up	--	--	--	--	[R]	General function prediction only	Domain of unknown function;; Ankyrin repeats (3 copies)	Ankyrin repeat-containing protein NPR4 OS=Oryza sativa subsp. japonica OX=39947 GN=NPR4 PE=2 SV=1	S	Function unknown	PREDICTED: uncharacterized protein LOC102585055 [Solanum tuberosum]
PGSC0003DMG400026403	stu-miR7122-5p	3	9	3	88	1	75	24.3185	47.7892	31.0369	302.989	9.94589	268.892	0.0269584	0.279844	1.30723	up	--	--	Cellular Component: plasmodesma (GO:0009506);;	--	--	--	DUF761-associated sequence motif;; Domain of unknown function (DUF4378)	--	S	Function unknown	PREDICTED: uncharacterized protein LOC102589260 [Solanum tuberosum]
PGSC0003DMG400017523	stu-miR7122-5p	3	9	3	88	1	75	24.3185	47.7892	31.0369	302.989	9.94589	268.892	0.0269584	0.279844	1.30723	up	[O]	Posttranslational modification, protein turnover, chaperones	--	--	--	--	--	--	S	Function unknown	PREDICTED: uncharacterized protein LOC102603188 [Solanum tuberosum]
PGSC0003DMG400014131	stu-miR7122-5p	3	9	3	88	1	75	24.3185	47.7892	31.0369	302.989	9.94589	268.892	0.0269584	0.279844	1.30723	up	--	--	--	--	[R]	General function prediction only	--	--	S	Function unknown	PREDICTED: uncharacterized protein LOC107059568 [Solanum tuberosum]
PGSC0003DMG400014133	stu-miR7122-5p	3	9	3	88	1	75	24.3185	47.7892	31.0369	302.989	9.94589	268.892	0.0269584	0.279844	1.30723	up	--	--	Molecular Function: ubiquitin-protein transferase activity (GO:0004842);; Biological Process: protein ubiquitination (GO:0016567);; Cellular Component: SCF ubiquitin ligase complex (GO:0019005);; Biological Process: SCF-dependent proteasomal ubiquitin-dependent protein catabolic process (GO:0031146);;	--	--	--	F-box domain	F-box protein At5g07610 OS=Arabidopsis thaliana OX=3702 GN=At5g07610 PE=2 SV=1	S	Function unknown	PREDICTED: F-box protein At5g07610-like [Solanum tuberosum]
PGSC0003DMG400002795	stu-miR8030-5p	3	4	3	1	1	2	24.3185	21.2397	31.0369	3.44305	9.94589	7.17046	0.0264231	0.279844	-1.45979	down	--	--	Cellular Component: integral component of membrane (GO:0016021);;	--	--	--	--	--	S	Function unknown	PREDICTED: uncharacterized protein LOC102585234 [Solanum tuberosum]
PGSC0003DMG400009230	stu-miR8030-5p	3	4	3	1	1	2	24.3185	21.2397	31.0369	3.44305	9.94589	7.17046	0.0264231	0.279844	-1.45979	down	[K]	Transcription	Molecular Function: magnesium ion transmembrane transporter activity (GO:0015095);; Biological Process: magnesium ion transport (GO:0015693);; Cellular Component: integral component of membrane (GO:0016021);; Biological Process: magnesium ion transmembrane transport (GO:1903830);;	--	[S]	Function unknown	Magnesium transporter NIPA;; EamA-like transporter family;; Leucine Rich repeats (2 copies);; Leucine rich repeat;; Leucine rich repeat N-terminal domain;; Leucine Rich repeat;; Leucine Rich Repeat;; Magnesium transporter NIPA	Probable magnesium transporter NIPA6 OS=Arabidopsis thaliana OX=3702 GN=At2g21120 PE=2 SV=1	S	Function unknown	PREDICTED: probable magnesium transporter NIPA6 isoform X1 [Solanum tuberosum]
PGSC0003DMG400016127	stu-miR8030-5p	3	4	3	1	1	2	24.3185	21.2397	31.0369	3.44305	9.94589	7.17046	0.0264231	0.279844	-1.45979	down	--	--	Cellular Component: integral component of membrane (GO:0016021);;	--	--	--	Tetratricopeptide repeat;; Tetratricopeptide repeat	--	S	Function unknown	PREDICTED: uncharacterized protein LOC102601514 [Solanum tuberosum]
PGSC0003DMG400036104	stu-miR8030-5p	3	4	3	1	1	2	24.3185	21.2397	31.0369	3.44305	9.94589	7.17046	0.0264231	0.279844	-1.45979	down	[T]	Signal transduction mechanisms	--	--	--	--	Protein kinase domain;; Protein tyrosine kinase	G-type lectin S-receptor-like serine/threonine-protein kinase SD1-13 OS=Arabidopsis thaliana OX=3702 GN=SD113 PE=1 SV=2	T	Signal transduction mechanisms	hypothetical protein T459_31637 [Capsicum annuum]
PGSC0003DMG401012897	stu-miR8030-5p	3	4	3	1	1	2	24.3185	21.2397	31.0369	3.44305	9.94589	7.17046	0.0264231	0.279844	-1.45979	down	--	--	--	--	--	--	--	--	S	Function unknown	PREDICTED: uncharacterized protein LOC102585183 [Solanum tuberosum]
PGSC0003DMG402000083	stu-miR8030-5p	3	4	3	1	1	2	24.3185	21.2397	31.0369	3.44305	9.94589	7.17046	0.0264231	0.279844	-1.45979	down	--	--	Molecular Function: cyclin-dependent protein serine/threonine kinase inhibitor activity (GO:0004861);; Cellular Component: nucleus (GO:0005634);; Biological Process: cell cycle arrest (GO:0007050);; Molecular Function: kinase activity (GO:0016301);; Biological Process: negative regulation of protein serine/threonine kinase activity (GO:0071901);;	--	--	--	--	--	--	--	PREDICTED: uncharacterized protein LOC102594710 isoform X2 [Solanum tuberosum]
PGSC0003DMG400011395	stu-miR8030-5p	3	4	3	1	1	2	24.3185	21.2397	31.0369	3.44305	9.94589	7.17046	0.0264231	0.279844	-1.45979	down	[R]	General function prediction only	Molecular Function: GTP binding (GO:0005525);; Molecular Function: hydrolase activity, acting on acid anhydrides (GO:0016817);;	--	--	--	Translocase of chloroplast 159/132, membrane anchor domain;; AIG1 family;; 50S ribosome-binding GTPase	Translocase of chloroplast 159, chloroplastic OS=Arabidopsis thaliana OX=3702 GN=TOC159 PE=1 SV=1	S	Function unknown	PREDICTED: translocase of chloroplast 159, chloroplastic [Solanum tuberosum]
PGSC0003DMG400028233	stu-miR8036-3p	446	638	437	1150	277	700	3615.35	3387.72	4521.05	3959.51	2755.01	2509.66	0.0392996	0.340848	-0.743628	down	[M]	Cell wall/membrane/envelope biogenesis	--	K09480|0|sot:102585986|K09480 digalactosyldiacylglycerol synthase [EC:2.4.1.241] | (RefSeq) digalactosyldiacylglycerol synthase 1, chloroplastic-like	--	--	Glycosyl transferases group 1;; Glycosyl transferases group 1	Digalactosyldiacylglycerol synthase 1, chloroplastic OS=Lotus japonicus OX=34305 GN=DGD1 PE=2 SV=1	S	Function unknown	PREDICTED: digalactosyldiacylglycerol synthase 1, chloroplastic-like [Solanum tuberosum]
PGSC0003DMG400005052	stu-miR8036-3p	446	638	437	1150	277	700	3615.35	3387.72	4521.05	3959.51	2755.01	2509.66	0.0392996	0.340848	-0.743628	down	[K]	Transcription	Biological Process: defense response (GO:0006952);; Molecular Function: ADP binding (GO:0043531);;	--	[T]	Signal transduction mechanisms	NB-ARC domain;; Leucine rich repeat;; Leucine Rich repeats (2 copies)	Putative disease resistance protein RGA3 OS=Solanum bulbocastanum OX=147425 GN=RGA3 PE=2 SV=2	S	Function unknown	PREDICTED: putative disease resistance protein RGA3 [Solanum tuberosum]
PGSC0003DMG400011726	stu-miR8036-3p	446	638	437	1150	277	700	3615.35	3387.72	4521.05	3959.51	2755.01	2509.66	0.0392996	0.340848	-0.743628	down	--	--	Molecular Function: actin binding (GO:0003779);; Molecular Function: protein tyrosine phosphatase activity (GO:0004725);; Molecular Function: protein tyrosine/serine/threonine phosphatase activity (GO:0008138);; Molecular Function: kinase activity (GO:0016301);; Biological Process: phosphorylation (GO:0016310);; Biological Process: peptidyl-tyrosine dephosphorylation (GO:0035335);;	--	[V]	Defense mechanisms	Dual specificity phosphatase, catalytic domain;; Gelsolin repeat	Protein-tyrosine-phosphatase MKP1 OS=Arabidopsis thaliana OX=3702 GN=MKP1 PE=1 SV=1	T	Signal transduction mechanisms	protein-tyrosine-phosphatase MKP1-like [Solanum tuberosum]
PGSC0003DMG400005046	stu-miR8036-3p	446	638	437	1150	277	700	3615.35	3387.72	4521.05	3959.51	2755.01	2509.66	0.0392996	0.340848	-0.743628	down	[R]	General function prediction only	Biological Process: defense response (GO:0006952);; Molecular Function: ADP binding (GO:0043531);;	--	[T]	Signal transduction mechanisms	NB-ARC domain;; Leucine Rich repeats (2 copies)	Putative disease resistance RPP13-like protein 1 OS=Arabidopsis thaliana OX=3702 GN=RPPL1 PE=3 SV=1	S	Function unknown	PREDICTED: putative disease resistance RPP13-like protein 1 [Solanum tuberosum]
PGSC0003DMG400002769	stu-miR8036-3p	446	638	437	1150	277	700	3615.35	3387.72	4521.05	3959.51	2755.01	2509.66	0.0392996	0.340848	-0.743628	down	--	--	Cellular Component: nucleus (GO:0005634);; Biological Process: regulation of transcription, DNA-templated (GO:0006355);; Molecular Function: sequence-specific DNA binding (GO:0043565);;	--	[K]	Transcription	KNOX2 domain;; KNOX1 domain;; Homeobox KN domain;; ELK domain;; Homeobox domain	Homeobox protein knotted-1-like 1 OS=Oryza sativa subsp. japonica OX=39947 GN=OSH6 PE=2 SV=1	K	Transcription	class I knox protein [Solanum tuberosum]
PGSC0003DMG400008761	stu-miR827-5p	46	82	17	532	39	329	372.883	435.413	175.876	1831.7	387.89	1179.54	0.0126705	0.19099	1.03763	up	--	--	Molecular Function: DNA binding (GO:0003677);;	K09422|0|sot:102591265|K09422 myb proto-oncogene protein, plant | (RefSeq) transcription factor MYB108-like	[K]	Transcription	Myb-like DNA-binding domain;; Myb-like DNA-binding domain	Transcription factor MYB78 OS=Arabidopsis thaliana OX=3702 GN=MYB78 PE=2 SV=1	K	Transcription	PREDICTED: transcription factor MYB108-like [Solanum tuberosum]
PGSC0003DMG400029339	stu-miR827-5p	46	82	17	532	39	329	372.883	435.413	175.876	1831.7	387.89	1179.54	0.0126705	0.19099	1.03763	up	--	--	Cellular Component: nucleus (GO:0005634);; Biological Process: regulation of transcription, DNA-templated (GO:0006355);; Biological Process: response to heat (GO:0009408);; Biological Process: auxin-activated signaling pathway (GO:0009734);; Biological Process: auxin homeostasis (GO:0010252);; Biological Process: regulation of auxin biosynthetic process (GO:0010600);;	K14484|1.23798e-159|sot:102591186|K14484 auxin-responsive protein IAA | (RefSeq) auxin-responsive protein IAA13-like	--	--	AUX/IAA family	Auxin-responsive protein IAA13 OS=Arabidopsis thaliana OX=3702 GN=IAA13 PE=1 SV=2	--	--	PREDICTED: auxin-responsive protein IAA13-like isoform X1 [Solanum tuberosum]
PGSC0003DMG400025794	stu-miR827-5p	46	82	17	532	39	329	372.883	435.413	175.876	1831.7	387.89	1179.54	0.0126705	0.19099	1.03763	up	[T]	Signal transduction mechanisms	Molecular Function: zinc ion binding (GO:0008270);;	--	[R]	General function prediction only	DYW family of nucleic acid deaminases;; PPR repeat;; PPR repeat family;; Pentacotripeptide-repeat region of PRORP;; Pentatricopeptide repeat domain;; PPR repeat;; EF hand;; EF hand;; EF-hand domain pair;; EF-hand domain;; EF-hand domain pair;; Secreted protein acidic and rich in cysteine Ca binding region;; Cytoskeletal-regulatory complex EF hand;; Caleosin related protein	Pentatricopeptide repeat-containing protein At2g15690, mitochondrial OS=Arabidopsis thaliana OX=3702 GN=PCMP-H66 PE=1 SV=2	S	Function unknown	PREDICTED: pentatricopeptide repeat-containing protein At2g15690 [Solanum tuberosum]
PGSC0003DMG400004333	stu-miR827-5p	46	82	17	532	39	329	372.883	435.413	175.876	1831.7	387.89	1179.54	0.0126705	0.19099	1.03763	up	--	--	--	--	--	--	--	--	--	--	PREDICTED: probable dual specificity protein phosphatase DDB_G0281963 [Solanum pennellii]
PGSC0003DMG400004387	stu-miR827-5p	46	82	17	532	39	329	372.883	435.413	175.876	1831.7	387.89	1179.54	0.0126705	0.19099	1.03763	up	--	--	--	--	--	--	GDSL/SGNH-like Acyl-Esterase family found in Pmr5 and Cas1p;; PMR5 N terminal Domain	Protein trichome birefringence-like 38 OS=Arabidopsis thaliana OX=3702 GN=TBL38 PE=2 SV=1	S	Function unknown	PREDICTED: protein trichome birefringence-like 38 [Solanum tuberosum]
PGSC0003DMG400014150	stu-miR827-5p	46	82	17	532	39	329	372.883	435.413	175.876	1831.7	387.89	1179.54	0.0126705	0.19099	1.03763	up	--	;;	Molecular Function: protein serine/threonine kinase activity (GO:0004674);; Molecular Function: ATP binding (GO:0005524);; Cellular Component: plasma membrane (GO:0005886);; Biological Process: protein phosphorylation (GO:0006468);; Cellular Component: integral component of membrane (GO:0016021);;	--	[T]	Signal transduction mechanisms	Protein kinase domain;; Protein tyrosine kinase	Putative receptor-like protein kinase At1g80870 OS=Arabidopsis thaliana OX=3702 GN=At1g80870 PE=3 SV=1	T	Signal transduction mechanisms	PREDICTED: putative receptor-like protein kinase At1g80870 [Solanum tuberosum]
PGSC0003DMG400026180	stu-miR827-5p	46	82	17	532	39	329	372.883	435.413	175.876	1831.7	387.89	1179.54	0.0126705	0.19099	1.03763	up	[K]	Transcription	--	--	[T]	Signal transduction mechanisms	--	187-kDa microtubule-associated protein AIR9 OS=Arabidopsis thaliana OX=3702 GN=AIR9 PE=1 SV=1	S	Function unknown	PREDICTED: uncharacterized protein LOC102597594 [Solanum tuberosum]
PGSC0003DMG400032107	stu-miR827-5p	46	82	17	532	39	329	372.883	435.413	175.876	1831.7	387.89	1179.54	0.0126705	0.19099	1.03763	up	[G]	Carbohydrate transport and metabolism	Molecular Function: ATP binding (GO:0005524);; Biological Process: pyruvate metabolic process (GO:0006090);; Molecular Function: kinase activity (GO:0016301);; Biological Process: phosphorylation (GO:0016310);; Molecular Function: metal ion binding (GO:0046872);; Molecular Function: pyruvate, phosphate dikinase activity (GO:0050242);;	K01006|0|spen:107005486|K01006 pyruvate, orthophosphate dikinase [EC:2.7.9.1] | (RefSeq) pyruvate, phosphate dikinase, chloroplastic	--	--	PEP-utilising enzyme, TIM barrel domain;; Pyruvate phosphate dikinase, PEP/pyruvate binding domain;; PEP-utilising enzyme, mobile domain;; PEP-utilising enzyme, TIM barrel domain	Pyruvate, phosphate dikinase, chloroplastic OS=Mesembryanthemum crystallinum OX=3544 GN=PPD PE=2 SV=1	G	Carbohydrate transport and metabolism	PREDICTED: pyruvate, phosphate dikinase, chloroplastic isoform X1 [Solanum pennellii]
PGSC0003DMG400044211	stu-miR827-5p	46	82	17	532	39	329	372.883	435.413	175.876	1831.7	387.89	1179.54	0.0126705	0.19099	1.03763	up	--	--	--	--	--	--	--	--	--	--	PREDICTED: MICOS complex subunit MIC60-like [Solanum tuberosum]
PGSC0003DMG400007065	stu-miR827-5p	46	82	17	532	39	329	372.883	435.413	175.876	1831.7	387.89	1179.54	0.0126705	0.19099	1.03763	up	--	--	Molecular Function: DNA binding (GO:0003677);; Cellular Component: nucleus (GO:0005634);; Biological Process: regulation of transcription, DNA-templated (GO:0006355);;	--	--	--	No apical meristem (NAM) protein	NAC transcription factor 32 OS=Arabidopsis thaliana OX=3702 GN=NAC032 PE=2 SV=1	--	--	PREDICTED: NAC domain-containing protein 83-like [Solanum lycopersicum]
PGSC0003DMG400006265	stu-miR827-5p	46	82	17	532	39	329	372.883	435.413	175.876	1831.7	387.89	1179.54	0.0126705	0.19099	1.03763	up	--	--	--	--	--	--	--	F-box protein At4g00893 OS=Arabidopsis thaliana OX=3702 GN=At4g00893 PE=2 SV=1	--	--	PREDICTED: F-box protein At4g00893-like [Solanum pennellii]
PGSC0003DMG400023361	stu-miR827-5p	46	82	17	532	39	329	372.883	435.413	175.876	1831.7	387.89	1179.54	0.0126705	0.19099	1.03763	up	[E]	Amino acid transport and metabolism	Molecular Function: methylenetetrahydrofolate reductase (NAD(P)H) activity (GO:0004489);; Cellular Component: cytosol (GO:0005829);; Biological Process: methionine metabolic process (GO:0006555);; Biological Process: tetrahydrofolate interconversion (GO:0035999);; Biological Process: oxidation-reduction process (GO:0055114);;	K00297|0|sot:102596086|K00297 methylenetetrahydrofolate reductase (NADPH) [EC:1.5.1.20] | (RefSeq) probable methylenetetrahydrofolate reductase	[E]	Amino acid transport and metabolism	Methylenetetrahydrofolate reductase	Probable methylenetetrahydrofolate reductase OS=Oryza sativa subsp. japonica OX=39947 GN=Os03g0815200 PE=2 SV=1	E	Amino acid transport and metabolism	PREDICTED: probable methylenetetrahydrofolate reductase [Solanum tuberosum]
PGSC0003DMG400005377	stu-miR827-5p	46	82	17	532	39	329	372.883	435.413	175.876	1831.7	387.89	1179.54	0.0126705	0.19099	1.03763	up	--	--	Molecular Function: zinc ion binding (GO:0008270);;	--	[R]	General function prediction only	PPR repeat;; PPR repeat family;; PPR repeat	Pentatricopeptide repeat-containing protein At2g25580 OS=Arabidopsis thaliana OX=3702 GN=PCMP-H75 PE=2 SV=2	S	Function unknown	PREDICTED: pentatricopeptide repeat-containing protein At4g32450, mitochondrial-like [Solanum tuberosum]
PGSC0003DMG400004703	stu-miR827-5p	46	82	17	532	39	329	372.883	435.413	175.876	1831.7	387.89	1179.54	0.0126705	0.19099	1.03763	up	--	--	Biological Process: response to stress (GO:0006950);;	--	--	--	Late embryogenesis abundant protein	Late embryogenis abundant protein 41 OS=Arabidopsis thaliana OX=3702 GN=LEA41 PE=2 SV=1	--	--	PREDICTED: late embryogenesis abundant protein Lea5 isoform X2 [Solanum tuberosum]
PGSC0003DMG400018492	stu-miR827-5p	46	82	17	532	39	329	372.883	435.413	175.876	1831.7	387.89	1179.54	0.0126705	0.19099	1.03763	up	[R]	General function prediction only	Molecular Function: anaphase-promoting complex binding (GO:0010997);; Biological Process: regulation of catalytic activity (GO:0050790);; Biological Process: cell division (GO:0051301);; Molecular Function: ubiquitin-protein transferase activator activity (GO:0097027);;	K03363|0|sot:102580347|K03363 cell division cycle 20, cofactor of APC complex | (RefSeq) cell division cycle 20.2, cofactor of APC complex-like	[DO]	--	WD domain, G-beta repeat;; Anaphase-promoting complex subunit 4 WD40 domain;; WD40 region of Ge1, enhancer of mRNA-decapping protein;; Eukaryotic translation initiation factor eIF2A	Cell division cycle 20.1, cofactor of APC complex OS=Arabidopsis thaliana OX=3702 GN=CDC20-1 PE=1 SV=1	D	Cell cycle control, cell division, chromosome partitioning	PREDICTED: cell division cycle 20.2, cofactor of APC complex-like [Solanum tuberosum]
PGSC0003DMG400042293	stu-miR827-5p	46	82	17	532	39	329	372.883	435.413	175.876	1831.7	387.89	1179.54	0.0126705	0.19099	1.03763	up	--	--	--	--	--	--	--	--	--	--	PREDICTED: MICOS complex subunit MIC60-like [Solanum tuberosum]
PGSC0003DMG400007239	stu-miR827-5p	46	82	17	532	39	329	372.883	435.413	175.876	1831.7	387.89	1179.54	0.0126705	0.19099	1.03763	up	--	--	Biological Process: phloem or xylem histogenesis (GO:0010087);; Biological Process: leaf vascular tissue pattern formation (GO:0010305);; Biological Process: cotyledon vascular tissue pattern formation (GO:0010588);; Biological Process: primary root development (GO:0080022);;	--	--	--	NPH3 family;; BTB/POZ domain	BTB/POZ domain-containing protein DOT3 OS=Arabidopsis thaliana OX=3702 GN=DOT3 PE=2 SV=1	S	Function unknown	PREDICTED: BTB/POZ domain-containing protein DOT3 isoform X1 [Solanum tuberosum]
PGSC0003DMG400021483	stu-miR827-5p	46	82	17	532	39	329	372.883	435.413	175.876	1831.7	387.89	1179.54	0.0126705	0.19099	1.03763	up	--	--	--	--	[R]	General function prediction only	Domain of unknown function (DUF4283);; Reverse transcriptase (RNA-dependent DNA polymerase);; Reverse transcriptase (RNA-dependent DNA polymerase)	Uncharacterized mitochondrial protein AtMg01250 OS=Arabidopsis thaliana OX=3702 GN=AtMg01250 PE=4 SV=1	S	Function unknown	PREDICTED: uncharacterized protein LOC107060529 [Solanum tuberosum]
PGSC0003DMG402005674	stu-miR827-5p	46	82	17	532	39	329	372.883	435.413	175.876	1831.7	387.89	1179.54	0.0126705	0.19099	1.03763	up	--	--	--	--	[R]	General function prediction only	Vacuolar protein sorting-associated protein 26	--	S	Function unknown	PREDICTED: Down syndrome critical region protein 3 isoform X2 [Solanum tuberosum]
PGSC0003DMG400011457	stu-miR827-5p	46	82	17	532	39	329	372.883	435.413	175.876	1831.7	387.89	1179.54	0.0126705	0.19099	1.03763	up	--	--	Molecular Function: transcription factor activity, sequence-specific DNA binding (GO:0003700);; Biological Process: regulation of transcription, DNA-templated (GO:0006355);; Molecular Function: sequence-specific DNA binding (GO:0043565);;	--	--	--	WRKY DNA -binding domain	Probable WRKY transcription factor 48 OS=Arabidopsis thaliana OX=3702 GN=WRKY48 PE=2 SV=1	K	Transcription	PREDICTED: probable WRKY transcription factor 48 [Solanum tuberosum]
PGSC0003DMG400035746	stu-miR827-5p	46	82	17	532	39	329	372.883	435.413	175.876	1831.7	387.89	1179.54	0.0126705	0.19099	1.03763	up	--	--	--	--	--	--	--	--	--	--	PREDICTED: uncharacterized protein LOC107060295 [Solanum tuberosum]
PGSC0003DMG400039399	stu-miR827-5p	46	82	17	532	39	329	372.883	435.413	175.876	1831.7	387.89	1179.54	0.0126705	0.19099	1.03763	up	--	--	--	--	--	--	F-box domain	F-box protein At4g00893 OS=Arabidopsis thaliana OX=3702 GN=At4g00893 PE=2 SV=1	S	Function unknown	PREDICTED: F-box protein At4g00893-like [Solanum tuberosum]
PGSC0003DMG400011997	stu-miR827-5p	46	82	17	532	39	329	372.883	435.413	175.876	1831.7	387.89	1179.54	0.0126705	0.19099	1.03763	up	[O]	Posttranslational modification, protein turnover, chaperones	Molecular Function: ATP binding (GO:0005524);; Cellular Component: cytoplasm (GO:0005737);; Biological Process: protein refolding (GO:0042026);;	--	[O]	Posttranslational modification, protein turnover, chaperones	TCP-1/cpn60 chaperonin family	RuBisCO large subunit-binding protein subunit alpha, chloroplastic (Fragment) OS=Brassica napus OX=3708 PE=2 SV=2	O	Posttranslational modification, protein turnover, chaperones	PREDICTED: ruBisCO large subunit-binding protein subunit alpha, chloroplastic-like [Solanum pennellii]
PGSC0003DMG400014672	stu-miR827-5p	46	82	17	532	39	329	372.883	435.413	175.876	1831.7	387.89	1179.54	0.0126705	0.19099	1.03763	up	[O]	Posttranslational modification, protein turnover, chaperones	Molecular Function: glutathione transferase activity (GO:0004364);; Cellular Component: cytoplasm (GO:0005737);; Biological Process: glutathione metabolic process (GO:0006749);; Biological Process: toxin catabolic process (GO:0009407);;	K00799|1.58774e-72|sot:102602024|K00799 glutathione S-transferase [EC:2.5.1.18] | (RefSeq) probable glutathione S-transferase	[O]	Posttranslational modification, protein turnover, chaperones	Glutathione S-transferase, N-terminal domain;; Glutathione S-transferase, N-terminal domain;; Glutathione S-transferase, N-terminal domain	Glutathione S-transferase 3 OS=Glycine max OX=3847 GN=GST3 PE=1 SV=1	O	Posttranslational modification, protein turnover, chaperones	PREDICTED: probable glutathione S-transferase [Solanum tuberosum]
PGSC0003DMG400030404	stu-miR827-5p	46	82	17	532	39	329	372.883	435.413	175.876	1831.7	387.89	1179.54	0.0126705	0.19099	1.03763	up	--	--	Cellular Component: integral component of membrane (GO:0016021);;	--	[I]	Lipid transport and metabolism	CRAL/TRIO domain	Phosphatidylinositol/phosphatidylcholine transfer protein SFH12 OS=Arabidopsis thaliana OX=3702 GN=SFH12 PE=2 SV=1	S	Function unknown	PREDICTED: uncharacterized protein LOC102591134 isoform X1 [Solanum tuberosum]
PGSC0003DMG400030733	stu-miR827-5p	46	82	17	532	39	329	372.883	435.413	175.876	1831.7	387.89	1179.54	0.0126705	0.19099	1.03763	up	[J]	Translation, ribosomal structure and biogenesis	Molecular Function: GTPase activity (GO:0003924);; Molecular Function: GTP binding (GO:0005525);; Cellular Component: intracellular (GO:0005622);; Biological Process: translation (GO:0006412);;	K12852|0|sot:102588627|K12852 116 kDa U5 small nuclear ribonucleoprotein component | (RefSeq) 116 kDa U5 small nuclear ribonucleoprotein component-like	[J]	Translation, ribosomal structure and biogenesis	Elongation factor Tu GTP binding domain;; 116 kDa U5 small nuclear ribonucleoprotein component N-terminus;; Elongation factor G, domain IV;; Elongation factor G C-terminus;; Elongation factor Tu domain 2	110 kDa U5 small nuclear ribonucleoprotein component CLO OS=Arabidopsis thaliana OX=3702 GN=CLO PE=1 SV=1	J	Translation, ribosomal structure and biogenesis	PREDICTED: 116 kDa U5 small nuclear ribonucleoprotein component-like [Solanum tuberosum]
PGSC0003DMG400007945	stu-miR827-5p	46	82	17	532	39	329	372.883	435.413	175.876	1831.7	387.89	1179.54	0.0126705	0.19099	1.03763	up	--	--	Cellular Component: intracellular (GO:0005622);; Biological Process: retrograde vesicle-mediated transport, Golgi to ER (GO:0006890);; Cellular Component: integral component of membrane (GO:0016021);;	--	[U]	Intracellular trafficking, secretion, and vesicular transport	Rer1 family	Protein RER1A OS=Arabidopsis thaliana OX=3702 GN=RER1A PE=1 SV=1	U	Intracellular trafficking, secretion, and vesicular transport	PREDICTED: protein RER1A-like [Solanum tuberosum]
PGSC0003DMG400033064	stu-miR827-5p	46	82	17	532	39	329	372.883	435.413	175.876	1831.7	387.89	1179.54	0.0126705	0.19099	1.03763	up	--	--	Cellular Component: chloroplast (GO:0009507);;	--	--	--	--	--	S	Function unknown	PREDICTED: uncharacterized protein LOC102593701 [Solanum tuberosum]
PGSC0003DMG400017570	stu-miR827-5p	46	82	17	532	39	329	372.883	435.413	175.876	1831.7	387.89	1179.54	0.0126705	0.19099	1.03763	up	[PR]	Inorganic ion transport and metabolism ;; General function prediction only	Molecular Function: iron ion binding (GO:0005506);; Molecular Function: chlorophyllide a oxygenase [overall] activity (GO:0010277);; Molecular Function: oxidoreductase activity, acting on paired donors, with incorporation or reduction of molecular oxygen (GO:0016705);; Molecular Function: 2 iron, 2 sulfur cluster binding (GO:0051537);; Biological Process: oxidation-reduction process (GO:0055114);;	K13600|1.82095e-134|sot:102592765|K13600 chlorophyllide a oxygenase [EC:1.14.13.122] | (RefSeq) chlorophyllide a oxygenase, chloroplastic	--	--	Pheophorbide a oxygenase;; zinc-ribbon family;; Rieske [2Fe-2S] domain	Chlorophyllide a oxygenase, chloroplastic OS=Arabidopsis thaliana OX=3702 GN=CAO PE=1 SV=1	P	Inorganic ion transport and metabolism	PREDICTED: chlorophyllide a oxygenase, chloroplastic [Solanum tuberosum]
PGSC0003DMG400000396	stu-miR827-5p	46	82	17	532	39	329	372.883	435.413	175.876	1831.7	387.89	1179.54	0.0126705	0.19099	1.03763	up	--	--	Molecular Function: ubiquitin-protein transferase activity (GO:0004842);; Cellular Component: nucleus (GO:0005634);; Cellular Component: cytoplasm (GO:0005737);; Biological Process: protein ubiquitination (GO:0016567);;	--	[S]	Function unknown	Armadillo/beta-catenin-like repeat;; HEAT repeats;; Neurochondrin;; Armadillo-like	U-box domain-containing protein 13 OS=Arabidopsis thaliana OX=3702 GN=PUB13 PE=1 SV=1	S	Function unknown	PREDICTED: U-box domain-containing protein 13-like [Solanum tuberosum]
PGSC0003DMG400008737	stu-miR827-5p	46	82	17	532	39	329	372.883	435.413	175.876	1831.7	387.89	1179.54	0.0126705	0.19099	1.03763	up	--	--	--	--	--	--	--	Vascular-related unknown protein 1 OS=Arabidopsis thaliana OX=3702 GN=VUP1 PE=2 SV=1	S	Function unknown	PREDICTED: uncharacterized protein LOC102587935 [Solanum tuberosum]
PGSC0003DMG400038767	stu-miR827-5p	46	82	17	532	39	329	372.883	435.413	175.876	1831.7	387.89	1179.54	0.0126705	0.19099	1.03763	up	--	--	--	--	--	--	Domain of unknown function (DUF4283)	--	--	--	PREDICTED: uncharacterized protein LOC107874781 [Capsicum annuum]
PGSC0003DMG400017172	stu-miR827-5p	46	82	17	532	39	329	372.883	435.413	175.876	1831.7	387.89	1179.54	0.0126705	0.19099	1.03763	up	[L]	Replication, recombination and repair	Cellular Component: nucleus (GO:0005634);; Cellular Component: vacuole (GO:0005773);; Biological Process: chromatin remodeling (GO:0006338);; Biological Process: response to water deprivation (GO:0009414);; Biological Process: blue light signaling pathway (GO:0009785);; Molecular Function: blue light photoreceptor activity (GO:0009882);; Biological Process: positive regulation of flower developme…	K12119|0|sot:102588921|K12119 cryptochrome 2 | (RefSeq) cryptochrome-1	[LT]	--	FAD binding domain of DNA photolyase;; DNA photolyase	Cryptochrome-2 OS=Arabidopsis thaliana OX=3702 GN=CRY2 PE=1 SV=2	L	Replication, recombination and repair	PREDICTED: cryptochrome-1 [Solanum tuberosum]
PGSC0003DMG400006253	stu-miR827-5p	46	82	17	532	39	329	372.883	435.413	175.876	1831.7	387.89	1179.54	0.0126705	0.19099	1.03763	up	--	--	--	--	--	--	--	F-box protein At4g00893 OS=Arabidopsis thaliana OX=3702 GN=At4g00893 PE=2 SV=1	--	--	PREDICTED: F-box protein At4g00893-like [Solanum pennellii]
PGSC0003DMG400006527	stu-miR827-5p	46	82	17	532	39	329	372.883	435.413	175.876	1831.7	387.89	1179.54	0.0126705	0.19099	1.03763	up	--	--	--	--	--	--	Plant protein of unknown function	UPF0481 protein At3g47200 OS=Arabidopsis thaliana OX=3702 GN=At3g47200 PE=2 SV=1	S	Function unknown	PREDICTED: UPF0481 protein At3g47200-like [Solanum tuberosum]
PGSC0003DMG400006266	stu-miR827-5p	46	82	17	532	39	329	372.883	435.413	175.876	1831.7	387.89	1179.54	0.0126705	0.19099	1.03763	up	--	--	--	--	--	--	--	--	S	Function unknown	PREDICTED: F-box protein At4g00893-like [Solanum pennellii]
PGSC0003DMG400006436	stu-miR827-5p	46	82	17	532	39	329	372.883	435.413	175.876	1831.7	387.89	1179.54	0.0126705	0.19099	1.03763	up	--	--	--	--	[R]	General function prediction only	--	Retrovirus-related Pol polyprotein from transposon TNT 1-94 OS=Nicotiana tabacum OX=4097 PE=2 SV=1	L	Replication, recombination and repair	PREDICTED: uncharacterized protein LOC109210203 [Nicotiana attenuata]
PGSC0003DMG400000406	stu-miR827-5p	46	82	17	532	39	329	372.883	435.413	175.876	1831.7	387.89	1179.54	0.0126705	0.19099	1.03763	up	--	--	--	K15361|5.77507e-33|egr:104415483|K15361 WD repeat-containing protein 48 | (RefSeq) WD repeat-containing protein 48	[S]	Function unknown	--	--	S	Function unknown	PREDICTED: uncharacterized protein LOC109208070 [Nicotiana attenuata]
PGSC0003DMG400010227	stu-miR827-5p	46	82	17	532	39	329	372.883	435.413	175.876	1831.7	387.89	1179.54	0.0126705	0.19099	1.03763	up	--	--	--	--	--	--	GDSL/SGNH-like Acyl-Esterase family found in Pmr5 and Cas1p;; PMR5 N terminal Domain	Protein trichome birefringence-like 38 OS=Arabidopsis thaliana OX=3702 GN=TBL38 PE=2 SV=1	S	Function unknown	PREDICTED: protein trichome birefringence-like 38 [Solanum tuberosum]
PGSC0003DMG400045693	stu-miR827-5p	46	82	17	532	39	329	372.883	435.413	175.876	1831.7	387.89	1179.54	0.0126705	0.19099	1.03763	up	--	--	--	--	--	--	F-box domain	F-box protein At4g00893 OS=Arabidopsis thaliana OX=3702 GN=At4g00893 PE=2 SV=1	S	Function unknown	PREDICTED: F-box protein At4g00893-like [Solanum tuberosum]
PGSC0003DMG400006807	stu-miR827-5p	46	82	17	532	39	329	372.883	435.413	175.876	1831.7	387.89	1179.54	0.0126705	0.19099	1.03763	up	--	--	Molecular Function: ubiquitin-protein transferase activity (GO:0004842);; Molecular Function: zinc ion binding (GO:0008270);; Molecular Function: ubiquitin conjugating enzyme binding (GO:0031624);; Biological Process: negative regulation of organ growth (GO:0046621);; Biological Process: floral organ development (GO:0048437);; Biological Process: protein autoubiquitination (GO:0051865);;	K19045|4.46014e-90|sly:101263062|K19045 E3 ubiquitin-protein ligase BIG BROTHER and related proteins [EC:2.3.2.27] | (RefSeq) E3 ubiquitin ligase BIG BROTHER	[O]	Posttranslational modification, protein turnover, chaperones	Ring finger domain;; Zinc finger, C3HC4 type (RING finger);; RING-H2 zinc finger domain;; Zinc finger, C3HC4 type (RING finger);; RING-like zinc finger;; Prokaryotic RING finger family 4;; Zinc finger, C3HC4 type (RING finger)	E3 ubiquitin ligase BIG BROTHER OS=Arabidopsis thaliana OX=3702 GN=BB PE=1 SV=1	O	Posttranslational modification, protein turnover, chaperones	PREDICTED: E3 ubiquitin ligase BIG BROTHER [Solanum lycopersicum]
PGSC0003DMG400017341	stu-miR827-5p	46	82	17	532	39	329	372.883	435.413	175.876	1831.7	387.89	1179.54	0.0126705	0.19099	1.03763	up	--	--	Cellular Component: Golgi membrane (GO:0000139);; Cellular Component: integral component of membrane (GO:0016021);; Biological Process: pectin biosynthetic process (GO:0045489);; Molecular Function: polygalacturonate 4-alpha-galacturonosyltransferase activity (GO:0047262);; Biological Process: cell wall organization (GO:0071555);;	K20867|0|sot:102597313|K20867 galacturonosyltransferase 12/13/14/15 [EC:2.4.1.-] | (RefSeq) probable galacturonosyltransferase 15	--	--	Glycosyl transferase family 8;; Glycosyl transferase family 8	Probable galacturonosyltransferase 15 OS=Arabidopsis thaliana OX=3702 GN=GAUT15 PE=2 SV=1	O	Posttranslational modification, protein turnover, chaperones	PREDICTED: probable galacturonosyltransferase 15 isoform X2 [Solanum tuberosum]
PGSC0003DMG400023717	stu-miR827-5p	46	82	17	532	39	329	372.883	435.413	175.876	1831.7	387.89	1179.54	0.0126705	0.19099	1.03763	up	--	--	Molecular Function: transcription factor activity, sequence-specific DNA binding (GO:0003700);; Cellular Component: nucleus (GO:0005634);; Molecular Function: sequence-specific DNA binding (GO:0043565);; Molecular Function: transcription regulatory region DNA binding (GO:0044212);; Biological Process: positive regulation of transcription, DNA-templated (GO:0045893);;	--	--	--	AP2 domain	Dehydration-responsive element-binding protein 2F OS=Arabidopsis thaliana OX=3702 GN=DREB2F PE=1 SV=1	K	Transcription	PREDICTED: dehydration-responsive element-binding protein 2F [Solanum tuberosum]
PGSC0003DMG400002183	stu-miR827-5p	46	82	17	532	39	329	372.883	435.413	175.876	1831.7	387.89	1179.54	0.0126705	0.19099	1.03763	up	[R]	General function prediction only	Cellular Component: integral component of membrane (GO:0016021);;	K10532|0|sot:102588857|K10532 heparan-alpha-glucosaminide N-acetyltransferase [EC:2.3.1.78] | (RefSeq) heparan-alpha-glucosaminide N-acetyltransferase	[S]	Function unknown	Protein of unknown function (DUF1624)	--	S	Function unknown	PREDICTED: heparan-alpha-glucosaminide N-acetyltransferase [Solanum tuberosum]
PGSC0003DMG400012389	stu-miR827-5p	46	82	17	532	39	329	372.883	435.413	175.876	1831.7	387.89	1179.54	0.0126705	0.19099	1.03763	up	--	--	--	--	--	--	Pollen proteins Ole e I like	Anther-specific protein LAT52 OS=Solanum lycopersicum OX=4081 GN=LAT52 PE=2 SV=1	--	--	PREDICTED: anther-specific protein LAT52-like [Solanum tuberosum]
PGSC0003DMG400006085	stu-miR827-5p	46	82	17	532	39	329	372.883	435.413	175.876	1831.7	387.89	1179.54	0.0126705	0.19099	1.03763	up	--	--	Biological Process: response to oxidative stress (GO:0006979);; Cellular Component: chloroplast thylakoid membrane (GO:0009535);;	--	--	--	--	Photosynthetic NDH subunit of subcomplex B 5, chloroplastic OS=Arabidopsis thaliana OX=3702 GN=PNSB5 PE=2 SV=1	S	Function unknown	PREDICTED: photosynthetic NDH subunit of subcomplex B 5, chloroplastic [Solanum tuberosum]
PGSC0003DMG400031374	stu-miR827-5p	46	82	17	532	39	329	372.883	435.413	175.876	1831.7	387.89	1179.54	0.0126705	0.19099	1.03763	up	--	--	Molecular Function: metal ion binding (GO:0046872);;	--	[S]	Function unknown	Zinc-finger containing family;; RNA-binding, Nab2-type zinc finger	Zinc finger CCCH domain-containing protein 17 OS=Arabidopsis thaliana OX=3702 GN=At2g02160 PE=1 SV=1	S	Function unknown	PREDICTED: zinc finger CCCH domain-containing protein 17 [Solanum tuberosum]
PGSC0003DMG400006849	stu-miR827-5p	46	82	17	532	39	329	372.883	435.413	175.876	1831.7	387.89	1179.54	0.0126705	0.19099	1.03763	up	--	--	--	--	--	--	--	--	--	--	hypothetical protein A4A49_51679 [Nicotiana attenuata]
PGSC0003DMG400014858	stu-miR827-5p	46	82	17	532	39	329	372.883	435.413	175.876	1831.7	387.89	1179.54	0.0126705	0.19099	1.03763	up	--	--	Molecular Function: transcription factor activity, sequence-specific DNA binding (GO:0003700);; Cellular Component: nucleus (GO:0005634);; Biological Process: regulation of transcription, DNA-templated (GO:0006355);; Molecular Function: protein homodimerization activity (GO:0042803);; Molecular Function: sequence-specific DNA binding (GO:0043565);; Molecular Function: protein heterodimerization a…	--	--	--	bZIP transcription factor;; Basic region leucine zipper;; bZIP Maf transcription factor	bZIP transcription factor RISBZ4 OS=Oryza sativa subsp. japonica OX=39947 GN=RISBZ4 PE=2 SV=2	K	Transcription	PREDICTED: basic leucine zipper 9 [Solanum tuberosum]
PGSC0003DMG400024928	stu-miR827-5p	46	82	17	532	39	329	372.883	435.413	175.876	1831.7	387.89	1179.54	0.0126705	0.19099	1.03763	up	--	--	Molecular Function: core promoter binding (GO:0001047);; Biological Process: regulation of leaf development (GO:2000024);;	--	--	--	TCP family transcription factor	Transcription factor TCP8 OS=Arabidopsis thaliana OX=3702 GN=TCP8 PE=1 SV=1	K	Transcription	PREDICTED: transcription factor TCP8 [Solanum tuberosum]
PGSC0003DMG400023258	stu-miR827-5p	46	82	17	532	39	329	372.883	435.413	175.876	1831.7	387.89	1179.54	0.0126705	0.19099	1.03763	up	--	--	--	--	[O]	Posttranslational modification, protein turnover, chaperones	Ulp1 protease family, C-terminal catalytic domain	--	--	--	PREDICTED: uncharacterized protein LOC107830002, partial [Nicotiana tabacum]
PGSC0003DMG400006263	stu-miR827-5p	46	82	17	532	39	329	372.883	435.413	175.876	1831.7	387.89	1179.54	0.0126705	0.19099	1.03763	up	--	--	--	--	--	--	--	F-box protein At4g00893 OS=Arabidopsis thaliana OX=3702 GN=At4g00893 PE=2 SV=1	S	Function unknown	PREDICTED: F-box protein At4g00893-like [Solanum pennellii]
PGSC0003DMG400004388	stu-miR827-5p	46	82	17	532	39	329	372.883	435.413	175.876	1831.7	387.89	1179.54	0.0126705	0.19099	1.03763	up	--	--	--	--	--	--	Domain of unknown function (DUF4228)	--	S	Function unknown	PREDICTED: uncharacterized protein LOC107014012 [Solanum pennellii]
PGSC0003DMG400035386	stu-miR827-5p	46	82	17	532	39	329	372.883	435.413	175.876	1831.7	387.89	1179.54	0.0126705	0.19099	1.03763	up	--	--	--	--	--	--	--	F-box protein At4g00893 OS=Arabidopsis thaliana OX=3702 GN=At4g00893 PE=2 SV=1	S	Function unknown	PREDICTED: F-box protein At4g00893-like [Solanum tuberosum]
PGSC0003DMG400036067	stu-miR827-5p	46	82	17	532	39	329	372.883	435.413	175.876	1831.7	387.89	1179.54	0.0126705	0.19099	1.03763	up	[J]	Translation, ribosomal structure and biogenesis	--	K02950|3.30744e-55|pvu:PHAVU_002G050200g|K02950 small subunit ribosomal protein S12 | (RefSeq) hypothetical protein	[J]	Translation, ribosomal structure and biogenesis	Ribosomal protein S12/S23	30S ribosomal protein S12-B, chloroplastic OS=Populus trichocarpa OX=3694 GN=rps12-B PE=3 SV=1	J	Translation, ribosomal structure and biogenesis	hypothetical protein M569_00222, partial [Genlisea aurea]
PGSC0003DMG402024284	stu-miR827-5p	46	82	17	532	39	329	372.883	435.413	175.876	1831.7	387.89	1179.54	0.0126705	0.19099	1.03763	up	--	--	Biological Process: lipid metabolic process (GO:0006629);; Molecular Function: O-acyltransferase activity (GO:0008374);;	--	[I]	Lipid transport and metabolism	--	Phospholipid--sterol O-acyltransferase OS=Arabidopsis thaliana OX=3702 GN=PSAT PE=2 SV=2	--	--	PREDICTED: phospholipid--sterol O-acyltransferase isoform X2 [Solanum pennellii]
PGSC0003DMG400022353	stu-miR827-5p	46	82	17	532	39	329	372.883	435.413	175.876	1831.7	387.89	1179.54	0.0126705	0.19099	1.03763	up	--	--	--	--	--	--	--	Multiple organellar RNA editing factor 1, mitochondrial OS=Arabidopsis thaliana OX=3702 GN=MORF1 PE=1 SV=1	S	Function unknown	PREDICTED: multiple organellar RNA editing factor 1, mitochondrial-like [Solanum tuberosum]
PGSC0003DMG402001782	stu-miR827-5p	46	82	17	532	39	329	372.883	435.413	175.876	1831.7	387.89	1179.54	0.0126705	0.19099	1.03763	up	--	--	--	--	[R]	General function prediction only	PPR repeat;; PPR repeat family;; Pentatricopeptide repeat domain;; Tetratricopeptide repeat	Pentatricopeptide repeat-containing protein At5g27460 OS=Arabidopsis thaliana OX=3702 GN=At5g27460 PE=2 SV=1	S	Function unknown	PREDICTED: pentatricopeptide repeat-containing protein At5g27460 [Solanum tuberosum]
PGSC0003DMG400018438	stu-miR827-5p	46	82	17	532	39	329	372.883	435.413	175.876	1831.7	387.89	1179.54	0.0126705	0.19099	1.03763	up	--	--	Molecular Function: zinc ion binding (GO:0008270);;	--	[R]	General function prediction only	DYW family of nucleic acid deaminases;; PPR repeat;; PPR repeat family;; PPR repeat;; Pentatricopeptide repeat domain	Pentatricopeptide repeat-containing protein At2g25580 OS=Arabidopsis thaliana OX=3702 GN=PCMP-H75 PE=2 SV=2	S	Function unknown	PREDICTED: pentatricopeptide repeat-containing protein At4g32450, mitochondrial-like [Solanum tuberosum]
PGSC0003DMG400041060	stu-miR827-5p	46	82	17	532	39	329	372.883	435.413	175.876	1831.7	387.89	1179.54	0.0126705	0.19099	1.03763	up	--	--	--	--	--	--	F-box domain	F-box protein At4g00893 OS=Arabidopsis thaliana OX=3702 GN=At4g00893 PE=2 SV=1	S	Function unknown	PREDICTED: F-box protein At4g00893-like [Solanum tuberosum]
PGSC0003DMG401026555	novel_miR_105	2	7	3	131	1	111	16.2123	37.1694	31.0369	451.04	9.94589	397.961	0.00266149	0.0810681	1.82348	up	--	--	Cellular Component: Golgi apparatus (GO:0005794);; Cellular Component: integral component of membrane (GO:0016021);; Molecular Function: O-acetyltransferase activity (GO:0016413);; Biological Process: cell wall organization or biogenesis (GO:0071554);;	--	--	--	GDSL/SGNH-like Acyl-Esterase family found in Pmr5 and Cas1p;; PMR5 N terminal Domain	Protein trichome birefringence-like 19 OS=Arabidopsis thaliana OX=3702 GN=TBL19 PE=3 SV=1	--	--	PREDICTED: protein trichome birefringence-like 19 [Solanum tuberosum]
PGSC0003DMG400000175	novel_miR_114	69	81	39	116	35	96	559.325	430.103	403.48	399.394	348.106	344.182	0.0384995	0.340456	-0.758822	down	--	--	Cellular Component: integral component of membrane (GO:0016021);;	--	[R]	General function prediction only	--	ATG8-interacting protein 1 OS=Arabidopsis thaliana OX=3702 GN=ATI1 PE=1 SV=2	S	Function unknown	PREDICTED: ATG8-interacting protein 1-like isoform X1 [Solanum tuberosum]
PGSC0003DMG400020953	novel_miR_114	69	81	39	116	35	96	559.325	430.103	403.48	399.394	348.106	344.182	0.0384995	0.340456	-0.758822	down	--	--	Biological Process: lipid metabolic process (GO:0006629);; Molecular Function: O-acyltransferase activity (GO:0008374);; Cellular Component: integral component of membrane (GO:0016021);;	K00679|0|sot:102597924|K00679 phospholipid:diacylglycerol acyltransferase [EC:2.3.1.158] | (RefSeq) phospholipid:diacylglycerol acyltransferase 1-like	[I]	Lipid transport and metabolism	Lecithin:cholesterol acyltransferase	Phospholipid:diacylglycerol acyltransferase 1 OS=Arabidopsis thaliana OX=3702 GN=PDAT1 PE=2 SV=1	S	Function unknown	PREDICTED: phospholipid:diacylglycerol acyltransferase 1-like [Solanum tuberosum]
PGSC0003DMG402010686	novel_miR_114	69	81	39	116	35	96	559.325	430.103	403.48	399.394	348.106	344.182	0.0384995	0.340456	-0.758822	down	--	--	--	--	--	--	--	--	S	Function unknown	PREDICTED: uncharacterized protein LOC102587213 isoform X1 [Solanum tuberosum]
PGSC0003DMG400017974	novel_miR_114	69	81	39	116	35	96	559.325	430.103	403.48	399.394	348.106	344.182	0.0384995	0.340456	-0.758822	down	--	--	Molecular Function: structural constituent of ribosome (GO:0003735);; Cellular Component: mitochondrial large ribosomal subunit (GO:0005762);;	K17427|1.41191e-62|sly:101265815|K17427 large subunit ribosomal protein L46 | (RefSeq) 39S ribosomal protein L46, mitochondrial	[J]	Translation, ribosomal structure and biogenesis	--	--	--	--	PREDICTED: 39S ribosomal protein L46, mitochondrial [Solanum lycopersicum]
PGSC0003DMG400005316	novel_miR_114	69	81	39	116	35	96	559.325	430.103	403.48	399.394	348.106	344.182	0.0384995	0.340456	-0.758822	down	--	--	--	--	--	--	--	--	S	Function unknown	PREDICTED: uncharacterized protein LOC102584096 [Solanum tuberosum]
PGSC0003DMG400005345	novel_miR_114	69	81	39	116	35	96	559.325	430.103	403.48	399.394	348.106	344.182	0.0384995	0.340456	-0.758822	down	--	--	--	--	--	--	--	--	--	--	Major pollen allergen Ole e 6 [Capsicum baccatum]
PGSC0003DMG400014939	novel_miR_114	69	81	39	116	35	96	559.325	430.103	403.48	399.394	348.106	344.182	0.0384995	0.340456	-0.758822	down	[O]	Posttranslational modification, protein turnover, chaperones	Biological Process: nitrogen compound metabolic process (GO:0006807);; Molecular Function: nickel cation binding (GO:0016151);;	--	--	--	UreD urease accessory protein	Urease accessory protein D OS=Arabidopsis thaliana OX=3702 GN=URED PE=2 SV=1	O	Posttranslational modification, protein turnover, chaperones	PREDICTED: urease accessory protein D isoform X1 [Solanum tuberosum]
PGSC0003DMG400026325	novel_miR_114	69	81	39	116	35	96	559.325	430.103	403.48	399.394	348.106	344.182	0.0384995	0.340456	-0.758822	down	--	;;	Molecular Function: protein serine/threonine kinase activity (GO:0004674);; Molecular Function: ATP binding (GO:0005524);; Cellular Component: plasma membrane (GO:0005886);; Biological Process: protein phosphorylation (GO:0006468);; Cellular Component: plasmodesma (GO:0009506);; Cellular Component: integral component of membrane (GO:0016021);;	--	[T]	Signal transduction mechanisms	Protein tyrosine kinase;; Protein kinase domain;; Carbohydrate-binding protein of the ER;; Di-glucose binding within endoplasmic reticulum	Probable receptor-like protein kinase At5g24010 OS=Arabidopsis thaliana OX=3702 GN=At5g24010 PE=1 SV=1	T	Signal transduction mechanisms	PREDICTED: probable receptor-like protein kinase At5g24010 [Solanum tuberosum]
PGSC0003DMG400009570	novel_miR_114	69	81	39	116	35	96	559.325	430.103	403.48	399.394	348.106	344.182	0.0384995	0.340456	-0.758822	down	--	--	Molecular Function: DNA binding (GO:0003677);; Cellular Component: nucleus (GO:0005634);; Biological Process: regulation of transcription, DNA-templated (GO:0006355);; Molecular Function: zinc ion binding (GO:0008270);;	--	--	--	Myb-like DNA-binding domain	Transcription factor MYBS3 OS=Oryza sativa subsp. japonica OX=39947 GN=MYBS3 PE=2 SV=1	--	--	PREDICTED: myb-like protein J [Solanum tuberosum]
PGSC0003DMG400008728	novel_miR_114	69	81	39	116	35	96	559.325	430.103	403.48	399.394	348.106	344.182	0.0384995	0.340456	-0.758822	down	[T]	Signal transduction mechanisms	Molecular Function: protein serine/threonine kinase activity (GO:0004674);; Molecular Function: ATP binding (GO:0005524);; Biological Process: protein phosphorylation (GO:0006468);; Cellular Component: integral component of membrane (GO:0016021);;	--	--	--	Protein tyrosine kinase;; Protein kinase domain;; Leucine rich repeat;; Leucine Rich repeats (2 copies);; Leucine rich repeat N-terminal domain	Receptor-like kinase TMK3 OS=Arabidopsis thaliana OX=3702 GN=TMK3 PE=2 SV=1	T	Signal transduction mechanisms	PREDICTED: receptor-like kinase TMK4 [Solanum tuberosum]
PGSC0003DMG400028185	novel_miR_114	69	81	39	116	35	96	559.325	430.103	403.48	399.394	348.106	344.182	0.0384995	0.340456	-0.758822	down	--	--	Cellular Component: cytoplasm (GO:0005737);; Biological Process: metal ion transport (GO:0030001);; Molecular Function: transition metal ion binding (GO:0046914);; Biological Process: cellular transition metal ion homeostasis (GO:0046916);;	--	[P]	Inorganic ion transport and metabolism	Heavy-metal-associated domain	Heavy metal-associated isoprenylated plant protein 6 OS=Arabidopsis thaliana OX=3702 GN=HIPP06 PE=1 SV=1	S	Function unknown	PREDICTED: uncharacterized protein LOC102586198 [Solanum tuberosum]
PGSC0003DMG400023510	novel_miR_114	69	81	39	116	35	96	559.325	430.103	403.48	399.394	348.106	344.182	0.0384995	0.340456	-0.758822	down	[T]	Signal transduction mechanisms	Cellular Component: nucleus (GO:0005634);; Cellular Component: plasma membrane (GO:0005886);; Biological Process: signal transduction (GO:0007165);; Biological Process: response to salt stress (GO:0009651);; Cellular Component: integral component of membrane (GO:0016021);; Biological Process: cellular protein localization (GO:0034613);;	--	[R]	General function prediction only	Ankyrin repeats (3 copies);; Ankyrin repeats (many copies);; Ankyrin repeats (many copies);; Ankyrin repeat;; Domain of unknown function;; Ankyrin repeat	Ankyrin repeat-containing protein ITN1 OS=Arabidopsis thaliana OX=3702 GN=ITN1 PE=1 SV=1	S	Function unknown	PREDICTED: ankyrin repeat-containing protein At3g12360 [Solanum tuberosum]
PGSC0003DMG400009031	novel_miR_114	69	81	39	116	35	96	559.325	430.103	403.48	399.394	348.106	344.182	0.0384995	0.340456	-0.758822	down	[F]	Nucleotide transport and metabolism	Molecular Function: CTP synthase activity (GO:0003883);; Molecular Function: ATP binding (GO:0005524);; Biological Process: glutamine metabolic process (GO:0006541);; Biological Process: 'de novo' CTP biosynthetic process (GO:0044210);;	K01937|5.22655e-172|sot:102578541|K01937 CTP synthase [EC:6.3.4.2] | (RefSeq) CTP synthase-like	[F]	Nucleotide transport and metabolism	Cotton fibre expressed protein;; Glutamine amidotransferase class-I;; Peptidase C26	--	F	Nucleotide transport and metabolism	PREDICTED: CTP synthase-like [Solanum tuberosum]
PGSC0003DMG400021184	novel_miR_114	69	81	39	116	35	96	559.325	430.103	403.48	399.394	348.106	344.182	0.0384995	0.340456	-0.758822	down	[K]	Transcription	Molecular Function: protein kinase activity (GO:0004672);; Molecular Function: ATP binding (GO:0005524);; Biological Process: protein phosphorylation (GO:0006468);; Cellular Component: integral component of membrane (GO:0016021);;	--	--	--	Leucine rich repeat;; Leucine Rich repeats (2 copies);; Protein tyrosine kinase;; Protein kinase domain;; Leucine Rich Repeat;; Leucine Rich repeat;; Leucine rich repeat N-terminal domain;; PPR repeat family;; PPR repeat;; Pentatricopeptide repeat domain	Probable LRR receptor-like serine/threonine-protein kinase At4g20940 OS=Arabidopsis thaliana OX=3702 GN=At4g20940 PE=1 SV=1	S	Function unknown	PREDICTED: probable LRR receptor-like serine/threonine-protein kinase At4g20940 [Solanum tuberosum]
PGSC0003DMG402022374	novel_miR_125	65	92	29	104	32	75	526.9	488.512	300.024	358.077	318.269	268.892	0.0284461	0.285093	-0.850763	down	--	--	Biological Process: chloroplast organization (GO:0009658);; Cellular Component: chloroplast outer membrane (GO:0009707);;	K02184|0|spen:107009356|K02184 formin 2 | (RefSeq) uncharacterized protein At4g04980-like	--	--	--	Uncharacterized protein At4g04980 OS=Arabidopsis thaliana OX=3702 GN=At4g04980 PE=2 SV=1	S	Function unknown	PREDICTED: uncharacterized protein At4g04980-like [Solanum pennellii]
PGSC0003DMG400024070	novel_miR_125	65	92	29	104	32	75	526.9	488.512	300.024	358.077	318.269	268.892	0.0284461	0.285093	-0.850763	down	--	--	--	--	--	--	--	--	--	--	PREDICTED: uncharacterized protein LOC102592082 [Solanum tuberosum]
PGSC0003DMG400001753	novel_miR_125	65	92	29	104	32	75	526.9	488.512	300.024	358.077	318.269	268.892	0.0284461	0.285093	-0.850763	down	[E]	Amino acid transport and metabolism	Molecular Function: serine-type carboxypeptidase activity (GO:0004185);; Biological Process: proteolysis (GO:0006508);;	K09645|0|sot:102592860|K09645 vitellogenic carboxypeptidase-like protein [EC:3.4.16.-] | (RefSeq) serine carboxypeptidase-like 50	[OE]	--	Serine carboxypeptidase	Serine carboxypeptidase-like 50 OS=Arabidopsis thaliana OX=3702 GN=SCPL50 PE=2 SV=1	E	Amino acid transport and metabolism	PREDICTED: serine carboxypeptidase-like 50 [Solanum tuberosum]
PGSC0003DMG400000651	novel_miR_125	65	92	29	104	32	75	526.9	488.512	300.024	358.077	318.269	268.892	0.0284461	0.285093	-0.850763	down	[QV]	Secondary metabolites biosynthesis, transport and catabolism ;; Defense mechanisms	Molecular Function: iron ion binding (GO:0005506);; Cellular Component: membrane (GO:0016020);; Molecular Function: oxidoreductase activity, acting on paired donors, with incorporation or reduction of molecular oxygen, NAD(P)H as one donor, and incorporation of one atom of oxygen (GO:0016709);; Molecular Function: heme binding (GO:0020037);; Biological Process: secondary metabolite biosynthetic p…	K20562|0|sot:107060212|K20562 biphenyl-4-hydroxylase | (RefSeq) cytochrome P450 CYP736A12-like	[Q]	Secondary metabolites biosynthesis, transport and catabolism	Cytochrome P450	Cytochrome P450 CYP736A12 OS=Panax ginseng OX=4054 PE=2 SV=1	Q	Secondary metabolites biosynthesis, transport and catabolism	PREDICTED: cytochrome P450 CYP736A12-like [Solanum tuberosum]
PGSC0003DMG400012442	novel_miR_125	65	92	29	104	32	75	526.9	488.512	300.024	358.077	318.269	268.892	0.0284461	0.285093	-0.850763	down	--	--	--	--	--	--	--	--	S	Function unknown	PREDICTED: probable membrane-associated kinase regulator 1 [Solanum tuberosum]
PGSC0003DMG400032824	novel_miR_125	65	92	29	104	32	75	526.9	488.512	300.024	358.077	318.269	268.892	0.0284461	0.285093	-0.850763	down	--	--	Molecular Function: structural constituent of ribosome (GO:0003735);; Molecular Function: transporter activity (GO:0005215);; Cellular Component: mitochondrial inner membrane (GO:0005743);; Biological Process: translation (GO:0006412);; Cellular Component: integral component of membrane (GO:0016021);; Biological Process: transmembrane transport (GO:0055085);;	K05863|0|sot:102604516|K05863 solute carrier family 25 (mitochondrial adenine nucleotide translocator), member 4/5/6/31 | (RefSeq) ADP,ATP carrier protein 1, mitochondrial-like	[C]	Energy production and conversion	Mitochondrial carrier protein	ADP,ATP carrier protein 3, mitochondrial OS=Arabidopsis thaliana OX=3702 GN=AAC3 PE=1 SV=1	U	Intracellular trafficking, secretion, and vesicular transport	PREDICTED: ADP,ATP carrier protein 1, mitochondrial-like [Solanum tuberosum]
PGSC0003DMG402023369	novel_miR_125	65	92	29	104	32	75	526.9	488.512	300.024	358.077	318.269	268.892	0.0284461	0.285093	-0.850763	down	--	--	--	--	[S]	Function unknown	BLOC-1-related complex sub-unit 8	--	S	Function unknown	PREDICTED: uncharacterized protein LOC102599902 [Solanum tuberosum]
PGSC0003DMG400009717	novel_miR_125	65	92	29	104	32	75	526.9	488.512	300.024	358.077	318.269	268.892	0.0284461	0.285093	-0.850763	down	--	--	Molecular Function: protein dimerization activity (GO:0046983);;	--	--	--	bHLH-MYC and R2R3-MYB transcription factors N-terminal	Transcription factor EMB1444 OS=Arabidopsis thaliana OX=3702 GN=EMB1444 PE=2 SV=1	K	Transcription	PREDICTED: transcription factor EMB1444 isoform X1 [Solanum tuberosum]
PGSC0003DMG400006312	novel_miR_125	65	92	29	104	32	75	526.9	488.512	300.024	358.077	318.269	268.892	0.0284461	0.285093	-0.850763	down	--	--	Molecular Function: protein-N-terminal asparagine amidohydrolase activity (GO:0008418);;	K14662|0|sot:102599742|K14662 protein N-terminal asparagine amidohydrolase [EC:3.5.1.121] | (RefSeq) protein N-terminal asparagine amidohydrolase	--	--	Protein N-terminal asparagine amidohydrolase;; Protein N-terminal asparagine amidohydrolase	--	S	Function unknown	PREDICTED: protein N-terminal asparagine amidohydrolase [Solanum tuberosum]
PGSC0003DMG402002511	novel_miR_125	65	92	29	104	32	75	526.9	488.512	300.024	358.077	318.269	268.892	0.0284461	0.285093	-0.850763	down	--	--	--	--	--	--	Jacalin-like lectin domain	Jacalin-related lectin 19 OS=Arabidopsis thaliana OX=3702 GN=JAL19 PE=2 SV=1	--	--	PREDICTED: jacalin-related lectin 19 [Solanum tuberosum]
PGSC0003DMG400000133	novel_miR_125	65	92	29	104	32	75	526.9	488.512	300.024	358.077	318.269	268.892	0.0284461	0.285093	-0.850763	down	[I]	Lipid transport and metabolism	Molecular Function: phospholipase D activity (GO:0004630);; Molecular Function: calcium ion binding (GO:0005509);; Cellular Component: membrane (GO:0016020);; Biological Process: lipid catabolic process (GO:0016042);; Biological Process: phosphatidylcholine metabolic process (GO:0046470);; Molecular Function: N-acylphosphatidylethanolamine-specific phospholipase D activity (GO:0070290);;	K01115|0|sot:102599532|K01115 phospholipase D1/2 [EC:3.1.4.4] | (RefSeq) phospholipase D gamma 1-like	[I]	Lipid transport and metabolism	TCP family transcription factor;; Phospholipase D C terminal;; Phospholipase D Active site motif;; PLD-like domain	Phospholipase D beta 1 OS=Arabidopsis thaliana OX=3702 GN=PLDBETA1 PE=1 SV=4	I	Lipid transport and metabolism	PREDICTED: phospholipase D gamma 1-like [Solanum tuberosum]
PGSC0003DMG400032279	novel_miR_125	65	92	29	104	32	75	526.9	488.512	300.024	358.077	318.269	268.892	0.0284461	0.285093	-0.850763	down	--	--	--	--	--	--	--	--	--	--	PREDICTED: uncharacterized protein LOC107062402 [Solanum tuberosum]
PGSC0003DMG400009600	novel_miR_125	65	92	29	104	32	75	526.9	488.512	300.024	358.077	318.269	268.892	0.0284461	0.285093	-0.850763	down	[R]	General function prediction only	--	--	[R]	General function prediction only	WD domain, G-beta repeat;; Nup133 N terminal like;; Nucleoporin Nup120/160;; PQQ-like domain	Protein JINGUBANG OS=Arabidopsis thaliana OX=3702 GN=JGB PE=1 SV=1	S	Function unknown	PREDICTED: myosin heavy chain kinase B-like [Solanum lycopersicum]
PGSC0003DMG400026433	novel_miR_125	65	92	29	104	32	75	526.9	488.512	300.024	358.077	318.269	268.892	0.0284461	0.285093	-0.850763	down	[K]	Transcription	--	--	--	--	TIR domain;; NB-ARC domain;; TIR domain;; Leucine Rich repeats (2 copies);; Leucine Rich Repeat	TMV resistance protein N OS=Nicotiana glutinosa OX=35889 GN=N PE=1 SV=1	S	Function unknown	PREDICTED: TMV resistance protein N-like [Solanum tuberosum]
PGSC0003DMG400012937	novel_miR_125	65	92	29	104	32	75	526.9	488.512	300.024	358.077	318.269	268.892	0.0284461	0.285093	-0.850763	down	[T]	Signal transduction mechanisms	--	--	[S]	Function unknown	Abhydrolase domain containing 18;; Reverse transcriptase-like;; Abhydrolase domain containing 18	--	S	Function unknown	PREDICTED: uncharacterized protein C4orf29 homolog [Solanum pennellii]
PGSC0003DMG400018682	novel_miR_125	65	92	29	104	32	75	526.9	488.512	300.024	358.077	318.269	268.892	0.0284461	0.285093	-0.850763	down	--	--	--	--	--	--	--	--	S	Function unknown	PREDICTED: uncharacterized protein LOC102603245 [Solanum tuberosum]
PGSC0003DMG402030532	novel_miR_125	65	92	29	104	32	75	526.9	488.512	300.024	358.077	318.269	268.892	0.0284461	0.285093	-0.850763	down	[T]	Signal transduction mechanisms	Molecular Function: protein serine/threonine kinase activity (GO:0004674);; Molecular Function: ATP binding (GO:0005524);; Cellular Component: plasma membrane (GO:0005886);; Biological Process: protein phosphorylation (GO:0006468);; Biological Process: cell surface receptor signaling pathway (GO:0007166);; Cellular Component: integral component of membrane (GO:0016021);;	K04733|0|sot:102587562|K04733 interleukin-1 receptor-associated kinase 4 [EC:2.7.11.1] | (RefSeq) probable serine/threonine-protein kinase At1g18390	[T]	Signal transduction mechanisms	Wall-associated receptor kinase C-terminal;; Protein kinase domain;; Protein tyrosine kinase	LEAF RUST 10 DISEASE-RESISTANCE LOCUS RECEPTOR-LIKE PROTEIN KINASE-like 1.1 OS=Arabidopsis thaliana OX=3702 GN=LRK10L-1.1 PE=2 SV=1	T	Signal transduction mechanisms	PREDICTED: probable serine/threonine-protein kinase At1g18390 isoform X2 [Solanum tuberosum]
PGSC0003DMG400022184	novel_miR_125	65	92	29	104	32	75	526.9	488.512	300.024	358.077	318.269	268.892	0.0284461	0.285093	-0.850763	down	[R]	General function prediction only	Cellular Component: integral component of membrane (GO:0016021);; Molecular Function: oxidoreductase activity, acting on CH-OH group of donors (GO:0016614);; Molecular Function: flavin adenine dinucleotide binding (GO:0050660);; Biological Process: oxidation-reduction process (GO:0055114);;	--	[S]	Function unknown	Domain of unknown function DUF21;; Transporter associated domain;; CBS domain	Putative DUF21 domain-containing protein At3g13070, chloroplastic OS=Arabidopsis thaliana OX=3702 GN=CBSDUFCH1 PE=4 SV=1	P	Inorganic ion transport and metabolism	PREDICTED: putative DUF21 domain-containing protein At3g13070, chloroplastic isoform X1 [Solanum tuberosum]
PGSC0003DMG403009662	novel_miR_125	65	92	29	104	32	75	526.9	488.512	300.024	358.077	318.269	268.892	0.0284461	0.285093	-0.850763	down	--	--	Molecular Function: nucleotide binding (GO:0000166);; Biological Process: transport (GO:0006810);; Cellular Component: membrane (GO:0016020);; Molecular Function: ATPase activity (GO:0016887);;	--	[IR]	--	--	ABC transporter D family member 2, chloroplastic OS=Arabidopsis thaliana OX=3702 GN=ABCC2 PE=1 SV=1	--	--	PREDICTED: ABC transporter D family member 2, chloroplastic [Solanum tuberosum]
PGSC0003DMG400030074	novel_miR_125	65	92	29	104	32	75	526.9	488.512	300.024	358.077	318.269	268.892	0.0284461	0.285093	-0.850763	down	[J]	Translation, ribosomal structure and biogenesis	Molecular Function: nucleotide binding (GO:0000166);; Biological Process: formation of translation preinitiation complex (GO:0001731);; Molecular Function: translation initiation factor activity (GO:0003743);; Cellular Component: eukaryotic translation initiation factor 3 complex (GO:0005852);; Biological Process: regulation of translational initiation (GO:0006446);; Cellular Component: eukaryoti…	K03248|0|sot:102606183|K03248 translation initiation factor 3 subunit G | (RefSeq) eukaryotic translation initiation factor 3 subunit G-like	[J]	Translation, ribosomal structure and biogenesis	Eukaryotic translation initiation factor 3 subunit G;; RNA recognition motif. (a.k.a. RRM, RBD, or RNP domain)	Oligouridylate-binding protein 1A OS=Arabidopsis thaliana OX=3702 GN=UBP1A PE=1 SV=1	J	Translation, ribosomal structure and biogenesis	PREDICTED: eukaryotic translation initiation factor 3 subunit G-like [Solanum tuberosum]
PGSC0003DMG400004880	novel_miR_125	65	92	29	104	32	75	526.9	488.512	300.024	358.077	318.269	268.892	0.0284461	0.285093	-0.850763	down	--	--	--	--	--	--	Lateral organ boundaries (LOB) domain	LOB domain-containing protein 22 OS=Arabidopsis thaliana OX=3702 GN=LBD22 PE=2 SV=1	S	Function unknown	PREDICTED: LOB domain-containing protein 22 [Solanum pennellii]
PGSC0003DMG400007743	novel_miR_125	65	92	29	104	32	75	526.9	488.512	300.024	358.077	318.269	268.892	0.0284461	0.285093	-0.850763	down	[K]	Transcription	--	--	--	--	NB-ARC domain;; TIR domain;; Leucine Rich repeats (2 copies);; TIR domain;; AAA ATPase domain;; Leucine rich repeat;; ATPase family associated with various cellular activities (AAA);; AAA domain;; NACHT domain;; ABC transporter	TMV resistance protein N OS=Nicotiana glutinosa OX=35889 GN=N PE=1 SV=1	S	Function unknown	PREDICTED: TMV resistance protein N-like [Solanum tuberosum]
PGSC0003DMG400014239	novel_miR_125	65	92	29	104	32	75	526.9	488.512	300.024	358.077	318.269	268.892	0.0284461	0.285093	-0.850763	down	[J]	Translation, ribosomal structure and biogenesis	Molecular Function: glycine-tRNA ligase activity (GO:0004820);; Molecular Function: ATP binding (GO:0005524);; Cellular Component: cytoplasm (GO:0005737);; Biological Process: glycyl-tRNA aminoacylation (GO:0006426);;	K01880|0|sot:102606369|K01880 glycyl-tRNA synthetase [EC:6.1.1.14] | (RefSeq) glycine--tRNA ligase, mitochondrial 1-like	[J]	Translation, ribosomal structure and biogenesis	tRNA synthetase class II core domain (G, H, P, S and T);; Anticodon binding domain;; DNA Binding Domain (C-terminal) Leafy/Floricaula	Glycine--tRNA ligase, mitochondrial 1 OS=Arabidopsis thaliana OX=3702 GN=At1g29880 PE=1 SV=1	J	Translation, ribosomal structure and biogenesis	PREDICTED: glycine--tRNA ligase, mitochondrial 1-like [Solanum tuberosum]
PGSC0003DMG400033029	novel_miR_125	65	92	29	104	32	75	526.9	488.512	300.024	358.077	318.269	268.892	0.0284461	0.285093	-0.850763	down	--	--	Biological Process: lipid metabolic process (GO:0006629);; Molecular Function: hydrolase activity (GO:0016787);;	K18875|0|sot:102598075|K18875 enhanced disease susceptibility 1 protein | (RefSeq) protein EDS1-like	--	--	Lipase (class 3)	Protein EDS1 OS=Arabidopsis thaliana OX=3702 GN=EDS1 PE=1 SV=1	S	Function unknown	PREDICTED: protein EDS1-like [Solanum tuberosum]
PGSC0003DMG400001213	novel_miR_125	65	92	29	104	32	75	526.9	488.512	300.024	358.077	318.269	268.892	0.0284461	0.285093	-0.850763	down	--	--	Cellular Component: endosome (GO:0005768);; Cellular Component: vacuolar membrane (GO:0005774);; Cellular Component: trans-Golgi network (GO:0005802);; Molecular Function: S-adenosylmethionine-dependent methyltransferase activity (GO:0008757);; Cellular Component: integral component of membrane (GO:0016021);; Biological Process: methylation (GO:0032259);;	--	--	--	Putative S-adenosyl-L-methionine-dependent methyltransferase	Probable methyltransferase PMT4 OS=Arabidopsis thaliana OX=3702 GN=At1g13860 PE=2 SV=2	S	Function unknown	PREDICTED: probable methyltransferase PMT5 [Solanum tuberosum]
PGSC0003DMG400005092	novel_miR_125	65	92	29	104	32	75	526.9	488.512	300.024	358.077	318.269	268.892	0.0284461	0.285093	-0.850763	down	[D]	Cell cycle control, cell division, chromosome partitioning	--	--	--	--	U-box domain;; WD domain, G-beta repeat	Putative E3 ubiquitin-protein ligase LIN-1 OS=Lotus japonicus OX=34305 GN=CERBERUS PE=2 SV=2	S	Function unknown	PREDICTED: putative E3 ubiquitin-protein ligase LIN isoform X1 [Solanum tuberosum]
PGSC0003DMG402002599	novel_miR_125	65	92	29	104	32	75	526.9	488.512	300.024	358.077	318.269	268.892	0.0284461	0.285093	-0.850763	down	[L]	Replication, recombination and repair	--	--	--	--	Jacalin-like lectin domain	Jacalin-related lectin 19 OS=Arabidopsis thaliana OX=3702 GN=JAL19 PE=2 SV=1	S	Function unknown	PREDICTED: jacalin-related lectin 19 [Solanum tuberosum]
PGSC0003DMG400035120	novel_miR_125	65	92	29	104	32	75	526.9	488.512	300.024	358.077	318.269	268.892	0.0284461	0.285093	-0.850763	down	--	--	--	--	--	--	--	--	--	--	PREDICTED: uncharacterized protein DDB_G0290685-like [Solanum lycopersicum]
PGSC0003DMG400024969	novel_miR_125	65	92	29	104	32	75	526.9	488.512	300.024	358.077	318.269	268.892	0.0284461	0.285093	-0.850763	down	--	--	--	--	--	--	Zinc-binding;; 4F5 protein family	Uncharacterized protein At2g23090 OS=Arabidopsis thaliana OX=3702 GN=At2g23090 PE=1 SV=1	S	Function unknown	PREDICTED: uncharacterized protein At2g23090-like [Solanum tuberosum]
PGSC0003DMG400016466	novel_miR_125	65	92	29	104	32	75	526.9	488.512	300.024	358.077	318.269	268.892	0.0284461	0.285093	-0.850763	down	[R]	General function prediction only	--	K06997|0|sot:102605962|K06997 PLP dependent protein | (RefSeq) proline synthase co-transcribed bacterial homolog protein	[R]	General function prediction only	Alanine racemase, N-terminal domain	--	S	Function unknown	PREDICTED: proline synthase co-transcribed bacterial homolog protein isoform X1 [Solanum tuberosum]
PGSC0003DMG400000186	novel_miR_125	65	92	29	104	32	75	526.9	488.512	300.024	358.077	318.269	268.892	0.0284461	0.285093	-0.850763	down	[G]	Carbohydrate transport and metabolism	--	--	--	--	Glycosyl hydrolases family 28;; Pectate lyase superfamily protein	Probable polygalacturonase OS=Vitis vinifera OX=29760 GN=GSVIVT00026920001 PE=1 SV=1	M	Cell wall/membrane/envelope biogenesis	PREDICTED: probable polygalacturonase [Solanum tuberosum]
PGSC0003DMG402003983	novel_miR_125	65	92	29	104	32	75	526.9	488.512	300.024	358.077	318.269	268.892	0.0284461	0.285093	-0.850763	down	--	;;	Molecular Function: protein serine/threonine kinase activity (GO:0004674);; Molecular Function: ATP binding (GO:0005524);; Cellular Component: plasma membrane (GO:0005886);; Biological Process: protein phosphorylation (GO:0006468);; Cellular Component: integral component of membrane (GO:0016021);; Biological Process: recognition of pollen (GO:0048544);;	--	--	--	Protein kinase domain;; Protein tyrosine kinase;; S-locus glycoprotein domain;; PAN-like domain;; D-mannose binding lectin	G-type lectin S-receptor-like serine/threonine-protein kinase LECRK3 OS=Oryza sativa subsp. indica OX=39946 GN=LECRK3 PE=3 SV=2	U	Intracellular trafficking, secretion, and vesicular transport	PREDICTED: G-type lectin S-receptor-like serine/threonine-protein kinase RLK1, partial [Solanum tuberosum]
PGSC0003DMG400010121	novel_miR_125	65	92	29	104	32	75	526.9	488.512	300.024	358.077	318.269	268.892	0.0284461	0.285093	-0.850763	down	--	--	Molecular Function: transcription factor activity, sequence-specific DNA binding (GO:0003700);; Cellular Component: nucleus (GO:0005634);; Biological Process: regulation of transcription, DNA-templated (GO:0006355);; Molecular Function: sequence-specific DNA binding (GO:0043565);;	--	--	--	GRAS domain family	Scarecrow-like protein 8 OS=Arabidopsis thaliana OX=3702 GN=SCL8 PE=2 SV=1	S	Function unknown	PREDICTED: scarecrow-like protein 8 [Solanum tuberosum]
PGSC0003DMG400002485	novel_miR_125	65	92	29	104	32	75	526.9	488.512	300.024	358.077	318.269	268.892	0.0284461	0.285093	-0.850763	down	--	--	Biological Process: regulation of transcription, DNA-templated (GO:0006355);; Molecular Function: zinc ion binding (GO:0008270);; Molecular Function: histone binding (GO:0042393);;	--	[R]	General function prediction only	Alfin;; PHD-finger	PHD finger protein ALFIN-LIKE 5 OS=Arabidopsis thaliana OX=3702 GN=AL5 PE=2 SV=1	S	Function unknown	PREDICTED: PHD finger protein ALFIN-LIKE 4-like [Solanum tuberosum]
PGSC0003DMG400024545	novel_miR_125	65	92	29	104	32	75	526.9	488.512	300.024	358.077	318.269	268.892	0.0284461	0.285093	-0.850763	down	--	--	Molecular Function: magnesium ion binding (GO:0000287);; Cellular Component: mitochondrion (GO:0005739);; Molecular Function: electron carrier activity (GO:0009055);; Cellular Component: photosystem I (GO:0009522);; Cellular Component: chloroplast thylakoid membrane (GO:0009535);; Biological Process: photosynthesis (GO:0015979);; Cellular Component: integral component of membrane (GO:0016021);; M…	--	--	--	Photosystem I psaA/psaB protein;; Photosystem I psaA/psaB protein	Photosystem I P700 chlorophyll a apoprotein A1 OS=Populus alba OX=43335 GN=psaA PE=3 SV=1	--	--	PREDICTED: uncharacterized protein LOC102597393 [Solanum tuberosum]
PGSC0003DMG400011694	novel_miR_125	65	92	29	104	32	75	526.9	488.512	300.024	358.077	318.269	268.892	0.0284461	0.285093	-0.850763	down	[O]	Posttranslational modification, protein turnover, chaperones	Molecular Function: serine-type endopeptidase inhibitor activity (GO:0004867);; Cellular Component: extracellular space (GO:0005615);; Biological Process: negative regulation of endopeptidase activity (GO:0010951);;	--	[V]	Defense mechanisms	Serpin (serine protease inhibitor)	Serpin-ZX OS=Arabidopsis thaliana OX=3702 GN=At1g47710 PE=1 SV=1	O	Posttranslational modification, protein turnover, chaperones	PREDICTED: serpin-ZX-like [Solanum tuberosum]
PGSC0003DMG400006571	novel_miR_132	25	57	25	1430	29	1218	202.654	302.665	258.641	4923.56	288.431	4366.81	1.49372e-05	0.00224556	2.31239	up	--	--	--	--	--	--	--	--	--	--	RGA 3.1 [Solanum demissum]
PGSC0003DMG400030665	novel_miR_132	25	57	25	1430	29	1218	202.654	302.665	258.641	4923.56	288.431	4366.81	1.49372e-05	0.00224556	2.31239	up	--	--	Cellular Component: integral component of membrane (GO:0016021);;	--	--	--	--	--	S	Function unknown	PREDICTED: uncharacterized protein DDB_G0290685 isoform X1 [Solanum tuberosum]
PGSC0003DMG400041297	novel_miR_132	25	57	25	1430	29	1218	202.654	302.665	258.641	4923.56	288.431	4366.81	1.49372e-05	0.00224556	2.31239	up	--	--	--	--	--	--	--	--	--	--	PREDICTED: LRR receptor-like serine/threonine-protein kinase FLS2 [Solanum tuberosum]
PGSC0003DMG400000888	novel_miR_132	25	57	25	1430	29	1218	202.654	302.665	258.641	4923.56	288.431	4366.81	1.49372e-05	0.00224556	2.31239	up	[K]	Transcription	Biological Process: response to stimulus (GO:0050896);;	--	--	--	TIR domain;; NB-ARC domain;; Leucine rich repeat;; Leucine Rich repeats (2 copies);; TIR domain;; AAA ATPase domain;; AAA domain;; ATPase family associated with various cellular activities (AAA);; AAA domain;; ABC transporter;; Leucine Rich Repeat	TMV resistance protein N OS=Nicotiana glutinosa OX=35889 GN=N PE=1 SV=1	S	Function unknown	PREDICTED: TMV resistance protein N-like isoform X1 [Solanum lycopersicum]
PGSC0003DMG400010002	novel_miR_132	25	57	25	1430	29	1218	202.654	302.665	258.641	4923.56	288.431	4366.81	1.49372e-05	0.00224556	2.31239	up	--	--	Cellular Component: chromosome, centromeric region (GO:0000775);; Cellular Component: vacuolar membrane (GO:0005774);; Cellular Component: plasma membrane (GO:0005886);; Biological Process: mitotic cell cycle (GO:0007067);;	K11548|0|sot:102586550|K11548 kinetochore protein Nuf2 | (RefSeq) probable kinetochore protein NUF2	[D]	Cell cycle control, cell division, chromosome partitioning	Nuf2 family	--	S	Function unknown	PREDICTED: probable kinetochore protein NUF2 [Solanum tuberosum]
PGSC0003DMG400014831	novel_miR_132	25	57	25	1430	29	1218	202.654	302.665	258.641	4923.56	288.431	4366.81	1.49372e-05	0.00224556	2.31239	up	[O]	Posttranslational modification, protein turnover, chaperones	--	--	--	--	Domain of unknown function (DUF3444);; DnaJ domain	Chaperone protein dnaJ 49 OS=Arabidopsis thaliana OX=3702 GN=ATJ49 PE=2 SV=2	O	Posttranslational modification, protein turnover, chaperones	PREDICTED: uncharacterized protein LOC102599775 [Solanum tuberosum]
PGSC0003DMG400008850	novel_miR_132	25	57	25	1430	29	1218	202.654	302.665	258.641	4923.56	288.431	4366.81	1.49372e-05	0.00224556	2.31239	up	[IQR]	Lipid transport and metabolism ;; Secondary metabolites biosynthesis, transport and catabolism ;; General function prediction only	--	K11153|6.20221e-136|sot:102583799|K11153 retinol dehydrogenase 12 [EC:1.1.1.300] | (RefSeq) short-chain dehydrogenase TIC 32, chloroplastic	[Q]	Secondary metabolites biosynthesis, transport and catabolism	short chain dehydrogenase;; Enoyl-(Acyl carrier protein) reductase;; short chain dehydrogenase;; KR domain	Short-chain dehydrogenase TIC 32, chloroplastic OS=Arabidopsis thaliana OX=3702 GN=TIC32 PE=2 SV=1	S	Function unknown	PREDICTED: short-chain dehydrogenase TIC 32, chloroplastic [Solanum tuberosum]
PGSC0003DMG400029194	novel_miR_132	25	57	25	1430	29	1218	202.654	302.665	258.641	4923.56	288.431	4366.81	1.49372e-05	0.00224556	2.31239	up	--	--	Molecular Function: protein phosphatase inhibitor activity (GO:0004864);; Molecular Function: receptor activity (GO:0004872);; Cellular Component: nucleus (GO:0005634);; Cellular Component: cytoplasm (GO:0005737);; Biological Process: abscisic acid-activated signaling pathway (GO:0009738);; Molecular Function: abscisic acid binding (GO:0010427);; Biological Process: negative regulation of catalyt…	K14496|2.15863e-135|sot:102602772|K14496 abscisic acid receptor PYR/PYL family | (RefSeq) abscisic acid receptor PYL4-like	--	--	Polyketide cyclase / dehydrase and lipid transport;; Pathogenesis-related protein Bet v I family	Abscisic acid receptor PYL6 OS=Arabidopsis thaliana OX=3702 GN=PYL6 PE=1 SV=1	S	Function unknown	PREDICTED: abscisic acid receptor PYL4-like [Solanum tuberosum]
PGSC0003DMG400001321	novel_miR_132	25	57	25	1430	29	1218	202.654	302.665	258.641	4923.56	288.431	4366.81	1.49372e-05	0.00224556	2.31239	up	--	--	Cellular Component: cullin-RING ubiquitin ligase complex (GO:0031461);; Molecular Function: ubiquitin protein ligase binding (GO:0031625);; Biological Process: protein ubiquitination involved in ubiquitin-dependent protein catabolic process (GO:0042787);; Molecular Function: ubiquitin protein ligase activity (GO:0061630);;	K03869|0|sot:102586525|K03869 cullin 3 | (RefSeq) cullin-3A-like	[D]	Cell cycle control, cell division, chromosome partitioning	Cullin family;; Cullin protein neddylation domain	Cullin-3A OS=Arabidopsis thaliana OX=3702 GN=CUL3A PE=1 SV=1	O	Posttranslational modification, protein turnover, chaperones	PREDICTED: cullin-3A-like isoform X1 [Solanum tuberosum]
PGSC0003DMG400015596	novel_miR_140	20	33	9	245	15	246	162.123	175.227	93.1108	843.548	149.188	881.967	0.00519276	0.12326	1.27788	up	--	--	--	--	--	--	Domain of unknown function (DUF4228)	Protein PLASTID REDOX INSENSITIVE 2, chloroplastic OS=Arabidopsis thaliana OX=3702 GN=PRIN2 PE=1 SV=1	S	Function unknown	PREDICTED: uncharacterized protein LOC102606000 isoform X1 [Solanum tuberosum]
PGSC0003DMG400001981	novel_miR_140	20	33	9	245	15	246	162.123	175.227	93.1108	843.548	149.188	881.967	0.00519276	0.12326	1.27788	up	[R]	General function prediction only	Biological Process: defense response (GO:0006952);; Molecular Function: ADP binding (GO:0043531);;	--	[T]	Signal transduction mechanisms	NB-ARC domain	Putative late blight resistance protein homolog R1A-6 OS=Solanum demissum OX=50514 GN=R1A-6 PE=3 SV=2	S	Function unknown	PREDICTED: putative late blight resistance protein homolog R1B-12 [Solanum tuberosum]
PGSC0003DMG400009447	novel_miR_140	20	33	9	245	15	246	162.123	175.227	93.1108	843.548	149.188	881.967	0.00519276	0.12326	1.27788	up	--	--	--	--	--	--	Protein of unknown function (DUF1645)	--	S	Function unknown	PREDICTED: uncharacterized protein LOC102600716 [Solanum tuberosum]
PGSC0003DMG401001979	novel_miR_140	20	33	9	245	15	246	162.123	175.227	93.1108	843.548	149.188	881.967	0.00519276	0.12326	1.27788	up	--	--	Biological Process: defense response (GO:0006952);; Molecular Function: ADP binding (GO:0043531);;	--	--	--	--	Putative late blight resistance protein homolog R1A-6 OS=Solanum demissum OX=50514 GN=R1A-6 PE=3 SV=2	--	--	PREDICTED: late blight resistance protein R1-A-like [Solanum tuberosum]
PGSC0003DMG401001984	novel_miR_140	20	33	9	245	15	246	162.123	175.227	93.1108	843.548	149.188	881.967	0.00519276	0.12326	1.27788	up	[R]	General function prediction only	Biological Process: defense response (GO:0006952);; Molecular Function: ADP binding (GO:0043531);;	--	[T]	Signal transduction mechanisms	NB-ARC domain	Putative late blight resistance protein homolog R1B-23 OS=Solanum demissum OX=50514 GN=R1B-23 PE=3 SV=1	S	Function unknown	PREDICTED: putative late blight resistance protein homolog R1C-3 [Solanum tuberosum]
PGSC0003DMG400001992	novel_miR_140	20	33	9	245	15	246	162.123	175.227	93.1108	843.548	149.188	881.967	0.00519276	0.12326	1.27788	up	--	--	Biological Process: defense response (GO:0006952);; Molecular Function: ADP binding (GO:0043531);;	--	[T]	Signal transduction mechanisms	NB-ARC domain;; NB-ARC domain	Putative late blight resistance protein homolog R1A-6 OS=Solanum demissum OX=50514 GN=R1A-6 PE=3 SV=2	S	Function unknown	PREDICTED: putative late blight resistance protein homolog R1B-12 [Solanum pennellii]
PGSC0003DMG400014914	novel_miR_140	20	33	9	245	15	246	162.123	175.227	93.1108	843.548	149.188	881.967	0.00519276	0.12326	1.27788	up	[L]	Replication, recombination and repair	Molecular Function: ubiquitin-protein transferase activity (GO:0004842);; Biological Process: protein ubiquitination (GO:0016567);;	--	[S]	Function unknown	U-box domain;; Armadillo/beta-catenin-like repeat;; Kinesin-associated protein (KAP)	U-box domain-containing protein 45 OS=Arabidopsis thaliana OX=3702 GN=PUB45 PE=1 SV=1	O	Posttranslational modification, protein turnover, chaperones	PREDICTED: U-box domain-containing protein 45 [Solanum tuberosum]
PGSC0003DMG400001983	novel_miR_140	20	33	9	245	15	246	162.123	175.227	93.1108	843.548	149.188	881.967	0.00519276	0.12326	1.27788	up	--	--	Biological Process: defense response (GO:0006952);; Molecular Function: ADP binding (GO:0043531);;	--	[T]	Signal transduction mechanisms	NB-ARC domain	Putative late blight resistance protein homolog R1B-12 OS=Solanum demissum OX=50514 GN=R1B-12 PE=3 SV=2	S	Function unknown	PREDICTED: putative late blight resistance protein homolog R1A-3 [Solanum tuberosum]
PGSC0003DMG400029664	novel_miR_140	20	33	9	245	15	246	162.123	175.227	93.1108	843.548	149.188	881.967	0.00519276	0.12326	1.27788	up	[S]	Function unknown	Molecular Function: glucosylceramidase activity (GO:0004348);; Cellular Component: plasma membrane (GO:0005886);; Biological Process: glucosylceramide catabolic process (GO:0006680);;	K17108|0|sot:102589075|K17108 non-lysosomal glucosylceramidase [EC:3.2.1.45] | (RefSeq) non-lysosomal glucosylceramidase	[G]	Carbohydrate transport and metabolism	Glycosyl-hydrolase family 116, catalytic region;; beta-glucosidase 2, glycosyl-hydrolase family 116 N-term	--	G	Carbohydrate transport and metabolism	PREDICTED: non-lysosomal glucosylceramidase isoform X1 [Solanum tuberosum]
PGSC0003DMG400025511	novel_miR_140	20	33	9	245	15	246	162.123	175.227	93.1108	843.548	149.188	881.967	0.00519276	0.12326	1.27788	up	--	--	Biological Process: defense response (GO:0006952);; Molecular Function: ADP binding (GO:0043531);;	--	[T]	Signal transduction mechanisms	NB-ARC domain	Putative late blight resistance protein homolog R1B-16 OS=Solanum demissum OX=50514 GN=R1B-16 PE=3 SV=1	S	Function unknown	PREDICTED: putative late blight resistance protein homolog R1A-3 [Solanum tuberosum]
PGSC0003DMG400021509	novel_miR_143	7	3	1	111	4	71	56.7431	15.9297	10.3456	382.179	39.7836	254.551	0.00199506	0.0759902	1.78388	up	--	--	--	--	--	--	Lateral organ boundaries (LOB) domain	LOB domain-containing protein 38 OS=Arabidopsis thaliana OX=3702 GN=LBD38 PE=1 SV=1	--	--	PREDICTED: LOB domain-containing protein 38-like [Solanum tuberosum]
PGSC0003DMG402030531	novel_miR_143	7	3	1	111	4	71	56.7431	15.9297	10.3456	382.179	39.7836	254.551	0.00199506	0.0759902	1.78388	up	[T]	Signal transduction mechanisms	Molecular Function: protein serine/threonine kinase activity (GO:0004674);; Molecular Function: ATP binding (GO:0005524);; Cellular Component: plasma membrane (GO:0005886);; Biological Process: protein phosphorylation (GO:0006468);; Biological Process: cell surface receptor signaling pathway (GO:0007166);; Cellular Component: integral component of membrane (GO:0016021);;	K04733|0|sot:102581941|K04733 interleukin-1 receptor-associated kinase 4 [EC:2.7.11.1] | (RefSeq) probable serine/threonine-protein kinase At1g18390	[T]	Signal transduction mechanisms	Protein kinase domain;; Protein tyrosine kinase;; Wall-associated receptor kinase C-terminal	LEAF RUST 10 DISEASE-RESISTANCE LOCUS RECEPTOR-LIKE PROTEIN KINASE-like 1.1 OS=Arabidopsis thaliana OX=3702 GN=LRK10L-1.1 PE=2 SV=1	T	Signal transduction mechanisms	PREDICTED: probable serine/threonine-protein kinase At1g18390 isoform X1 [Solanum tuberosum]
PGSC0003DMG400014144	novel_miR_148	134	162	126	3327	88	2992	1086.23	860.206	1303.55	11455	875.239	10727	0.000978464	0.0551609	1.69433	up	[C]	Energy production and conversion	Molecular Function: glycerol kinase activity (GO:0004370);; Cellular Component: mitochondrion (GO:0005739);; Cellular Component: cytosol (GO:0005829);; Biological Process: triglyceride metabolic process (GO:0006641);; Biological Process: phosphorylation (GO:0016310);; Biological Process: glycerol catabolic process (GO:0019563);; Biological Process: defense response to bacterium (GO:0042742);; Bio…	K00864|0|sot:102583803|K00864 glycerol kinase [EC:2.7.1.30] | (RefSeq) glycerol kinase	[G]	Carbohydrate transport and metabolism	FGGY family of carbohydrate kinases, N-terminal domain;; FGGY family of carbohydrate kinases, C-terminal domain	Glycerol kinase OS=Arabidopsis thaliana OX=3702 GN=GLPK PE=1 SV=1	C	Energy production and conversion	PREDICTED: glycerol kinase [Solanum tuberosum]
PGSC0003DMG400004347	novel_miR_148	134	162	126	3327	88	2992	1086.23	860.206	1303.55	11455	875.239	10727	0.000978464	0.0551609	1.69433	up	--	--	--	--	--	--	--	--	--	--	PREDICTED: uncharacterized protein LOC107005304, partial [Solanum pennellii]
PGSC0003DMG400022933	novel_miR_148	134	162	126	3327	88	2992	1086.23	860.206	1303.55	11455	875.239	10727	0.000978464	0.0551609	1.69433	up	[G]	Carbohydrate transport and metabolism	Molecular Function: xylan 1,4-beta-xylosidase activity (GO:0009044);; Cellular Component: plant-type cell wall (GO:0009505);; Biological Process: seed coat development (GO:0010214);; Biological Process: arabinan catabolic process (GO:0031222);; Biological Process: xylan catabolic process (GO:0045493);; Molecular Function: alpha-L-arabinofuranosidase activity (GO:0046556);; Cellular Component: apo…	--	--	--	Glycosyl hydrolase family 3 C-terminal domain;; Glycosyl hydrolase family 3 N terminal domain;; Fibronectin type III-like domain	Beta-D-xylosidase 1 OS=Arabidopsis thaliana OX=3702 GN=BXL1 PE=1 SV=1	G	Carbohydrate transport and metabolism	PREDICTED: beta-D-xylosidase 1 [Solanum tuberosum]
PGSC0003DMG400001464	novel_miR_148	134	162	126	3327	88	2992	1086.23	860.206	1303.55	11455	875.239	10727	0.000978464	0.0551609	1.69433	up	--	--	Molecular Function: structural constituent of ribosome (GO:0003735);; Cellular Component: mitochondrion (GO:0005739);; Biological Process: translation (GO:0006412);; Cellular Component: integral component of membrane (GO:0016021);; Biological Process: transmembrane transport (GO:0055085);;	K15121|0|sot:102604995|K15121 solute carrier family 25, member 44 | (RefSeq) solute carrier family 25 member 44	[C]	Energy production and conversion	Mitochondrial carrier protein	Protein MITOFERRINLIKE 1, chloroplastic OS=Arabidopsis thaliana OX=3702 GN=MFL1 PE=2 SV=1	S	Function unknown	PREDICTED: solute carrier family 25 member 44 [Solanum tuberosum]
PGSC0003DMG400019000	novel_miR_148	134	162	126	3327	88	2992	1086.23	860.206	1303.55	11455	875.239	10727	0.000978464	0.0551609	1.69433	up	--	--	--	--	--	--	NPH3 family;; BTB/POZ domain	BTB/POZ domain-containing protein At3g19850 OS=Arabidopsis thaliana OX=3702 GN=At3g19850 PE=2 SV=1	S	Function unknown	PREDICTED: BTB/POZ domain-containing protein At3g19850-like [Solanum tuberosum]
PGSC0003DMG402022539	novel_miR_151	73	87	36	68	34	57	591.75	461.962	372.443	234.128	338.16	204.358	0.0118022	0.19099	-1.10965	down	--	--	--	--	--	--	--	--	S	Function unknown	PREDICTED: uncharacterized protein LOC102581937 isoform X2 [Solanum tuberosum]
PGSC0003DMG400006555	novel_miR_151	73	87	36	68	34	57	591.75	461.962	372.443	234.128	338.16	204.358	0.0118022	0.19099	-1.10965	down	--	--	Cellular Component: cullin-RING ubiquitin ligase complex (GO:0031461);; Molecular Function: ubiquitin protein ligase binding (GO:0031625);; Biological Process: protein ubiquitination involved in ubiquitin-dependent protein catabolic process (GO:0042787);; Molecular Function: ubiquitin protein ligase activity (GO:0061630);;	K03869|0|sot:102605397|K03869 cullin 3 | (RefSeq) cullin-3A	[D]	Cell cycle control, cell division, chromosome partitioning	Cullin family;; Cullin protein neddylation domain	Cullin-3A OS=Arabidopsis thaliana OX=3702 GN=CUL3A PE=1 SV=1	O	Posttranslational modification, protein turnover, chaperones	PREDICTED: cullin-3A [Solanum tuberosum]
PGSC0003DMG400030372	novel_miR_151	73	87	36	68	34	57	591.75	461.962	372.443	234.128	338.16	204.358	0.0118022	0.19099	-1.10965	down	--	--	Molecular Function: GTPase activator activity (GO:0005096);; Cellular Component: chloroplast (GO:0009507);; Biological Process: positive regulation of GTPase activity (GO:0043547);;	K18270|0|sot:102595663|K18270 Rab3 GTPase-activating protein catalytic subunit | (RefSeq) rab3 GTPase-activating protein catalytic subunit	[S]	Function unknown	Rab3 GTPase-activating protein catalytic subunit	--	S	Function unknown	PREDICTED: rab3 GTPase-activating protein catalytic subunit isoform X1 [Solanum tuberosum]
PGSC0003DMG400008866	novel_miR_151	73	87	36	68	34	57	591.75	461.962	372.443	234.128	338.16	204.358	0.0118022	0.19099	-1.10965	down	--	--	Cellular Component: cullin-RING ubiquitin ligase complex (GO:0031461);; Molecular Function: ubiquitin protein ligase binding (GO:0031625);; Biological Process: protein ubiquitination involved in ubiquitin-dependent protein catabolic process (GO:0042787);; Molecular Function: ubiquitin protein ligase activity (GO:0061630);;	K03347|0|sot:102596603|K03347 cullin 1 | (RefSeq) cullin-1-like	[D]	Cell cycle control, cell division, chromosome partitioning	Cullin family;; Cullin protein neddylation domain	Cullin-1 OS=Arabidopsis thaliana OX=3702 GN=CUL1 PE=1 SV=1	O	Posttranslational modification, protein turnover, chaperones	PREDICTED: cullin-1-like [Solanum tuberosum]
PGSC0003DMG400004634	novel_miR_154	1	1	0	24	3	13	8.10616	5.30991	0	82.6332	29.8377	46.608	0.0125024	0.19099	1.63173	up	--	--	Molecular Function: endopeptidase activity (GO:0004175);; Cellular Component: nucleus (GO:0005634);; Biological Process: protein desumoylation (GO:0016926);; Molecular Function: SUMO-specific protease activity (GO:0016929);;	K08592|0|sot:102605421|K08592 sentrin-specific protease 1 [EC:3.4.22.68] | (RefSeq) ubiquitin-like-specific protease ESD4	[O]	Posttranslational modification, protein turnover, chaperones	Ulp1 protease family, C-terminal catalytic domain	Ubiquitin-like-specific protease ESD4 OS=Arabidopsis thaliana OX=3702 GN=ESD4 PE=1 SV=1	O	Posttranslational modification, protein turnover, chaperones	PREDICTED: ubiquitin-like-specific protease ESD4 [Solanum tuberosum]
PGSC0003DMG400008369	novel_miR_154	1	1	0	24	3	13	8.10616	5.30991	0	82.6332	29.8377	46.608	0.0125024	0.19099	1.63173	up	[S]	Function unknown	Molecular Function: ATP binding (GO:0005524);; Molecular Function: 1-phosphatidylinositol-4-phosphate 5-kinase activity (GO:0016308);; Biological Process: phosphatidylinositol phosphorylation (GO:0046854);;	K00889|0|sot:102598119|K00889 1-phosphatidylinositol-4-phosphate 5-kinase [EC:2.7.1.68] | (RefSeq) phosphatidylinositol 4-phosphate 5-kinase 6-like	[T]	Signal transduction mechanisms	Phosphatidylinositol-4-phosphate 5-Kinase;; MORN repeat	Phosphatidylinositol 4-phosphate 5-kinase 4 OS=Arabidopsis thaliana OX=3702 GN=PIP5K4 PE=4 SV=1	T	Signal transduction mechanisms	PREDICTED: phosphatidylinositol 4-phosphate 5-kinase 6-like [Solanum tuberosum]
PGSC0003DMG400014580	novel_miR_154	1	1	0	24	3	13	8.10616	5.30991	0	82.6332	29.8377	46.608	0.0125024	0.19099	1.63173	up	--	--	--	--	--	--	--	--	S	Function unknown	PREDICTED: uncharacterized protein LOC102605716 [Solanum tuberosum]
PGSC0003DMG401023373	novel_miR_154	1	1	0	24	3	13	8.10616	5.30991	0	82.6332	29.8377	46.608	0.0125024	0.19099	1.63173	up	--	--	Molecular Function: DNA binding (GO:0003677);; Cellular Component: nucleus (GO:0005634);; Biological Process: regulation of transcription, DNA-templated (GO:0006355);;	--	--	--	No apical meristem (NAM) protein	NAC domain containing protein 50 OS=Arabidopsis thaliana OX=3702 GN=NAC050 PE=1 SV=1	S	Function unknown	PREDICTED: NAC domain-containing protein 78-like [Solanum tuberosum]
PGSC0003DMG400011558	novel_miR_154	1	1	0	24	3	13	8.10616	5.30991	0	82.6332	29.8377	46.608	0.0125024	0.19099	1.63173	up	--	--	Molecular Function: zinc ion binding (GO:0008270);;	K09377|9.06043e-72|tcc:TCM_011993|K09377 cysteine and glycine-rich protein | (RefSeq) GATA type zinc finger transcription factor family protein isoform 1	[TZ]	--	LIM domain;; LIM domain	LIM domain-containing protein WLIM1 OS=Arabidopsis thaliana OX=3702 GN=WLIM1 PE=1 SV=1	Z	Cytoskeleton	GATA type zinc finger transcription factor family protein isoform 1 [Theobroma cacao]
PGSC0003DMG400015561	novel_miR_154	1	1	0	24	3	13	8.10616	5.30991	0	82.6332	29.8377	46.608	0.0125024	0.19099	1.63173	up	--	--	--	--	--	--	Protein of unknown function (DUF1635)	--	S	Function unknown	PREDICTED: uncharacterized protein LOC102595295 [Solanum tuberosum]
PGSC0003DMG400004995	novel_miR_154	1	1	0	24	3	13	8.10616	5.30991	0	82.6332	29.8377	46.608	0.0125024	0.19099	1.63173	up	--	--	--	--	--	--	--	--	S	Function unknown	PREDICTED: uncharacterized protein LOC102580131 [Solanum tuberosum]
PGSC0003DMG400028136	novel_miR_154	1	1	0	24	3	13	8.10616	5.30991	0	82.6332	29.8377	46.608	0.0125024	0.19099	1.63173	up	--	--	--	--	--	--	--	--	Q	Secondary metabolites biosynthesis, transport and catabolism	PREDICTED: uncharacterized protein LOC108947539 [Nicotiana tomentosiformis]
PGSC0003DMG400025413	novel_miR_154	1	1	0	24	3	13	8.10616	5.30991	0	82.6332	29.8377	46.608	0.0125024	0.19099	1.63173	up	--	--	--	--	--	--	DUF761-associated sequence motif	--	S	Function unknown	PREDICTED: uncharacterized protein LOC109120229 [Solanum lycopersicum]
PGSC0003DMG400002021	novel_miR_154	1	1	0	24	3	13	8.10616	5.30991	0	82.6332	29.8377	46.608	0.0125024	0.19099	1.63173	up	--	--	Cellular Component: plasma membrane (GO:0005886);; Cellular Component: plasmodesma (GO:0009506);;	--	--	--	Protein of unknown function (DUF632);; Protein of unknown function (DUF630)	Nitrate regulatory gene2 protein OS=Arabidopsis thaliana OX=3702 GN=NRG2 PE=1 SV=1	S	Function unknown	PREDICTED: uncharacterized protein LOC102601701 isoform X2 [Solanum tuberosum]
PGSC0003DMG400027289	novel_miR_154	1	1	0	24	3	13	8.10616	5.30991	0	82.6332	29.8377	46.608	0.0125024	0.19099	1.63173	up	[G]	Carbohydrate transport and metabolism	Molecular Function: UDP-glycosyltransferase activity (GO:0008194);; Biological Process: flavonoid biosynthetic process (GO:0009813);; Molecular Function: transferase activity, transferring hexosyl groups (GO:0016758);; Cellular Component: intracellular membrane-bounded organelle (GO:0043231);; Biological Process: flavonoid glucuronidation (GO:0052696);;	K13495|0|sot:102598732|K13495 cis-zeatin O-glucosyltransferase [EC:2.4.1.215] | (RefSeq) zeatin O-glucosyltransferase-like	[GC]	--	UDP-glucoronosyl and UDP-glucosyl transferase	Zeatin O-glucosyltransferase OS=Phaseolus lunatus OX=3884 GN=ZOG1 PE=2 SV=1	S	Function unknown	PREDICTED: zeatin O-glucosyltransferase-like [Solanum tuberosum]
PGSC0003DMG400010261	novel_miR_154	1	1	0	24	3	13	8.10616	5.30991	0	82.6332	29.8377	46.608	0.0125024	0.19099	1.63173	up	--	--	Molecular Function: signal transducer, downstream of receptor, with serine/threonine kinase activity (GO:0004702);; Molecular Function: ATP binding (GO:0005524);; Cellular Component: cytoplasm (GO:0005737);; Biological Process: signal transduction by protein phosphorylation (GO:0023014);;	--	[T]	Signal transduction mechanisms	Protein kinase domain;; Protein tyrosine kinase	Serine/threonine-protein kinase BLUS1 OS=Arabidopsis thaliana OX=3702 GN=BLUS1 PE=1 SV=1	T	Signal transduction mechanisms	PREDICTED: serine/threonine-protein kinase BLUS1-like [Solanum tuberosum]
PGSC0003DMG401015537	novel_miR_154	1	1	0	24	3	13	8.10616	5.30991	0	82.6332	29.8377	46.608	0.0125024	0.19099	1.63173	up	--	--	Cellular Component: integral component of membrane (GO:0016021);;	K10703|2.22006e-55|sot:102586361|K10703 very-long-chain (3R)-3-hydroxyacyl-CoA dehydratase [EC:4.2.1.134] | (RefSeq) very-long-chain (3R)-3-hydroxyacyl-CoA dehydratase 2	[R]	General function prediction only	Protein tyrosine phosphatase-like protein, PTPLA	Very-long-chain (3R)-3-hydroxyacyl-CoA dehydratase PASTICCINO 2 OS=Arabidopsis thaliana OX=3702 GN=PAS2 PE=1 SV=1	S	Function unknown	hypothetical protein T459_28263 [Capsicum annuum]
PGSC0003DMG400008969	novel_miR_154	1	1	0	24	3	13	8.10616	5.30991	0	82.6332	29.8377	46.608	0.0125024	0.19099	1.63173	up	--	--	--	--	--	--	--	--	--	--	PREDICTED: uncharacterized protein LOC107846328 [Capsicum annuum]
PGSC0003DMG400016016	novel_miR_154	1	1	0	24	3	13	8.10616	5.30991	0	82.6332	29.8377	46.608	0.0125024	0.19099	1.63173	up	[E]	Amino acid transport and metabolism	Molecular Function: chorismate synthase activity (GO:0004107);; Cellular Component: cytosol (GO:0005829);; Biological Process: aromatic amino acid family biosynthetic process (GO:0009073);; Biological Process: chorismate biosynthetic process (GO:0009423);; Cellular Component: chloroplast (GO:0009507);; Molecular Function: FMN binding (GO:0010181);;	K01736|0|sot:102580455|K01736 chorismate synthase [EC:4.2.3.5] | (RefSeq) chorismate synthase 2, chloroplastic	[E]	Amino acid transport and metabolism	Chorismate synthase;; Chorismate synthase	Chorismate synthase 2, chloroplastic OS=Solanum lycopersicum OX=4081 GN=CS2 PE=2 SV=1	E	Amino acid transport and metabolism	PREDICTED: chorismate synthase 2, chloroplastic isoform X2 [Solanum tuberosum]
PGSC0003DMG400020996	novel_miR_154	1	1	0	24	3	13	8.10616	5.30991	0	82.6332	29.8377	46.608	0.0125024	0.19099	1.63173	up	--	--	--	--	--	--	Protein of unknown function (DUF3755);; HAUS augmin-like complex subunit 2	AUGMIN subunit 2 OS=Arabidopsis thaliana OX=3702 GN=AUG2 PE=1 SV=2	--	--	PREDICTED: M-phase inducer phosphatase-like isoform X1 [Solanum tuberosum]
PGSC0003DMG400024935	novel_miR_154	1	1	0	24	3	13	8.10616	5.30991	0	82.6332	29.8377	46.608	0.0125024	0.19099	1.63173	up	--	--	--	K08739|1.65965e-27|spen:107010216|K08739 DNA mismatch repair protein MLH3 | (RefSeq) DNA mismatch repair protein MLH3-like	--	--	--	--	--	--	dna mismatch repair protein mlh3 [Nicotiana attenuata]
PGSC0003DMG400000349	novel_miR_154	1	1	0	24	3	13	8.10616	5.30991	0	82.6332	29.8377	46.608	0.0125024	0.19099	1.63173	up	--	--	Molecular Function: DNA binding (GO:0003677);; Cellular Component: integral component of membrane (GO:0016021);;	K09422|0|sot:102604761|K09422 myb proto-oncogene protein, plant | (RefSeq) transcription factor WER-like	[K]	Transcription	Myb-like DNA-binding domain;; Myb-like DNA-binding domain	Transcription factor MYB36 OS=Arabidopsis thaliana OX=3702 GN=MYB36 PE=1 SV=1	K	Transcription	PREDICTED: transcription factor WER-like [Solanum tuberosum]
PGSC0003DMG400029287	novel_miR_154	1	1	0	24	3	13	8.10616	5.30991	0	82.6332	29.8377	46.608	0.0125024	0.19099	1.63173	up	[S]	Function unknown	Cellular Component: chloroplast envelope (GO:0009941);; Cellular Component: integral component of membrane (GO:0016021);;	--	--	--	Uncharacterized protein family, UPF0114;; Uncharacterized protein family, UPF0114	--	S	Function unknown	PREDICTED: uncharacterized protein LOC102588972 [Solanum tuberosum]
PGSC0003DMG400023490	novel_miR_154	1	1	0	24	3	13	8.10616	5.30991	0	82.6332	29.8377	46.608	0.0125024	0.19099	1.63173	up	[T]	Signal transduction mechanisms	Molecular Function: ATP binding (GO:0005524);; Cellular Component: plasma membrane (GO:0005886);; Cellular Component: integral component of membrane (GO:0016021);; Molecular Function: ATPase activity, coupled to transmembrane movement of substances (GO:0042626);; Biological Process: transmembrane transport (GO:0055085);;	--	[Q]	Secondary metabolites biosynthesis, transport and catabolism	ABC-2 type transporter;; ABC transporter;; Plant PDR ABC transporter associated;; ABC-transporter extracellular N-terminal;; AAA domain, putative AbiEii toxin, Type IV TA system;; ATPase family associated with various cellular activities (AAA);; ABC-2 type transporter	ABC transporter G family member 34 OS=Arabidopsis thaliana OX=3702 GN=ABCG34 PE=2 SV=1	V	Defense mechanisms	PREDICTED: pleiotropic drug resistance protein 2-like [Solanum tuberosum]
PGSC0003DMG400015298	novel_miR_154	1	1	0	24	3	13	8.10616	5.30991	0	82.6332	29.8377	46.608	0.0125024	0.19099	1.63173	up	[C]	Energy production and conversion	Cellular Component: plasma membrane (GO:0005886);; Biological Process: transport (GO:0006810);; Molecular Function: NADH dehydrogenase (ubiquinone) activity (GO:0008137);; Cellular Component: chloroplast thylakoid membrane (GO:0009535);; Cellular Component: integral component of membrane (GO:0016021);; Biological Process: photosynthesis, light reaction (GO:0019684);; Biological Process: ATP synth…	K02992|6.34763e-106|mtr:MTR_3g035660|K02992 small subunit ribosomal protein S7 | (RefSeq) NAD(P)H-quinone oxidoreductase subunit 2	[C]	Energy production and conversion	Proton-conducting membrane transporter	NAD(P)H-quinone oxidoreductase subunit 2 A, chloroplastic OS=Coffea arabica OX=13443 GN=ndhB1 PE=3 SV=1	C	Energy production and conversion	NADH-plastoquinone oxidoreductase subunit 2 (plastid) [Plukenetia volubilis]
PGSC0003DMG402016370	novel_miR_154	1	1	0	24	3	13	8.10616	5.30991	0	82.6332	29.8377	46.608	0.0125024	0.19099	1.63173	up	--	--	Cellular Component: integral component of membrane (GO:0016021);;	--	--	--	--	--	--	--	PREDICTED: lipase-like [Solanum tuberosum]
PGSC0003DMG400002392	novel_miR_154	1	1	0	24	3	13	8.10616	5.30991	0	82.6332	29.8377	46.608	0.0125024	0.19099	1.63173	up	[O]	Posttranslational modification, protein turnover, chaperones	Molecular Function: DNA binding (GO:0003677);; Cellular Component: nucleus (GO:0005634);; Biological Process: regulation of transcription, DNA-templated (GO:0006355);; Biological Process: auxin-activated signaling pathway (GO:0009734);;	K14486|0|sot:102594021|K14486 auxin response factor | (RefSeq) auxin response factor 7-like	--	--	Auxin response factor;; B3 DNA binding domain;; AUX/IAA family;; Chaperonin 10 Kd subunit	Auxin response factor 19 OS=Arabidopsis thaliana OX=3702 GN=ARF19 PE=1 SV=2	K	Transcription	PREDICTED: auxin response factor 7-like [Solanum tuberosum]
PGSC0003DMG400028815	novel_miR_154	1	1	0	24	3	13	8.10616	5.30991	0	82.6332	29.8377	46.608	0.0125024	0.19099	1.63173	up	--	--	Cellular Component: endoplasmic reticulum membrane (GO:0005789);; Cellular Component: integral component of membrane (GO:0016021);;	--	[U]	Intracellular trafficking, secretion, and vesicular transport	Reticulon	Reticulon-like protein B8 OS=Arabidopsis thaliana OX=3702 GN=RTNLB8 PE=2 SV=1	U	Intracellular trafficking, secretion, and vesicular transport	PREDICTED: reticulon-like protein B8 isoform X1 [Solanum lycopersicum]
PGSC0003DMG400009397	novel_miR_154	1	1	0	24	3	13	8.10616	5.30991	0	82.6332	29.8377	46.608	0.0125024	0.19099	1.63173	up	--	--	Molecular Function: DNA binding (GO:0003677);; Cellular Component: nucleus (GO:0005634);; Biological Process: regulation of transcription, DNA-templated (GO:0006355);; Biological Process: vegetative to reproductive phase transition of meristem (GO:0010228);;	--	--	--	--	Homeobox-DDT domain protein RLT2 OS=Arabidopsis thaliana OX=3702 GN=RLT2 PE=1 SV=1	--	--	PREDICTED: uncharacterized protein LOC102587822 [Solanum tuberosum]
PGSC0003DMG402017409	novel_miR_154	1	1	0	24	3	13	8.10616	5.30991	0	82.6332	29.8377	46.608	0.0125024	0.19099	1.63173	up	--	--	Molecular Function: nucleotide binding (GO:0000166);; Molecular Function: nucleic acid binding (GO:0003676);;	--	[R]	General function prediction only	RNA recognition motif. (a.k.a. RRM, RBD, or RNP domain)	Heterogeneous nuclear ribonucleoprotein 1 OS=Arabidopsis thaliana OX=3702 GN=RNP1 PE=1 SV=1	S	Function unknown	PREDICTED: heterogeneous nuclear ribonucleoprotein A1-like [Solanum tuberosum]
PGSC0003DMG400000394	novel_miR_154	1	1	0	24	3	13	8.10616	5.30991	0	82.6332	29.8377	46.608	0.0125024	0.19099	1.63173	up	--	--	Biological Process: rRNA processing (GO:0006364);; Cellular Component: nuclear matrix (GO:0016363);; Molecular Function: snoRNA binding (GO:0030515);; Cellular Component: small-subunit processome (GO:0032040);; Cellular Component: Mpp10 complex (GO:0034457);; Molecular Function: rRNA primary transcript binding (GO:0042134);;	K14561|4.97362e-94|sly:101253657|K14561 U3 small nucleolar ribonucleoprotein protein IMP4 | (RefSeq) U3 small nucleolar ribonucleoprotein protein IMP4	[A]	RNA processing and modification	Brix domain	--	AJ	--	PREDICTED: U3 small nucleolar ribonucleoprotein protein IMP4 isoform X1 [Solanum lycopersicum]
PGSC0003DMG400016422	novel_miR_154	1	1	0	24	3	13	8.10616	5.30991	0	82.6332	29.8377	46.608	0.0125024	0.19099	1.63173	up	--	--	--	--	--	--	--	--	--	--	PREDICTED: uncharacterized protein LOC102585381 isoform X1 [Solanum tuberosum]
PGSC0003DMG400014402	novel_miR_154	1	1	0	24	3	13	8.10616	5.30991	0	82.6332	29.8377	46.608	0.0125024	0.19099	1.63173	up	--	--	Molecular Function: calcium ion binding (GO:0005509);; Cellular Component: nitrite reductase complex [NAD(P)H] (GO:0009344);; Cellular Component: chloroplast thylakoid membrane (GO:0009535);; Cellular Component: photosystem II oxygen evolving complex (GO:0009654);; Biological Process: photosynthetic electron transport chain (GO:0009767);; Cellular Component: extrinsic component of membrane (GO:00…	K08901|9.14955e-130|sot:102584293|K08901 photosystem II oxygen-evolving enhancer protein 3 | (RefSeq) photosynthetic NDH subunit of lumenal location 3, chloroplastic	--	--	Oxygen evolving enhancer protein 3 (PsbQ)	Photosynthetic NDH subunit of lumenal location 3, chloroplastic OS=Arabidopsis thaliana OX=3702 GN=PNSL3 PE=1 SV=1	S	Function unknown	PREDICTED: photosynthetic NDH subunit of lumenal location 3, chloroplastic [Solanum tuberosum]
PGSC0003DMG400017211	novel_miR_154	1	1	0	24	3	13	8.10616	5.30991	0	82.6332	29.8377	46.608	0.0125024	0.19099	1.63173	up	[IR]	Lipid transport and metabolism ;; General function prediction only	Biological Process: alcohol metabolic process (GO:0006066);; Cellular Component: integral component of membrane (GO:0016021);; Cellular Component: intracellular membrane-bounded organelle (GO:0043231);; Molecular Function: long-chain-alcohol oxidase activity (GO:0046577);; Molecular Function: flavin adenine dinucleotide binding (GO:0050660);; Biological Process: oxidation-reduction process (GO:00…	K17756|0|sot:102581445|K17756 long-chain-alcohol oxidase [EC:1.1.3.20] | (RefSeq) long-chain-alcohol oxidase FAO1	--	--	GMC oxidoreductase;; GMC oxidoreductase;; FAD binding domain;; NAD(P)-binding Rossmann-like domain	Long-chain-alcohol oxidase FAO1 OS=Lotus japonicus OX=34305 GN=FAO1 PE=1 SV=1	E	Amino acid transport and metabolism	PREDICTED: long-chain-alcohol oxidase FAO1 isoform X1 [Solanum tuberosum]
PGSC0003DMG400016232	novel_miR_154	1	1	0	24	3	13	8.10616	5.30991	0	82.6332	29.8377	46.608	0.0125024	0.19099	1.63173	up	--	--	--	--	--	--	--	--	--	--	hypothetical protein T459_29396 [Capsicum annuum]
PGSC0003DMG400022154	novel_miR_154	1	1	0	24	3	13	8.10616	5.30991	0	82.6332	29.8377	46.608	0.0125024	0.19099	1.63173	up	--	--	Cellular Component: integral component of membrane (GO:0016021);;	--	--	--	Late embryogenesis abundant protein	--	S	Function unknown	PREDICTED: uncharacterized protein LOC102601021 [Solanum tuberosum]
PGSC0003DMG400016573	novel_miR_154	1	1	0	24	3	13	8.10616	5.30991	0	82.6332	29.8377	46.608	0.0125024	0.19099	1.63173	up	[O]	Posttranslational modification, protein turnover, chaperones	Cellular Component: cell (GO:0005623);; Molecular Function: electron carrier activity (GO:0009055);; Molecular Function: protein disulfide oxidoreductase activity (GO:0015035);; Biological Process: cell redox homeostasis (GO:0045454);; Biological Process: oxidation-reduction process (GO:0055114);;	K03676|5.2769e-66|sot:102594741|K03676 glutaredoxin 3 | (RefSeq) monothiol glutaredoxin-S6-like	[O]	Posttranslational modification, protein turnover, chaperones	Glutaredoxin	Monothiol glutaredoxin-S6 OS=Arabidopsis thaliana OX=3702 GN=GRXS6 PE=3 SV=1	O	Posttranslational modification, protein turnover, chaperones	PREDICTED: monothiol glutaredoxin-S6-like [Solanum tuberosum]
PGSC0003DMG400023517	novel_miR_154	1	1	0	24	3	13	8.10616	5.30991	0	82.6332	29.8377	46.608	0.0125024	0.19099	1.63173	up	--	--	Cellular Component: integral component of membrane (GO:0016021);;	--	--	--	Chloroplast import apparatus Tic20-like	Protein TIC 20-I, chloroplastic OS=Arabidopsis thaliana OX=3702 GN=TIC20-I PE=1 SV=1	S	Function unknown	PREDICTED: protein TIC 20-I, chloroplastic-like [Solanum tuberosum]
PGSC0003DMG400009964	novel_miR_154	1	1	0	24	3	13	8.10616	5.30991	0	82.6332	29.8377	46.608	0.0125024	0.19099	1.63173	up	[J]	Translation, ribosomal structure and biogenesis	Biological Process: pseudouridine synthesis (GO:0001522);; Molecular Function: RNA binding (GO:0003723);; Molecular Function: pseudouridine synthase activity (GO:0009982);;	K07583|0|sot:102587777|K07583 tRNA pseudouridine synthase 10 [EC:5.4.99.-] | (RefSeq) putative tRNA pseudouridine synthase Pus10	[J]	Translation, ribosomal structure and biogenesis	--	--	J	Translation, ribosomal structure and biogenesis	PREDICTED: putative tRNA pseudouridine synthase Pus10 isoform X2 [Solanum tuberosum]
PGSC0003DMG400029848	novel_miR_154	1	1	0	24	3	13	8.10616	5.30991	0	82.6332	29.8377	46.608	0.0125024	0.19099	1.63173	up	--	--	--	--	--	--	Ataxin-2 C-terminal region	Protein EARLY RESPONSIVE TO DEHYDRATION 15 OS=Arabidopsis thaliana OX=3702 GN=ERD15 PE=1 SV=1	S	Function unknown	PREDICTED: protein EARLY RESPONSIVE TO DEHYDRATION 15-like [Solanum tuberosum]
PGSC0003DMG400016699	novel_miR_154	1	1	0	24	3	13	8.10616	5.30991	0	82.6332	29.8377	46.608	0.0125024	0.19099	1.63173	up	--	--	--	--	--	--	Domain of unknown function (DUF4228)	--	S	Function unknown	PREDICTED: uncharacterized protein LOC107058253 [Solanum tuberosum]
PGSC0003DMG400028067	novel_miR_154	1	1	0	24	3	13	8.10616	5.30991	0	82.6332	29.8377	46.608	0.0125024	0.19099	1.63173	up	--	--	--	--	--	--	--	--	--	--	PREDICTED: uncharacterized protein LOC104216974 [Nicotiana sylvestris]
PGSC0003DMG401010743	novel_miR_154	1	1	0	24	3	13	8.10616	5.30991	0	82.6332	29.8377	46.608	0.0125024	0.19099	1.63173	up	--	--	--	--	--	--	Regulator of G protein signaling domain	Regulator of G-protein signaling 1 OS=Arabidopsis thaliana OX=3702 GN=RGS1 PE=1 SV=1	--	--	PREDICTED: regulator of G-protein signaling 1 isoform X2 [Solanum tuberosum]
PGSC0003DMG400018090	novel_miR_154	1	1	0	24	3	13	8.10616	5.30991	0	82.6332	29.8377	46.608	0.0125024	0.19099	1.63173	up	--	--	Molecular Function: DNA binding (GO:0003677);; Biological Process: regulation of transcription, DNA-templated (GO:0006355);;	--	--	--	Dof domain, zinc finger	Dof zinc finger protein DOF5.6 OS=Arabidopsis thaliana OX=3702 GN=DOF5.6 PE=2 SV=2	S	Function unknown	PREDICTED: dof zinc finger protein DOF5.6-like [Solanum tuberosum]
PGSC0003DMG400019392	novel_miR_154	1	1	0	24	3	13	8.10616	5.30991	0	82.6332	29.8377	46.608	0.0125024	0.19099	1.63173	up	[R]	General function prediction only	Molecular Function: ATP binding (GO:0005524);; Molecular Function: ATPase activity (GO:0016887);;	K06184|0|sot:102603555|K06184 ATP-binding cassette, subfamily F, member 1 | (RefSeq) ABC transporter F family member 4-like	[J]	Translation, ribosomal structure and biogenesis	ABC transporter;; AAA domain, putative AbiEii toxin, Type IV TA system;; RecF/RecN/SMC N terminal domain;; RsgA GTPase;; P-loop containing region of AAA domain;; AAA domain;; 50S ribosome-binding GTPase;; AAA domain;; ATPase family associated with various cellular activities (AAA)	ABC transporter F family member 4 OS=Arabidopsis thaliana OX=3702 GN=ABCF4 PE=2 SV=1	S	Function unknown	PREDICTED: ABC transporter F family member 4-like [Solanum tuberosum]
PGSC0003DMG400002336	novel_miR_154	1	1	0	24	3	13	8.10616	5.30991	0	82.6332	29.8377	46.608	0.0125024	0.19099	1.63173	up	[R]	General function prediction only	Molecular Function: oxidoreductase activity (GO:0016491);; Biological Process: oxidation-reduction process (GO:0055114);;	--	[C]	Energy production and conversion	Aldo/keto reductase family;; Aldo/keto reductase family	Probable aldo-keto reductase 3 OS=Oryza sativa subsp. japonica OX=39947 GN=Os04g0339400 PE=2 SV=2	C	Energy production and conversion	PREDICTED: probable aldo-keto reductase 2 isoform X2 [Solanum tuberosum]
PGSC0003DMG400016228	novel_miR_154	1	1	0	24	3	13	8.10616	5.30991	0	82.6332	29.8377	46.608	0.0125024	0.19099	1.63173	up	--	--	Cellular Component: integral component of membrane (GO:0016021);;	--	--	--	--	--	S	Function unknown	PREDICTED: glycine-rich cell wall structural protein 1 [Solanum tuberosum]
PGSC0003DMG400007426	novel_miR_154	1	1	0	24	3	13	8.10616	5.30991	0	82.6332	29.8377	46.608	0.0125024	0.19099	1.63173	up	--	--	Biological Process: spliceosomal snRNP assembly (GO:0000387);; Biological Process: maturation of 5S rRNA (GO:0000481);; Cellular Component: nucleolus (GO:0005730);; Biological Process: flower development (GO:0009908);; Biological Process: meristem structural organization (GO:0009933);; Biological Process: phloem or xylem histogenesis (GO:0010087);; Biological Process: leaf vascular tissue pattern…	K11984|0|sot:102599556|K11984 U4/U6.U5 tri-snRNP-associated protein 1 | (RefSeq) SART-1 family protein DOT2	[A]	RNA processing and modification	SART-1 family	SART-1 family protein DOT2 OS=Arabidopsis thaliana OX=3702 GN=DOT2 PE=1 SV=1	S	Function unknown	PREDICTED: SART-1 family protein DOT2 [Solanum tuberosum]
PGSC0003DMG400023497	novel_miR_154	1	1	0	24	3	13	8.10616	5.30991	0	82.6332	29.8377	46.608	0.0125024	0.19099	1.63173	up	--	--	Biological Process: protein metabolic process (GO:0019538);;	--	[O]	Posttranslational modification, protein turnover, chaperones	Clp amino terminal domain, pathogenicity island component	Protein SMAX1-LIKE 3 OS=Arabidopsis thaliana OX=3702 GN=SMXL3 PE=2 SV=1	O	Posttranslational modification, protein turnover, chaperones	PREDICTED: uncharacterized protein LOC102595423 [Solanum tuberosum]
PGSC0003DMG400025390	novel_miR_154	1	1	0	24	3	13	8.10616	5.30991	0	82.6332	29.8377	46.608	0.0125024	0.19099	1.63173	up	--	--	Molecular Function: DNA binding (GO:0003677);; Molecular Function: transcription factor activity, sequence-specific DNA binding (GO:0003700);; Cellular Component: nucleus (GO:0005634);; Biological Process: regulation of transcription, DNA-templated (GO:0006355);; Biological Process: multicellular organism development (GO:0007275);;	K09284|1.44485e-41|sot:102606071|K09284 AP2-like factor, euAP2 lineage | (RefSeq) ethylene-responsive transcription factor RAP2-7-like	--	--	--	Floral homeotic protein APETALA 2 OS=Arabidopsis thaliana OX=3702 GN=AP2 PE=1 SV=1	K	Transcription	PREDICTED: ethylene-responsive transcription factor RAP2-7-like isoform X1 [Solanum tuberosum]
PGSC0003DMG400022751	novel_miR_154	1	1	0	24	3	13	8.10616	5.30991	0	82.6332	29.8377	46.608	0.0125024	0.19099	1.63173	up	[E]	Amino acid transport and metabolism	Molecular Function: catalytic activity (GO:0003824);;	--	[H]	Coenzyme transport and metabolism	--	Molybdenum cofactor sulfurase OS=Arabidopsis thaliana OX=3702 GN=ABA3 PE=1 SV=1	E	Amino acid transport and metabolism	PREDICTED: molybdenum cofactor sulfurase-like [Solanum tuberosum]
PGSC0003DMG400018763	novel_miR_154	1	1	0	24	3	13	8.10616	5.30991	0	82.6332	29.8377	46.608	0.0125024	0.19099	1.63173	up	--	--	Cellular Component: integral component of membrane (GO:0016021);;	--	--	--	--	--	S	Function unknown	PREDICTED: uncharacterized protein LOC102584387 [Solanum tuberosum]
PGSC0003DMG400010893	novel_miR_154	1	1	0	24	3	13	8.10616	5.30991	0	82.6332	29.8377	46.608	0.0125024	0.19099	1.63173	up	--	--	Cellular Component: nucleus (GO:0005634);; Cellular Component: plasma membrane (GO:0005886);; Cellular Component: integral component of membrane (GO:0016021);;	K08504|2.36859e-69|spen:107022066|K08504 blocked early in transport 1 | (RefSeq) bet1-like SNARE 1-1	[U]	Intracellular trafficking, secretion, and vesicular transport	--	Bet1-like SNARE 1-1 OS=Arabidopsis thaliana OX=3702 GN=BET11 PE=1 SV=1	U	Intracellular trafficking, secretion, and vesicular transport	PREDICTED: bet1-like SNARE 1-1 isoform X1 [Solanum tuberosum]
PGSC0003DMG400008176	novel_miR_154	1	1	0	24	3	13	8.10616	5.30991	0	82.6332	29.8377	46.608	0.0125024	0.19099	1.63173	up	[F]	Nucleotide transport and metabolism	Molecular Function: guanylate kinase activity (GO:0004385);; Biological Process: GMP metabolic process (GO:0046037);; Biological Process: GDP metabolic process (GO:0046710);;	K00942|0|sot:102585496|K00942 guanylate kinase [EC:2.7.4.8] | (RefSeq) guanylate kinase 2-like	[F]	Nucleotide transport and metabolism	Guanylate kinase;; CCAAT-binding transcription factor (CBF-B/NF-YA) subunit B;; CCAAT-binding transcription factor (CBF-B/NF-YA) subunit B	Guanylate kinase 2 OS=Arabidopsis thaliana OX=3702 GN=GK-2 PE=2 SV=1	F	Nucleotide transport and metabolism	PREDICTED: guanylate kinase 2-like isoform X2 [Solanum tuberosum]
PGSC0003DMG401018708	novel_miR_154	1	1	0	24	3	13	8.10616	5.30991	0	82.6332	29.8377	46.608	0.0125024	0.19099	1.63173	up	[F]	Nucleotide transport and metabolism	Molecular Function: aldehyde oxidase activity (GO:0004031);; Molecular Function: xanthine dehydrogenase activity (GO:0004854);; Molecular Function: iron ion binding (GO:0005506);; Cellular Component: cytosol (GO:0005829);; Molecular Function: electron carrier activity (GO:0009055);; Biological Process: xanthine catabolic process (GO:0009115);; Biological Process: auxin biosynthetic process (GO:00…	K09842|0|sot:102598224|K09842 abscisic-aldehyde oxidase [EC:1.2.3.14] | (RefSeq) abscisic-aldehyde oxidase-like	[F]	Nucleotide transport and metabolism	Molybdopterin-binding domain of aldehyde dehydrogenase;; FAD binding domain in molybdopterin dehydrogenase;; Aldehyde oxidase and xanthine dehydrogenase, a/b hammerhead domain;; [2Fe-2S] binding domain;; CO dehydrogenase flavoprotein C-terminal domain;; 2Fe-2S iron-sulfur cluster binding domain	Abscisic-aldehyde oxidase OS=Arabidopsis thaliana OX=3702 GN=AAO3 PE=1 SV=1	F	Nucleotide transport and metabolism	PREDICTED: abscisic-aldehyde oxidase-like [Solanum tuberosum]
PGSC0003DMG400004788	novel_miR_154	1	1	0	24	3	13	8.10616	5.30991	0	82.6332	29.8377	46.608	0.0125024	0.19099	1.63173	up	[S]	Function unknown	Cellular Component: chloroplast thylakoid membrane (GO:0009535);;	--	--	--	Pentapeptide repeats (8 copies)	Thylakoid lumenal protein TL20.3, chloroplastic OS=Arabidopsis thaliana OX=3702 GN=TL20.3 PE=1 SV=1	S	Function unknown	PREDICTED: thylakoid lumenal protein TL20.3, chloroplastic [Solanum tuberosum]
PGSC0003DMG402024654	novel_miR_154	1	1	0	24	3	13	8.10616	5.30991	0	82.6332	29.8377	46.608	0.0125024	0.19099	1.63173	up	--	--	Biological Process: carbohydrate metabolic process (GO:0005975);; Cellular Component: membrane (GO:0016020);; Molecular Function: hydrolase activity, acting on glycosyl bonds (GO:0016798);;	K07964|0|sot:102602354|K07964 heparanase [EC:3.2.1.166] | (RefSeq) heparanase-like protein 1	--	--	Glycosyl hydrolase family 79, N-terminal domain	Heparanase-like protein 2 OS=Arabidopsis thaliana OX=3702 GN=At5g61250 PE=2 SV=1	G	Carbohydrate transport and metabolism	PREDICTED: heparanase-like protein 1 [Solanum tuberosum]
PGSC0003DMG400023360	novel_miR_154	1	1	0	24	3	13	8.10616	5.30991	0	82.6332	29.8377	46.608	0.0125024	0.19099	1.63173	up	--	--	Molecular Function: transcription factor activity, sequence-specific DNA binding (GO:0003700);; Biological Process: regulation of transcription, DNA-templated (GO:0006355);; Molecular Function: sequence-specific DNA binding (GO:0043565);;	--	--	--	WRKY DNA -binding domain;; Tyrosine phosphatase family	WRKY transcription factor SUSIBA2 OS=Hordeum vulgare OX=4513 GN=WRKY46 PE=1 SV=1	K	Transcription	hypothetical protein BC332_14356 [Capsicum chinense]
PGSC0003DMG400003915	novel_miR_154	1	1	0	24	3	13	8.10616	5.30991	0	82.6332	29.8377	46.608	0.0125024	0.19099	1.63173	up	--	--	Molecular Function: ATP binding (GO:0005524);; Cellular Component: nucleus (GO:0005634);; Biological Process: regulation of transcription, DNA-templated (GO:0006355);; Biological Process: developmental process (GO:0032502);;	--	--	--	WRC	Growth-regulating factor 10 OS=Oryza sativa subsp. japonica OX=39947 GN=GRF10 PE=2 SV=1	K	Transcription	PREDICTED: growth-regulating factor 9-like [Solanum lycopersicum]
PGSC0003DMG400011069	novel_miR_154	1	1	0	24	3	13	8.10616	5.30991	0	82.6332	29.8377	46.608	0.0125024	0.19099	1.63173	up	--	--	--	--	--	--	Thaumatin family	Thaumatin-like protein OS=Oryza sativa subsp. japonica OX=39947 GN=Os11g0706600 PE=2 SV=1	S	Function unknown	PREDICTED: thaumatin-like protein [Solanum tuberosum]
PGSC0003DMG401027166	novel_miR_154	1	1	0	24	3	13	8.10616	5.30991	0	82.6332	29.8377	46.608	0.0125024	0.19099	1.63173	up	--	--	Molecular Function: acetylglucosaminyltransferase activity (GO:0008375);; Cellular Component: integral component of membrane (GO:0016021);;	K20891|0|sot:102582773|K20891 beta-glucuronosyltransferase [EC:2.4.1.-] | (RefSeq) beta-glucuronosyltransferase GlcAT14B-like	[G]	Carbohydrate transport and metabolism	Core-2/I-Branching enzyme	Beta-glucuronosyltransferase GlcAT14B OS=Arabidopsis thaliana OX=3702 GN=GLCAT14B PE=2 SV=1	S	Function unknown	PREDICTED: beta-glucuronosyltransferase GlcAT14B-like [Solanum tuberosum]
PGSC0003DMG400022412	novel_miR_154	1	1	0	24	3	13	8.10616	5.30991	0	82.6332	29.8377	46.608	0.0125024	0.19099	1.63173	up	--	--	--	--	[Z]	Cytoskeleton	IQ calmodulin-binding motif	Myosin-2 OS=Arabidopsis thaliana OX=3702 GN=VIII-2 PE=2 SV=1	Z	Cytoskeleton	PREDICTED: myosin-3-like [Solanum tuberosum]
PGSC0003DMG401017409	novel_miR_154	1	1	0	24	3	13	8.10616	5.30991	0	82.6332	29.8377	46.608	0.0125024	0.19099	1.63173	up	--	--	Molecular Function: nucleotide binding (GO:0000166);; Molecular Function: nucleic acid binding (GO:0003676);;	K12741|1.02741e-50|sot:102606088|K12741 heterogeneous nuclear ribonucleoprotein A1/A3 | (RefSeq) cold-inducible RNA-binding protein-like	[R]	General function prediction only	Fibrinogen binding protein	Heterogeneous nuclear ribonucleoprotein 1 OS=Arabidopsis thaliana OX=3702 GN=RNP1 PE=1 SV=1	S	Function unknown	PREDICTED: cold-inducible RNA-binding protein-like, partial [Solanum tuberosum]
PGSC0003DMG400028279	novel_miR_154	1	1	0	24	3	13	8.10616	5.30991	0	82.6332	29.8377	46.608	0.0125024	0.19099	1.63173	up	--	--	Cellular Component: integral component of membrane (GO:0016021);;	--	--	--	--	--	S	Function unknown	hypothetical protein TSUD_180360 [Trifolium subterraneum]
PGSC0003DMG400016066	novel_miR_154	1	1	0	24	3	13	8.10616	5.30991	0	82.6332	29.8377	46.608	0.0125024	0.19099	1.63173	up	--	--	Biological Process: defense response (GO:0006952);; Biological Process: response to biotic stimulus (GO:0009607);;	--	--	--	Pathogenesis-related protein Bet v I family	MLP-like protein 28 OS=Arabidopsis thaliana OX=3702 GN=MLP28 PE=1 SV=1	--	--	PREDICTED: MLP-like protein 34 [Solanum tuberosum]
PGSC0003DMG400013735	novel_miR_154	1	1	0	24	3	13	8.10616	5.30991	0	82.6332	29.8377	46.608	0.0125024	0.19099	1.63173	up	--	--	Molecular Function: nucleotide binding (GO:0000166);;	--	--	--	--	--	--	--	PREDICTED: disease resistance protein At4g27190-like isoform X2 [Solanum tuberosum]
PGSC0003DMG401031202	novel_miR_154	1	1	0	24	3	13	8.10616	5.30991	0	82.6332	29.8377	46.608	0.0125024	0.19099	1.63173	up	--	--	--	--	[T]	Signal transduction mechanisms	--	Probable receptor-like protein kinase At3g17420 OS=Arabidopsis thaliana OX=3702 GN=At3g17420 PE=1 SV=1	T	Signal transduction mechanisms	PREDICTED: probable receptor-like protein kinase At5g18500 [Prunus mume]
PGSC0003DMG400030737	novel_miR_154	1	1	0	24	3	13	8.10616	5.30991	0	82.6332	29.8377	46.608	0.0125024	0.19099	1.63173	up	--	--	Molecular Function: DNA binding (GO:0003677);; Cellular Component: nucleus (GO:0005634);; Biological Process: regulation of transcription, DNA-templated (GO:0006355);;	--	[K]	Transcription	KNOX2 domain;; Homeobox KN domain;; KNOX1 domain;; ELK domain;; Homeobox domain	Homeobox protein knotted-1-like LET12 OS=Solanum lycopersicum OX=4081 GN=LET12 PE=2 SV=1	K	Transcription	Hop-interacting protein THI041 [Solanum lycopersicum]
PGSC0003DMG400022791	novel_miR_154	1	1	0	24	3	13	8.10616	5.30991	0	82.6332	29.8377	46.608	0.0125024	0.19099	1.63173	up	[G]	Carbohydrate transport and metabolism	Molecular Function: hydrolase activity, hydrolyzing O-glycosyl compounds (GO:0004553);; Cellular Component: cell wall (GO:0005618);; Biological Process: xyloglucan metabolic process (GO:0010411);; Molecular Function: xyloglucan:xyloglucosyl transferase activity (GO:0016762);; Molecular Function: carbohydrate binding (GO:0030246);; Biological Process: cell wall biogenesis (GO:0042546);; Cellular C…	K08235|2.32668e-114|sot:102599785|K08235 xyloglucan:xyloglucosyl transferase [EC:2.4.1.207] | (RefSeq) probable xyloglucan endotransglucosylase/hydrolase protein 28	--	--	Glycosyl hydrolases family 16;; Xyloglucan endo-transglycosylase (XET) C-terminus;; Glycosyl hydrolases family 16	Probable xyloglucan endotransglucosylase/hydrolase protein 28 OS=Arabidopsis thaliana OX=3702 GN=XTH28 PE=2 SV=1	G	Carbohydrate transport and metabolism	PREDICTED: probable xyloglucan endotransglucosylase/hydrolase protein 28 [Solanum tuberosum]
PGSC0003DMG400026427	novel_miR_154	1	1	0	24	3	13	8.10616	5.30991	0	82.6332	29.8377	46.608	0.0125024	0.19099	1.63173	up	--	--	Biological Process: ceramide metabolic process (GO:0006672);; Cellular Component: integral component of membrane (GO:0016021);; Molecular Function: hydrolase activity, acting on carbon-nitrogen (but not peptide) bonds, in linear amides (GO:0016811);;	K04711|0|sot:102581485|K04711 dihydroceramidase [EC:3.5.1.-] | (RefSeq) alkaline ceramidase 3-like	[I]	Lipid transport and metabolism	Ceramidase	Alkaline ceramidase OS=Arabidopsis thaliana OX=3702 GN=ACER PE=2 SV=1	U	Intracellular trafficking, secretion, and vesicular transport	PREDICTED: alkaline ceramidase 3-like [Solanum tuberosum]
PGSC0003DMG400019135	novel_miR_154	1	1	0	24	3	13	8.10616	5.30991	0	82.6332	29.8377	46.608	0.0125024	0.19099	1.63173	up	[R]	General function prediction only	--	--	--	--	SnoaL-like domain;; Domain of unknown function (DUF4440);; UvrB/uvrC motif;; Calcium/calmodulin dependent protein kinase II association domain	F-box protein SKIP8 OS=Arabidopsis thaliana OX=3702 GN=SKIP8 PE=1 SV=1	S	Function unknown	PREDICTED: uncharacterized protein LOC102592462 isoform X1 [Solanum tuberosum]
PGSC0003DMG402013295	novel_miR_154	1	1	0	24	3	13	8.10616	5.30991	0	82.6332	29.8377	46.608	0.0125024	0.19099	1.63173	up	--	--	Biological Process: cytoskeleton organization (GO:0007010);; Molecular Function: microtubule binding (GO:0008017);;	--	--	--	--	Microtubule-associated protein 70-1 OS=Arabidopsis thaliana OX=3702 GN=MAP70.1 PE=1 SV=1	--	--	PREDICTED: microtubule-associated protein 70-5-like [Solanum tuberosum]
PGSC0003DMG400018616	novel_miR_154	1	1	0	24	3	13	8.10616	5.30991	0	82.6332	29.8377	46.608	0.0125024	0.19099	1.63173	up	[V]	Defense mechanisms	Biological Process: drug transmembrane transport (GO:0006855);; Molecular Function: drug transmembrane transporter activity (GO:0015238);; Molecular Function: antiporter activity (GO:0015297);; Cellular Component: integral component of membrane (GO:0016021);;	K03327|4.10605e-120|sot:107057654|K03327 multidrug resistance protein, MATE family | (RefSeq) protein DETOXIFICATION 29-like	[R]	General function prediction only	MatE	Protein DETOXIFICATION 29 OS=Arabidopsis thaliana OX=3702 GN=DTX29 PE=1 SV=1	V	Defense mechanisms	PREDICTED: protein DETOXIFICATION 29-like [Solanum tuberosum]
PGSC0003DMG401022797	novel_miR_154	1	1	0	24	3	13	8.10616	5.30991	0	82.6332	29.8377	46.608	0.0125024	0.19099	1.63173	up	--	--	--	--	[I]	Lipid transport and metabolism	CRAL/TRIO domain	--	S	Function unknown	PREDICTED: SEC14 cytosolic factor-like isoform X1 [Solanum tuberosum]
PGSC0003DMG400017621	novel_miR_154	1	1	0	24	3	13	8.10616	5.30991	0	82.6332	29.8377	46.608	0.0125024	0.19099	1.63173	up	[E]	Amino acid transport and metabolism	Molecular Function: transporter activity (GO:0005215);; Biological Process: transport (GO:0006810);; Cellular Component: integral component of membrane (GO:0016021);;	K14638|0|sot:102578808|K14638 solute carrier family 15 (peptide/histidine transporter), member 3/4 | (RefSeq) protein NRT1/ PTR FAMILY 4.6-like	[E]	Amino acid transport and metabolism	POT family	Protein NRT1/ PTR FAMILY 4.6 OS=Arabidopsis thaliana OX=3702 GN=NPF4.6 PE=1 SV=1	E	Amino acid transport and metabolism	PREDICTED: protein NRT1/ PTR FAMILY 4.6-like [Solanum tuberosum]
PGSC0003DMG400025020	novel_miR_154	1	1	0	24	3	13	8.10616	5.30991	0	82.6332	29.8377	46.608	0.0125024	0.19099	1.63173	up	--	--	Molecular Function: core promoter sequence-specific DNA binding (GO:0001046);; Molecular Function: transcriptional activator activity, RNA polymerase II transcription regulatory region sequence-specific binding (GO:0001228);; Cellular Component: nucleus (GO:0005634);; Biological Process: positive regulation of transcription from RNA polymerase II promoter (GO:0045944);; Molecular Function: protei…	--	--	--	--	Transcription factor bHLH123 OS=Arabidopsis thaliana OX=3702 GN=BHLH123 PE=1 SV=1	K	Transcription	PREDICTED: transcription factor bHLH123-like isoform X1 [Solanum tuberosum]
PGSC0003DMG402024048	novel_miR_154	1	1	0	24	3	13	8.10616	5.30991	0	82.6332	29.8377	46.608	0.0125024	0.19099	1.63173	up	--	--	--	--	--	--	Cotton fibre expressed protein;; Domain of unknown function (DUF4033)	Beta-carotene isomerase D27, chloroplastic OS=Arabidopsis thaliana OX=3702 GN=D27 PE=1 SV=1	--	--	PREDICTED: uncharacterized protein LOC107023693 [Solanum pennellii]
PGSC0003DMG402028807	novel_miR_154	1	1	0	24	3	13	8.10616	5.30991	0	82.6332	29.8377	46.608	0.0125024	0.19099	1.63173	up	[M]	Cell wall/membrane/envelope biogenesis	--	K12448|0|sot:102597559|K12448 UDP-arabinose 4-epimerase [EC:5.1.3.5] | (RefSeq) UDP-arabinose 4-epimerase 1-like	[M]	Cell wall/membrane/envelope biogenesis	Plant mobile domain;; NAD dependent epimerase/dehydratase family;; GDP-mannose 4,6 dehydratase;; 3-beta hydroxysteroid dehydrogenase/isomerase family;; RmlD substrate binding domain;; Polysaccharide biosynthesis protein;; Male sterility protein;; GDP-mannose 4,6 dehydratase;; NAD dependent epimerase/dehydratase family	Putative UDP-arabinose 4-epimerase 2 OS=Arabidopsis thaliana OX=3702 GN=At2g34850 PE=2 SV=3	--	--	PREDICTED: serine/threonine-protein phosphatase 7 long form homolog isoform X1 [Solanum tuberosum]
PGSC0003DMG400006339	novel_miR_154	1	1	0	24	3	13	8.10616	5.30991	0	82.6332	29.8377	46.608	0.0125024	0.19099	1.63173	up	--	--	--	--	--	--	--	--	--	--	PREDICTED: glutamic acid-rich protein-like [Solanum tuberosum]
PGSC0003DMG400024763	novel_miR_154	1	1	0	24	3	13	8.10616	5.30991	0	82.6332	29.8377	46.608	0.0125024	0.19099	1.63173	up	--	--	Biological Process: carbohydrate transport (GO:0008643);; Cellular Component: integral component of membrane (GO:0016021);;	K15382|6.7234e-151|sot:102584588|K15382 solute carrier family 50 (sugar transporter) | (RefSeq) bidirectional sugar transporter SWEET16-like	[R]	General function prediction only	Sugar efflux transporter for intercellular exchange	Bidirectional sugar transporter SWEET17 OS=Arabidopsis thaliana OX=3702 GN=SWEET17 PE=1 SV=2	U	Intracellular trafficking, secretion, and vesicular transport	PREDICTED: bidirectional sugar transporter SWEET16-like [Solanum tuberosum]
PGSC0003DMG400007347	novel_miR_154	1	1	0	24	3	13	8.10616	5.30991	0	82.6332	29.8377	46.608	0.0125024	0.19099	1.63173	up	--	--	Biological Process: double-strand break repair via break-induced replication (GO:0000727);; Cellular Component: GINS complex (GO:0000811);; Biological Process: DNA replication initiation (GO:0006270);; Cellular Component: replication fork protection complex (GO:0031298);; Biological Process: DNA duplex unwinding (GO:0032508);; Molecular Function: 3'-5' DNA helicase activity (GO:0043138);;	K10735|5.86736e-111|sot:102596612|K10735 GINS complex subunit 4 | (RefSeq) DNA replication complex GINS protein SLD5	[L]	Replication, recombination and repair	GINS complex protein;; DNA replication complex GINS protein SLD5 C-terminus	--	S	Function unknown	PREDICTED: DNA replication complex GINS protein SLD5 [Solanum tuberosum]
PGSC0003DMG402018708	novel_miR_154	1	1	0	24	3	13	8.10616	5.30991	0	82.6332	29.8377	46.608	0.0125024	0.19099	1.63173	up	[F]	Nucleotide transport and metabolism	Molecular Function: aldehyde oxidase activity (GO:0004031);; Molecular Function: xanthine dehydrogenase activity (GO:0004854);; Molecular Function: iron ion binding (GO:0005506);; Cellular Component: cytosol (GO:0005829);; Molecular Function: electron carrier activity (GO:0009055);; Biological Process: xanthine catabolic process (GO:0009115);; Biological Process: auxin biosynthetic process (GO:00…	K09842|0|sot:102598224|K09842 abscisic-aldehyde oxidase [EC:1.2.3.14] | (RefSeq) abscisic-aldehyde oxidase-like	[F]	Nucleotide transport and metabolism	Molybdopterin-binding domain of aldehyde dehydrogenase;; Aldehyde oxidase and xanthine dehydrogenase, a/b hammerhead domain;; FAD binding domain in molybdopterin dehydrogenase;; [2Fe-2S] binding domain;; 2Fe-2S iron-sulfur cluster binding domain	Abscisic-aldehyde oxidase OS=Arabidopsis thaliana OX=3702 GN=AAO3 PE=1 SV=1	F	Nucleotide transport and metabolism	PREDICTED: abscisic-aldehyde oxidase-like [Solanum tuberosum]
PGSC0003DMG400000769	novel_miR_154	1	1	0	24	3	13	8.10616	5.30991	0	82.6332	29.8377	46.608	0.0125024	0.19099	1.63173	up	--	--	--	--	--	--	--	--	--	--	Isocitrate dehydrogenase [NAD] catalytic subunit 5, mitochondrial [Capsicum baccatum]
PGSC0003DMG401004406	novel_miR_154	1	1	0	24	3	13	8.10616	5.30991	0	82.6332	29.8377	46.608	0.0125024	0.19099	1.63173	up	--	--	Molecular Function: protein kinase activity (GO:0004672);; Molecular Function: ATP binding (GO:0005524);; Biological Process: protein phosphorylation (GO:0006468);;	K04733|2.52861e-53|spen:107021473|K04733 interleukin-1 receptor-associated kinase 4 [EC:2.7.11.1] | (RefSeq) probable receptor-like protein kinase At5g47070	[T]	Signal transduction mechanisms	--	Serine/threonine-protein kinase PCRK1 OS=Arabidopsis thaliana OX=3702 GN=PCRK1 PE=1 SV=1	T	Signal transduction mechanisms	PREDICTED: probable receptor-like protein kinase At5g47070 isoform X1 [Solanum pennellii]
PGSC0003DMG400001232	novel_miR_154	1	1	0	24	3	13	8.10616	5.30991	0	82.6332	29.8377	46.608	0.0125024	0.19099	1.63173	up	--	--	--	--	--	--	NPH3 family;; NPH3 family	BTB/POZ domain-containing protein At5g48800 OS=Arabidopsis thaliana OX=3702 GN=At5g48800 PE=2 SV=1	S	Function unknown	PREDICTED: BTB/POZ domain-containing protein At5g48800-like [Solanum lycopersicum]
PGSC0003DMG400030527	novel_miR_154	1	1	0	24	3	13	8.10616	5.30991	0	82.6332	29.8377	46.608	0.0125024	0.19099	1.63173	up	--	--	--	K04715|1.78675e-161|sot:102583597|K04715 ceramide kinase [EC:2.7.1.138] | (RefSeq) ceramide kinase	[IT]	--	--	Ceramide kinase OS=Arabidopsis thaliana OX=3702 GN=CERK PE=1 SV=1	I	Lipid transport and metabolism	PREDICTED: ceramide kinase isoform X2 [Solanum tuberosum]
PGSC0003DMG400011209	novel_miR_154	1	1	0	24	3	13	8.10616	5.30991	0	82.6332	29.8377	46.608	0.0125024	0.19099	1.63173	up	[K]	Transcription	Cellular Component: integral component of membrane (GO:0016021);;	--	[R]	General function prediction only	Leucine rich repeat;; Leucine Rich repeats (2 copies);; Leucine Rich Repeat;; Leucine rich repeat N-terminal domain	Receptor-like protein EIX1 OS=Solanum lycopersicum OX=4081 GN=EIX1 PE=2 SV=2	S	Function unknown	PREDICTED: receptor-like protein 12 [Solanum tuberosum]
PGSC0003DMG400002689	novel_miR_154	1	1	0	24	3	13	8.10616	5.30991	0	82.6332	29.8377	46.608	0.0125024	0.19099	1.63173	up	[M]	Cell wall/membrane/envelope biogenesis	Molecular Function: protein kinase activity (GO:0004672);; Molecular Function: ATP binding (GO:0005524);; Biological Process: protein phosphorylation (GO:0006468);; Cellular Component: integral component of membrane (GO:0016021);;	--	--	--	Protein tyrosine kinase;; Protein kinase domain;; Leucine Rich repeats (2 copies);; Leucine rich repeat;; Leucine Rich Repeat;; Leucine rich repeat N-terminal domain	Leucine-rich repeat receptor-like protein kinase PXC1 OS=Arabidopsis thaliana OX=3702 GN=PXC1 PE=1 SV=1	T	Signal transduction mechanisms	PREDICTED: leucine-rich repeat receptor-like protein kinase PXC1 [Solanum tuberosum]
PGSC0003DMG402018895	novel_miR_154	1	1	0	24	3	13	8.10616	5.30991	0	82.6332	29.8377	46.608	0.0125024	0.19099	1.63173	up	--	--	Cellular Component: integral component of membrane (GO:0016021);;	--	--	--	--	GPI-anchored protein LLG1 OS=Arabidopsis thaliana OX=3702 GN=LLG1 PE=1 SV=1	--	--	PREDICTED: GPI-anchored protein LORELEI [Solanum tuberosum]
PGSC0003DMG400029820	novel_miR_154	1	1	0	24	3	13	8.10616	5.30991	0	82.6332	29.8377	46.608	0.0125024	0.19099	1.63173	up	--	--	--	--	--	--	--	--	S	Function unknown	PREDICTED: uncharacterized protein LOC107788025 [Nicotiana tabacum]
PGSC0003DMG400018169	novel_miR_154	1	1	0	24	3	13	8.10616	5.30991	0	82.6332	29.8377	46.608	0.0125024	0.19099	1.63173	up	--	--	Cellular Component: nucleus (GO:0005634);;	K18810|1.00376e-17|spen:107018772|K18810 cyclin D1/2/4, plant | (RefSeq) cyclin-D4-1-like	[D]	Cell cycle control, cell division, chromosome partitioning	--	Cyclin-D4-1 OS=Oryza sativa subsp. japonica OX=39947 GN=CYCD4-1 PE=2 SV=2	--	--	PREDICTED: cyclin-D4-1-like [Solanum pennellii]
PGSC0003DMG400029537	novel_miR_154	1	1	0	24	3	13	8.10616	5.30991	0	82.6332	29.8377	46.608	0.0125024	0.19099	1.63173	up	--	--	--	--	--	--	--	--	--	--	PREDICTED: uncharacterized protein LOC109219536 [Nicotiana attenuata]
PGSC0003DMG400007715	novel_miR_154	1	1	0	24	3	13	8.10616	5.30991	0	82.6332	29.8377	46.608	0.0125024	0.19099	1.63173	up	--	--	Molecular Function: metal ion binding (GO:0046872);;	--	[R]	General function prediction only	C2H2-type zinc finger;; C2H2-type zinc finger;; Zinc-finger double-stranded RNA-binding	Zinc finger protein ZAT9 OS=Arabidopsis thaliana OX=3702 GN=ZAT9 PE=2 SV=1	S	Function unknown	PREDICTED: zinc finger protein 91-like [Solanum tuberosum]
PGSC0003DMG400022589	novel_miR_154	1	1	0	24	3	13	8.10616	5.30991	0	82.6332	29.8377	46.608	0.0125024	0.19099	1.63173	up	--	--	Molecular Function: transcription factor activity, sequence-specific DNA binding (GO:0003700);; Biological Process: regulation of transcription, DNA-templated (GO:0006355);; Molecular Function: sequence-specific DNA binding (GO:0043565);;	--	--	--	bZIP transcription factor;; Basic region leucine zipper	bZIP transcription factor 11 OS=Arabidopsis thaliana OX=3702 GN=BZIP11 PE=1 SV=1	--	--	PREDICTED: bZIP transcription factor 53-like [Solanum tuberosum]
PGSC0003DMG400023556	novel_miR_154	1	1	0	24	3	13	8.10616	5.30991	0	82.6332	29.8377	46.608	0.0125024	0.19099	1.63173	up	--	--	Molecular Function: transcription factor activity, sequence-specific DNA binding (GO:0003700);; Cellular Component: nucleus (GO:0005634);; Biological Process: regulation of transcription, DNA-templated (GO:0006355);; Molecular Function: sequence-specific DNA binding (GO:0043565);;	--	--	--	GRAS domain family	Scarecrow-like protein 13 OS=Arabidopsis thaliana OX=3702 GN=SCL13 PE=2 SV=2	K	Transcription	PREDICTED: scarecrow-like protein 21 [Solanum tuberosum]
PGSC0003DMG400017632	novel_miR_154	1	1	0	24	3	13	8.10616	5.30991	0	82.6332	29.8377	46.608	0.0125024	0.19099	1.63173	up	[O]	Posttranslational modification, protein turnover, chaperones	Biological Process: protein folding (GO:0006457);; Molecular Function: unfolded protein binding (GO:0051082);;	--	[O]	Posttranslational modification, protein turnover, chaperones	Thioredoxin;; Thioredoxin-like domain;; Thioredoxin-like;; Redoxin;; AhpC/TSA family;; DnaJ C terminal domain	Thioredoxin H2 OS=Arabidopsis thaliana OX=3702 GN=TRX2 PE=2 SV=2	O	Posttranslational modification, protein turnover, chaperones	PREDICTED: dnaJ homolog subfamily B member 1-like [Solanum tuberosum]
PGSC0003DMG403022797	novel_miR_154	1	1	0	24	3	13	8.10616	5.30991	0	82.6332	29.8377	46.608	0.0125024	0.19099	1.63173	up	--	--	--	--	[I]	Lipid transport and metabolism	CRAL/TRIO domain;; CRAL/TRIO domain	--	S	Function unknown	PREDICTED: SEC14 cytosolic factor [Solanum tuberosum]
PGSC0003DMG400011312	novel_miR_154	1	1	0	24	3	13	8.10616	5.30991	0	82.6332	29.8377	46.608	0.0125024	0.19099	1.63173	up	[V]	Defense mechanisms	Biological Process: drug transmembrane transport (GO:0006855);; Molecular Function: drug transmembrane transporter activity (GO:0015238);; Molecular Function: antiporter activity (GO:0015297);; Cellular Component: integral component of membrane (GO:0016021);;	K03327|0|sot:102588198|K03327 multidrug resistance protein, MATE family | (RefSeq) protein DETOXIFICATION 55	[R]	General function prediction only	MatE	Protein DETOXIFICATION 55 OS=Arabidopsis thaliana OX=3702 GN=DTX55 PE=2 SV=1	V	Defense mechanisms	PREDICTED: protein DETOXIFICATION 55 [Solanum tuberosum]
PGSC0003DMG400014644	novel_miR_154	1	1	0	24	3	13	8.10616	5.30991	0	82.6332	29.8377	46.608	0.0125024	0.19099	1.63173	up	--	--	--	--	--	--	--	--	--	--	uncharacterized protein LOC112091089 [Morus notabilis]
PGSC0003DMG400001606	novel_miR_154	1	1	0	24	3	13	8.10616	5.30991	0	82.6332	29.8377	46.608	0.0125024	0.19099	1.63173	up	--	--	Molecular Function: nucleotide binding (GO:0000166);; Biological Process: mRNA splicing, via spliceosome (GO:0000398);; Cellular Component: U12-type spliceosomal complex (GO:0005689);; Biological Process: inflorescence development (GO:0010229);; Molecular Function: U12 snRNA binding (GO:0030626);; Molecular Function: pre-mRNA intronic binding (GO:0097157);;	K13157|2.28432e-119|sot:102602989|K13157 U11/U12 small nuclear ribonucleoprotein 65 kDa protein | (RefSeq) U11/U12 small nuclear ribonucleoprotein 65 kDa protein	[A]	RNA processing and modification	RNA recognition motif. (a.k.a. RRM, RBD, or RNP domain);; RNA recognition motif. (a.k.a. RRM, RBD, or RNP domain)	U11/U12 small nuclear ribonucleoprotein 65 kDa protein OS=Arabidopsis thaliana OX=3702 GN=SNRNP65 PE=1 SV=1	S	Function unknown	PREDICTED: U11/U12 small nuclear ribonucleoprotein 65 kDa protein isoform X2 [Solanum tuberosum]
PGSC0003DMG400032136	novel_miR_154	1	1	0	24	3	13	8.10616	5.30991	0	82.6332	29.8377	46.608	0.0125024	0.19099	1.63173	up	--	--	Cellular Component: integral component of membrane (GO:0016021);;	--	--	--	--	--	S	Function unknown	PREDICTED: uncharacterized protein LOC102603751 [Solanum tuberosum]
PGSC0003DMG400005955	novel_miR_154	1	1	0	24	3	13	8.10616	5.30991	0	82.6332	29.8377	46.608	0.0125024	0.19099	1.63173	up	[T]	Signal transduction mechanisms	Biological Process: MAPK cascade (GO:0000165);; Molecular Function: MAP kinase activity (GO:0004707);; Molecular Function: ATP binding (GO:0005524);; Cellular Component: intracellular (GO:0005622);;	--	[T]	Signal transduction mechanisms	Protein kinase domain;; Protein tyrosine kinase;; Lipopolysaccharide kinase (Kdo/WaaP) family	Mitogen-activated protein kinase 15 OS=Arabidopsis thaliana OX=3702 GN=MPK15 PE=1 SV=3	T	Signal transduction mechanisms	PREDICTED: mitogen-activated protein kinase 9-like [Solanum tuberosum]
PGSC0003DMG400014393	novel_miR_154	1	1	0	24	3	13	8.10616	5.30991	0	82.6332	29.8377	46.608	0.0125024	0.19099	1.63173	up	--	--	--	--	--	--	--	--	S	Function unknown	PREDICTED: uncharacterized protein LOC102590120 [Solanum tuberosum]
PGSC0003DMG400003078	novel_miR_154	1	1	0	24	3	13	8.10616	5.30991	0	82.6332	29.8377	46.608	0.0125024	0.19099	1.63173	up	[V]	Defense mechanisms	Molecular Function: ATP binding (GO:0005524);; Cellular Component: integral component of membrane (GO:0016021);; Molecular Function: ATPase activity, coupled to transmembrane movement of substances (GO:0042626);; Biological Process: transmembrane transport (GO:0055085);;	K05658|0|sot:102585402|K05658 ATP-binding cassette, subfamily B (MDR/TAP), member 1 [EC:3.6.3.44] | (RefSeq) ABC transporter B family member 9-like	[Q]	Secondary metabolites biosynthesis, transport and catabolism	ABC transporter transmembrane region;; ABC transporter;; RecF/RecN/SMC N terminal domain;; AAA ATPase domain;; P-loop containing region of AAA domain;; AAA domain;; Zeta toxin;; Predicted ATPase of the ABC class;; RsgA GTPase;; DEAD/DEAH box helicase;; AAA domain;; Domain of unknown function DUF87;; Adenylylsulphate kinase;; AAA domain (dynein-related subfamily);; 2OG-Fe(II) oxygenase superfamily…	ABC transporter B family member 9 OS=Arabidopsis thaliana OX=3702 GN=ABCB9 PE=3 SV=2	V	Defense mechanisms	PREDICTED: ABC transporter B family member 9-like [Solanum tuberosum]
PGSC0003DMG400015823	novel_miR_154	1	1	0	24	3	13	8.10616	5.30991	0	82.6332	29.8377	46.608	0.0125024	0.19099	1.63173	up	[S]	Function unknown	Cellular Component: integral component of membrane (GO:0016021);;	--	--	--	Protein of unknown function, DUF599	--	S	Function unknown	PREDICTED: uncharacterized protein LOC102578337 [Solanum tuberosum]
PGSC0003DMG400028402	novel_miR_154	1	1	0	24	3	13	8.10616	5.30991	0	82.6332	29.8377	46.608	0.0125024	0.19099	1.63173	up	--	--	--	--	--	--	--	--	--	--	hypothetical protein BC332_10981 [Capsicum chinense]
PGSC0003DMG400029564	novel_miR_154	1	1	0	24	3	13	8.10616	5.30991	0	82.6332	29.8377	46.608	0.0125024	0.19099	1.63173	up	--	--	Cellular Component: integral component of membrane (GO:0016021);;	--	--	--	Protein of unknown function (DUF1218)	--	S	Function unknown	PREDICTED: uncharacterized protein LOC102598535 [Solanum tuberosum]
PGSC0003DMG400024357	novel_miR_154	1	1	0	24	3	13	8.10616	5.30991	0	82.6332	29.8377	46.608	0.0125024	0.19099	1.63173	up	[O]	Posttranslational modification, protein turnover, chaperones	--	--	[O]	Posttranslational modification, protein turnover, chaperones	DnaJ domain	Chaperone protein dnaJ 20, chloroplastic OS=Arabidopsis thaliana OX=3702 GN=ATJ20 PE=1 SV=2	O	Posttranslational modification, protein turnover, chaperones	PREDICTED: chaperone protein dnaJ 20, chloroplastic-like [Solanum tuberosum]
PGSC0003DMG401016989	novel_miR_154	1	1	0	24	3	13	8.10616	5.30991	0	82.6332	29.8377	46.608	0.0125024	0.19099	1.63173	up	--	;;	Molecular Function: protein serine/threonine kinase activity (GO:0004674);; Molecular Function: ATP binding (GO:0005524);; Biological Process: protein phosphorylation (GO:0006468);;	--	[T]	Signal transduction mechanisms	Protein kinase domain;; Protein tyrosine kinase	Receptor-like protein kinase HERK 1 OS=Arabidopsis thaliana OX=3702 GN=HERK1 PE=1 SV=1	T	Signal transduction mechanisms	PREDICTED: receptor-like protein kinase HERK 1 isoform X1 [Solanum tuberosum]
PGSC0003DMG402024306	novel_miR_154	1	1	0	24	3	13	8.10616	5.30991	0	82.6332	29.8377	46.608	0.0125024	0.19099	1.63173	up	--	--	--	K00787|1.29987e-08|pper:PRUPE_ppa008174mg|K00787 farnesyl diphosphate synthase [EC:2.5.1.1 2.5.1.10] | (RefSeq) hypothetical protein	--	--	--	Farnesyl pyrophosphate synthase 2 OS=Lupinus albus OX=3870 GN=FPS2 PE=2 SV=1	--	--	PREDICTED: farnesyl pyrophosphate synthase 1-like [Nicotiana sylvestris]
PGSC0003DMG400010397	novel_miR_157	0	1	1	31	0	26	0	5.30991	10.3456	106.735	0	93.216	0.0190541	0.232254	1.55653	up	[V]	Defense mechanisms	Biological Process: drug transmembrane transport (GO:0006855);; Molecular Function: drug transmembrane transporter activity (GO:0015238);; Molecular Function: antiporter activity (GO:0015297);; Cellular Component: integral component of membrane (GO:0016021);;	K03327|0|sot:102601478|K03327 multidrug resistance protein, MATE family | (RefSeq) protein DETOXIFICATION 14-like	[R]	General function prediction only	MatE;; MatE	Protein DETOXIFICATION 14 OS=Arabidopsis thaliana OX=3702 GN=DTX14 PE=1 SV=1	V	Defense mechanisms	PREDICTED: protein DETOXIFICATION 14-like [Solanum tuberosum]
PGSC0003DMG400029106	novel_miR_157	0	1	1	31	0	26	0	5.30991	10.3456	106.735	0	93.216	0.0190541	0.232254	1.55653	up	--	--	Biological Process: microtubule cytoskeleton organization (GO:0000226);; Biological Process: cytokinesis (GO:0000910);; Cellular Component: nucleus (GO:0005634);; Molecular Function: microtubule binding (GO:0008017);; Molecular Function: protein heterodimerization activity (GO:0046982);;	--	[K]	Transcription	Histone-like transcription factor (CBF/NF-Y) and archaeal histone;; Core histone H2A/H2B/H3/H4	Nuclear transcription factor Y subunit C-2 OS=Oryza sativa subsp. japonica OX=39947 GN=NFYC2 PE=1 SV=1	K	Transcription	PREDICTED: chromatin accessibility complex protein 1 [Solanum pennellii]
PGSC0003DMG400019619	novel_miR_157	0	1	1	31	0	26	0	5.30991	10.3456	106.735	0	93.216	0.0190541	0.232254	1.55653	up	--	--	Cellular Component: chloroplast thylakoid membrane (GO:0009535);; Cellular Component: integral component of membrane (GO:0016021);;	--	[S]	Function unknown	--	--	S	Function unknown	PREDICTED: uncharacterized protein LOC101243761 [Solanum lycopersicum]
PGSC0003DMG400000162	novel_miR_163	11	12	6	229	5	184	89.1677	63.719	62.0739	788.459	49.7295	659.683	0.0021904	0.0759902	1.66093	up	--	--	--	K12604|0|sot:102589155|K12604 CCR4-NOT transcription complex subunit 1 | (RefSeq) CCR4-NOT transcription complex subunit 1-like	[K]	Transcription	CCR4-NOT transcription complex subunit 1 TTP binding domain	--	K	Transcription	PREDICTED: CCR4-NOT transcription complex subunit 1-like isoform X1 [Solanum tuberosum]
PGSC0003DMG400000050	novel_miR_163	11	12	6	229	5	184	89.1677	63.719	62.0739	788.459	49.7295	659.683	0.0021904	0.0759902	1.66093	up	--	--	--	K12604|2.06247e-114|sot:102589155|K12604 CCR4-NOT transcription complex subunit 1 | (RefSeq) CCR4-NOT transcription complex subunit 1-like	[K]	Transcription	CCR4-NOT transcription complex subunit 1 TTP binding domain;; CCR4-NOT transcription complex subunit 1 TTP binding domain	--	K	Transcription	PREDICTED: CCR4-NOT transcription complex subunit 1-like isoform X1 [Solanum tuberosum]
PGSC0003DMG400001469	novel_miR_163	11	12	6	229	5	184	89.1677	63.719	62.0739	788.459	49.7295	659.683	0.0021904	0.0759902	1.66093	up	[J]	Translation, ribosomal structure and biogenesis	Molecular Function: structural constituent of ribosome (GO:0003735);; Biological Process: rRNA processing (GO:0006364);; Cellular Component: viral nucleocapsid (GO:0019013);; Molecular Function: rRNA binding (GO:0019843);; Cellular Component: cytosolic small ribosomal subunit (GO:0022627);; Molecular Function: snoRNA binding (GO:0030515);; Cellular Component: small-subunit processome (GO:0032040)…	K14560|2.89924e-119|sot:102598876|K14560 U3 small nucleolar ribonucleoprotein protein IMP3 | (RefSeq) U3 small nucleolar ribonucleoprotein protein IMP3	[A]	RNA processing and modification	Ribosomal protein S4/S9 N-terminal domain;; S4 domain	40S ribosomal protein S9-1 OS=Arabidopsis thaliana OX=3702 GN=RPS9B PE=1 SV=1	J	Translation, ribosomal structure and biogenesis	PREDICTED: U3 small nucleolar ribonucleoprotein protein IMP3 [Solanum tuberosum]
PGSC0003DMG402000201	novel_miR_163	11	12	6	229	5	184	89.1677	63.719	62.0739	788.459	49.7295	659.683	0.0021904	0.0759902	1.66093	up	--	--	--	K12604|0|sot:102593292|K12604 CCR4-NOT transcription complex subunit 1 | (RefSeq) CCR4-NOT transcription complex subunit 1-like	[K]	Transcription	CCR4-NOT transcription complex subunit 1 TTP binding domain;; CCR4-NOT transcription complex subunit 1 TTP binding domain	--	K	Transcription	PREDICTED: CCR4-NOT transcription complex subunit 1-like isoform X3 [Solanum tuberosum]
PGSC0003DMG400016292	novel_miR_163	11	12	6	229	5	184	89.1677	63.719	62.0739	788.459	49.7295	659.683	0.0021904	0.0759902	1.66093	up	--	--	Molecular Function: DNA binding (GO:0003677);;	K09422|2.04713e-172|sot:102595003|K09422 myb proto-oncogene protein, plant | (RefSeq) myb-related protein Myb4-like	[K]	Transcription	Myb-like DNA-binding domain;; Myb-like DNA-binding domain	Transcription factor MYB15 OS=Arabidopsis thaliana OX=3702 GN=MYB15 PE=1 SV=1	K	Transcription	PREDICTED: myb-related protein Myb4-like [Solanum tuberosum]
PGSC0003DMG400029967	novel_miR_167	13	20	6	10	3	19	105.38	106.198	62.0739	34.4305	29.8377	68.1194	0.0127101	0.19099	-1.28678	down	[QV]	Secondary metabolites biosynthesis, transport and catabolism ;; Defense mechanisms	Molecular Function: iron ion binding (GO:0005506);; Cellular Component: integral component of membrane (GO:0016021);; Molecular Function: oxidoreductase activity, acting on paired donors, with incorporation or reduction of molecular oxygen, NAD(P)H as one donor, and incorporation of one atom of oxygen (GO:0016709);; Molecular Function: heme binding (GO:0020037);; Biological Process: secondary met…	--	[Q]	Secondary metabolites biosynthesis, transport and catabolism	Cytochrome P450	Cytochrome P450 81E8 OS=Medicago truncatula OX=3880 GN=CYP81E8 PE=2 SV=1	Q	Secondary metabolites biosynthesis, transport and catabolism	PREDICTED: isoflavone 3&apos;-hydroxylase-like [Solanum tuberosum]
PGSC0003DMG400009360	novel_miR_167	13	20	6	10	3	19	105.38	106.198	62.0739	34.4305	29.8377	68.1194	0.0127101	0.19099	-1.28678	down	--	--	--	--	--	--	--	--	S	Function unknown	PREDICTED: uncharacterized protein LOC102606343 [Solanum tuberosum]
PGSC0003DMG400012593	novel_miR_167	13	20	6	10	3	19	105.38	106.198	62.0739	34.4305	29.8377	68.1194	0.0127101	0.19099	-1.28678	down	[J]	Translation, ribosomal structure and biogenesis	Biological Process: RNA methylation (GO:0001510);; Molecular Function: methyltransferase activity (GO:0008168);; Biological Process: 7-methylguanosine RNA capping (GO:0009452);;	K14292|6.91014e-97|sot:102588042|K14292 trimethylguanosine synthase [EC:2.1.1.-] | (RefSeq) trimethylguanosine synthase	[R]	General function prediction only	--	--	S	Function unknown	PREDICTED: trimethylguanosine synthase [Solanum tuberosum]
PGSC0003DMG400007262	novel_miR_167	13	20	6	10	3	19	105.38	106.198	62.0739	34.4305	29.8377	68.1194	0.0127101	0.19099	-1.28678	down	--	--	--	--	--	--	--	--	S	Function unknown	PREDICTED: uncharacterized protein LOC102580294 [Solanum tuberosum]
PGSC0003DMG400017448	novel_miR_167	13	20	6	10	3	19	105.38	106.198	62.0739	34.4305	29.8377	68.1194	0.0127101	0.19099	-1.28678	down	[T]	Signal transduction mechanisms	Molecular Function: protein kinase activity (GO:0004672);; Molecular Function: ATP binding (GO:0005524);; Biological Process: protein phosphorylation (GO:0006468);;	K08818|0|sot:102584026|K08818 cell division cycle 2-like [EC:2.7.11.22] | (RefSeq) cyclin-dependent kinase G-2	[R]	General function prediction only	Protein kinase domain;; Protein tyrosine kinase;; Kinase-like	Cyclin-dependent kinase G-2 OS=Oryza sativa subsp. japonica OX=39947 GN=CDKG-2 PE=2 SV=2	T	Signal transduction mechanisms	PREDICTED: cyclin-dependent kinase G-2 isoform X1 [Solanum tuberosum]
PGSC0003DMG400001078	novel_miR_167	13	20	6	10	3	19	105.38	106.198	62.0739	34.4305	29.8377	68.1194	0.0127101	0.19099	-1.28678	down	[QV]	Secondary metabolites biosynthesis, transport and catabolism ;; Defense mechanisms	Molecular Function: monooxygenase activity (GO:0004497);; Molecular Function: iron ion binding (GO:0005506);; Biological Process: defense response (GO:0006952);; Cellular Component: chloroplast outer membrane (GO:0009707);; Cellular Component: integral component of membrane (GO:0016021);; Biological Process: sterol metabolic process (GO:0016125);; Molecular Function: oxidoreductase activity, acti…	K10528|0|sot:102577863|K10528 hydroperoxide lyase [EC:4.1.2.-] | (RefSeq) HPL; fatty acid hydroperoxide lyase	--	--	Cytochrome P450	Fatty acid hydroperoxide lyase, chloroplastic OS=Solanum lycopersicum OX=4081 GN=HPL PE=1 SV=1	Q	Secondary metabolites biosynthesis, transport and catabolism	fatty acid hydroperoxide lyase [Solanum tuberosum]
PGSC0003DMG400028490	novel_miR_167	13	20	6	10	3	19	105.38	106.198	62.0739	34.4305	29.8377	68.1194	0.0127101	0.19099	-1.28678	down	--	--	Molecular Function: phosphatidyl-N-methylethanolamine N-methyltransferase activity (GO:0000773);; Cellular Component: endoplasmic reticulum membrane (GO:0005789);; Biological Process: phospholipid biosynthetic process (GO:0008654);; Cellular Component: integral component of membrane (GO:0016021);; Biological Process: methylation (GO:0032259);; Molecular Function: phosphatidyl-N-dimethylethanolami…	K00550|1.78809e-111|sot:102581223|K00550 methylene-fatty-acyl-phospholipid synthase [EC:2.1.1.16] | (RefSeq) phosphatidyl-N-methylethanolamine N-methyltransferase	--	--	Phospholipid methyltransferase	Phosphatidyl-N-methylethanolamine N-methyltransferase OS=Arabidopsis thaliana OX=3702 GN=PLMT PE=2 SV=1	S	Function unknown	PREDICTED: phosphatidyl-N-methylethanolamine N-methyltransferase [Solanum tuberosum]
PGSC0003DMG401017989	novel_miR_167	13	20	6	10	3	19	105.38	106.198	62.0739	34.4305	29.8377	68.1194	0.0127101	0.19099	-1.28678	down	--	--	Molecular Function: ion channel activity (GO:0005216);; Biological Process: transport (GO:0006810);; Cellular Component: integral component of membrane (GO:0016021);;	K05391|2.18734e-70|spen:107020967|K05391 cyclic nucleotide gated channel, other eukaryote | (RefSeq) cyclic nucleotide-gated ion channel 1-like	[PT]	--	--	Cyclic nucleotide-gated ion channel 1 OS=Arabidopsis thaliana OX=3702 GN=CNGC1 PE=1 SV=1	U	Intracellular trafficking, secretion, and vesicular transport	PREDICTED: cyclic nucleotide-gated ion channel 1-like isoform X1 [Solanum pennellii]
PGSC0003DMG400008916	novel_miR_167	13	20	6	10	3	19	105.38	106.198	62.0739	34.4305	29.8377	68.1194	0.0127101	0.19099	-1.28678	down	--	--	Molecular Function: zinc ion binding (GO:0008270);;	--	[O]	Posttranslational modification, protein turnover, chaperones	Ring finger domain;; RING-like zinc finger;; Zinc finger, C3HC4 type (RING finger);; RING-H2 zinc finger domain;; Zinc finger, C3HC4 type (RING finger);; Anaphase-promoting complex subunit 11 RING-H2 finger	RING-H2 finger protein ATL33 OS=Arabidopsis thaliana OX=3702 GN=ATL33 PE=2 SV=2	O	Posttranslational modification, protein turnover, chaperones	PREDICTED: RING-H2 finger protein ATL33 [Solanum lycopersicum]
PGSC0003DMG400015624	novel_miR_167	13	20	6	10	3	19	105.38	106.198	62.0739	34.4305	29.8377	68.1194	0.0127101	0.19099	-1.28678	down	--	--	--	--	--	--	--	--	S	Function unknown	PREDICTED: uncharacterized protein LOC102580836 [Solanum tuberosum]
PGSC0003DMG400021421	novel_miR_167	13	20	6	10	3	19	105.38	106.198	62.0739	34.4305	29.8377	68.1194	0.0127101	0.19099	-1.28678	down	[P]	Inorganic ion transport and metabolism	Molecular Function: calcium-transporting ATPase activity (GO:0005388);; Molecular Function: calmodulin binding (GO:0005516);; Molecular Function: ATP binding (GO:0005524);; Cellular Component: integral component of plasma membrane (GO:0005887);; Cellular Component: intracellular membrane-bounded organelle (GO:0043231);; Molecular Function: metal ion binding (GO:0046872);; Biological Process: calc…	K01537|0|sly:101260388|K01537 Ca2+-transporting ATPase [EC:3.6.3.8] | (RefSeq) calcium-transporting ATPase 2, plasma membrane-type-like	[P]	Inorganic ion transport and metabolism	Cation transporting ATPase, C-terminus;; E1-E2 ATPase;; Cation transport ATPase (P-type);; Ca2+-ATPase N terminal autoinhibitory domain;; haloacid dehalogenase-like hydrolase;; Cation transporter/ATPase, N-terminus;; haloacid dehalogenase-like hydrolase	Calcium-transporting ATPase 2, plasma membrane-type OS=Arabidopsis thaliana OX=3702 GN=ACA2 PE=1 SV=1	P	Inorganic ion transport and metabolism	PREDICTED: calcium-transporting ATPase 2, plasma membrane-type-like isoform X2 [Solanum lycopersicum]
PGSC0003DMG400025365	novel_miR_167	13	20	6	10	3	19	105.38	106.198	62.0739	34.4305	29.8377	68.1194	0.0127101	0.19099	-1.28678	down	[T]	Signal transduction mechanisms	Molecular Function: protein serine/threonine kinase activity (GO:0004674);; Molecular Function: ATP binding (GO:0005524);; Biological Process: protein phosphorylation (GO:0006468);;	K04733|0|sot:102602028|K04733 interleukin-1 receptor-associated kinase 4 [EC:2.7.11.1] | (RefSeq) serine/threonine-protein kinase CDL1-like	[T]	Signal transduction mechanisms	Protein kinase domain;; Protein tyrosine kinase	Probable serine/threonine-protein kinase PBL5 OS=Arabidopsis thaliana OX=3702 GN=PBL5 PE=2 SV=1	T	Signal transduction mechanisms	PREDICTED: serine/threonine-protein kinase CDL1-like isoform X1 [Solanum tuberosum]
PGSC0003DMG402022694	novel_miR_167	13	20	6	10	3	19	105.38	106.198	62.0739	34.4305	29.8377	68.1194	0.0127101	0.19099	-1.28678	down	--	--	Biological Process: metabolic process (GO:0008152);; Biological Process: cellular process (GO:0009987);; Molecular Function: oxidoreductase activity, acting on the CH-CH group of donors, iron-sulfur protein as acceptor (GO:0016636);; Biological Process: single-organism process (GO:0044699);;	K08101|2.83573e-38|sot:102604691|K08101 phytochromobilin:ferredoxin oxidoreductase [EC:1.3.7.4] | (RefSeq) phytochromobilin:ferredoxin oxidoreductase, chloroplastic	--	--	Ferredoxin-dependent bilin reductase	Phytochromobilin:ferredoxin oxidoreductase, chloroplastic OS=Arabidopsis thaliana OX=3702 GN=HY2 PE=2 SV=1	--	--	PREDICTED: phytochromobilin:ferredoxin oxidoreductase, chloroplastic isoform X2 [Solanum tuberosum]
PGSC0003DMG401020702	novel_miR_167	13	20	6	10	3	19	105.38	106.198	62.0739	34.4305	29.8377	68.1194	0.0127101	0.19099	-1.28678	down	--	--	Molecular Function: GTP binding (GO:0005525);; Cellular Component: intracellular (GO:0005622);; Biological Process: small GTPase mediated signal transduction (GO:0007264);;	K07943|5.1053e-21|spen:107026107|K07943 ADP-ribosylation factor-like protein 2 | (RefSeq) ADP-ribosylation factor-like protein 2	[UZ]	--	ADP-ribosylation factor family	ADP-ribosylation factor-like protein 2 OS=Arabidopsis thaliana OX=3702 GN=ARL2 PE=2 SV=1	S	Function unknown	PREDICTED: ADP-ribosylation factor-like protein 2 [Solanum lycopersicum]
PGSC0003DMG400009374	novel_miR_167	13	20	6	10	3	19	105.38	106.198	62.0739	34.4305	29.8377	68.1194	0.0127101	0.19099	-1.28678	down	[E]	Amino acid transport and metabolism	Molecular Function: L-tyrosine:2-oxoglutarate aminotransferase activity (GO:0004838);; Cellular Component: cytosol (GO:0005829);; Biological Process: cellular amino acid metabolic process (GO:0006520);; Biological Process: biosynthetic process (GO:0009058);; Molecular Function: pyridoxal phosphate binding (GO:0030170);;	K00815|0|sot:102584172|K00815 tyrosine aminotransferase [EC:2.6.1.5] | (RefSeq) tyrosine aminotransferase-like	[E]	Amino acid transport and metabolism	Aminotransferase class I and II	Tyrosine aminotransferase OS=Arabidopsis thaliana OX=3702 GN=TAT PE=2 SV=1	E	Amino acid transport and metabolism	PREDICTED: tyrosine aminotransferase-like [Solanum tuberosum]
PGSC0003DMG400040058	novel_miR_167	13	20	6	10	3	19	105.38	106.198	62.0739	34.4305	29.8377	68.1194	0.0127101	0.19099	-1.28678	down	--	--	--	--	--	--	Protein of unknown function (DUF295);; F-box domain	Putative F-box protein At1g65770 OS=Arabidopsis thaliana OX=3702 GN=At1g65770 PE=4 SV=1	--	--	hypothetical protein BC332_34361 [Capsicum chinense]
PGSC0003DMG400029084	novel_miR_167	13	20	6	10	3	19	105.38	106.198	62.0739	34.4305	29.8377	68.1194	0.0127101	0.19099	-1.28678	down	[E]	Amino acid transport and metabolism	--	K14638|0|sot:102600327|K14638 solute carrier family 15 (peptide/histidine transporter), member 3/4 | (RefSeq) protein NRT1/ PTR FAMILY 1.2-like	[E]	Amino acid transport and metabolism	POT family	Protein NRT1/ PTR FAMILY 1.2 OS=Arabidopsis thaliana OX=3702 GN=NPF1.2 PE=1 SV=1	E	Amino acid transport and metabolism	PREDICTED: protein NRT1/ PTR FAMILY 1.2-like [Solanum tuberosum]
PGSC0003DMG400004483	novel_miR_167	13	20	6	10	3	19	105.38	106.198	62.0739	34.4305	29.8377	68.1194	0.0127101	0.19099	-1.28678	down	[I]	Lipid transport and metabolism	Biological Process: lipid metabolic process (GO:0006629);; Cellular Component: integral component of membrane (GO:0016021);; Molecular Function: lipase activity (GO:0016298);;	--	[I]	Lipid transport and metabolism	Serine aminopeptidase, S33;; Serine aminopeptidase, S33	Caffeoylshikimate esterase OS=Arabidopsis thaliana OX=3702 GN=CSE PE=1 SV=1	I	Lipid transport and metabolism	PREDICTED: monoglyceride lipase [Solanum tuberosum]
PGSC0003DMG402006496	novel_miR_167	13	20	6	10	3	19	105.38	106.198	62.0739	34.4305	29.8377	68.1194	0.0127101	0.19099	-1.28678	down	[O]	Posttranslational modification, protein turnover, chaperones	Molecular Function: zinc ion binding (GO:0008270);;	--	[R]	General function prediction only	PPR repeat family;; PPR repeat;; DYW family of nucleic acid deaminases;; PPR repeat;; Pentatricopeptide repeat domain;; Pentacotripeptide-repeat region of PRORP;; DnaJ domain	Pentatricopeptide repeat-containing protein At2g27610 OS=Arabidopsis thaliana OX=3702 GN=PCMP-H60 PE=2 SV=1	S	Function unknown	PREDICTED: pentatricopeptide repeat-containing protein At3g24000, mitochondrial-like [Solanum tuberosum]
PGSC0003DMG400020510	novel_miR_167	13	20	6	10	3	19	105.38	106.198	62.0739	34.4305	29.8377	68.1194	0.0127101	0.19099	-1.28678	down	--	--	Molecular Function: ubiquitin-protein transferase activity (GO:0004842);; Cellular Component: nucleus (GO:0005634);; Molecular Function: zinc ion binding (GO:0008270);; Biological Process: protein ubiquitination (GO:0016567);; Biological Process: regulation of defense response (GO:0031347);;	K19042|4.94022e-121|sot:102594630|K19042 E3 ubiquitin-protein ligase BOI and related proteins [EC:2.3.2.27] | (RefSeq) BOI-related E3 ubiquitin-protein ligase 1-like	[O]	Posttranslational modification, protein turnover, chaperones	Zinc finger, C3HC4 type (RING finger)	E3 ubiquitin-protein ligase BOI OS=Arabidopsis thaliana OX=3702 GN=BOI PE=1 SV=1	S	Function unknown	PREDICTED: BOI-related E3 ubiquitin-protein ligase 1-like [Solanum tuberosum]
PGSC0003DMG400007766	novel_miR_167	13	20	6	10	3	19	105.38	106.198	62.0739	34.4305	29.8377	68.1194	0.0127101	0.19099	-1.28678	down	--	--	Biological Process: defense response (GO:0006952);; Biological Process: response to biotic stimulus (GO:0009607);;	--	--	--	Pathogenesis-related protein Bet v I family;; Pathogenesis-related protein Bet v I family	MLP-like protein 43 OS=Arabidopsis thaliana OX=3702 GN=MLP43 PE=1 SV=1	--	--	PREDICTED: kirola-like [Solanum tuberosum]
PGSC0003DMG400038824	novel_miR_167	13	20	6	10	3	19	105.38	106.198	62.0739	34.4305	29.8377	68.1194	0.0127101	0.19099	-1.28678	down	[L]	Replication, recombination and repair	Biological Process: metabolic process (GO:0008152);;	--	--	--	RRM in Demeter	Protein ROS1 OS=Arabidopsis thaliana OX=3702 GN=ROS1 PE=1 SV=2	L	Replication, recombination and repair	PREDICTED: transcriptional activator DEMETER-like isoform X2 [Capsicum annuum]
PGSC0003DMG400018614	novel_miR_167	13	20	6	10	3	19	105.38	106.198	62.0739	34.4305	29.8377	68.1194	0.0127101	0.19099	-1.28678	down	--	--	--	--	--	--	PB1 domain	--	S	Function unknown	PREDICTED: uncharacterized protein LOC102581671 [Solanum tuberosum]
PGSC0003DMG400002862	novel_miR_167	13	20	6	10	3	19	105.38	106.198	62.0739	34.4305	29.8377	68.1194	0.0127101	0.19099	-1.28678	down	--	--	Biological Process: defense response (GO:0006952);; Biological Process: response to biotic stimulus (GO:0009607);;	--	--	--	Pathogenesis-related protein Bet v I family	Kirola OS=Actinidia deliciosa OX=3627 PE=1 SV=1	--	--	PREDICTED: kirola-like [Solanum tuberosum]
PGSC0003DMG400004260	novel_miR_167	13	20	6	10	3	19	105.38	106.198	62.0739	34.4305	29.8377	68.1194	0.0127101	0.19099	-1.28678	down	--	--	Molecular Function: protein binding (GO:0005515);; Cellular Component: extracellular region (GO:0005576);; Biological Process: killing of cells of other organism (GO:0031640);; Biological Process: defense response to fungus (GO:0050832);;	--	--	--	Thaumatin family	Thaumatin-like protein OS=Actinidia deliciosa OX=3627 GN=tlp PE=1 SV=2	--	--	PREDICTED: thaumatin-like protein [Solanum tuberosum]
PGSC0003DMG400006727	novel_miR_167	13	20	6	10	3	19	105.38	106.198	62.0739	34.4305	29.8377	68.1194	0.0127101	0.19099	-1.28678	down	[T]	Signal transduction mechanisms	Molecular Function: voltage-gated potassium channel activity (GO:0005249);; Cellular Component: integral component of plasma membrane (GO:0005887);; Biological Process: regulation of membrane potential (GO:0042391);; Biological Process: potassium ion transmembrane transport (GO:0071805);;	K05391|0|sot:102597988|K05391 cyclic nucleotide gated channel, other eukaryote | (RefSeq) putative cyclic nucleotide-gated ion channel 15	[PT]	--	Ion transport protein;; Cyclic nucleotide-binding domain	Protein CNGC15c OS=Medicago truncatula OX=3880 GN=CNGC15C PE=1 SV=1	U	Intracellular trafficking, secretion, and vesicular transport	PREDICTED: putative cyclic nucleotide-gated ion channel 15 [Solanum tuberosum]
PGSC0003DMG400025842	novel_miR_167	13	20	6	10	3	19	105.38	106.198	62.0739	34.4305	29.8377	68.1194	0.0127101	0.19099	-1.28678	down	--	--	Molecular Function: transferase activity, transferring acyl groups other than amino-acyl groups (GO:0016747);;	--	--	--	Transferase family	Protein ENHANCED PSEUDOMONAS SUSCEPTIBILTY 1 OS=Arabidopsis thaliana OX=3702 GN=EPS1 PE=2 SV=1	S	Function unknown	PREDICTED: uncharacterized acetyltransferase At3g50280-like [Solanum tuberosum]
PGSC0003DMG400025843	novel_miR_167	13	20	6	10	3	19	105.38	106.198	62.0739	34.4305	29.8377	68.1194	0.0127101	0.19099	-1.28678	down	--	--	Molecular Function: transferase activity, transferring acyl groups other than amino-acyl groups (GO:0016747);;	--	--	--	Transferase family	Uncharacterized acetyltransferase At3g50280 OS=Arabidopsis thaliana OX=3702 GN=At3g50280 PE=3 SV=1	S	Function unknown	PREDICTED: uncharacterized acetyltransferase At3g50280-like [Solanum tuberosum]
PGSC0003DMG400022123	novel_miR_167	13	20	6	10	3	19	105.38	106.198	62.0739	34.4305	29.8377	68.1194	0.0127101	0.19099	-1.28678	down	--	--	Cellular Component: plasma membrane (GO:0005886);; Cellular Component: integral component of membrane (GO:0016021);; Molecular Function: transmembrane transporter activity (GO:0022857);; Biological Process: transmembrane transport (GO:0055085);;	--	--	--	--	Uncharacterized protein At4g15545 OS=Arabidopsis thaliana OX=3702 GN=At4g15545 PE=1 SV=1	--	--	PREDICTED: uncharacterized protein At4g15545-like isoform X1 [Solanum tuberosum]
PGSC0003DMG400023215	novel_miR_175	0	2	0	34	3	16	0	10.6198	0	117.064	29.8377	57.3637	0.00414771	0.103923	1.86885	up	--	--	Biological Process: defense response (GO:0006952);; Biological Process: response to biotic stimulus (GO:0009607);;	--	--	--	Pathogenesis-related protein Bet v I family	Kirola OS=Actinidia deliciosa OX=3627 PE=1 SV=1	--	--	PREDICTED: kirola-like [Solanum tuberosum]
PGSC0003DMG400019628	novel_miR_175	0	2	0	34	3	16	0	10.6198	0	117.064	29.8377	57.3637	0.00414771	0.103923	1.86885	up	--	--	--	--	--	--	Transcriptional repressor, ovate	Transcription repressor OFP6 OS=Arabidopsis thaliana OX=3702 GN=OFP6 PE=1 SV=1	S	Function unknown	PREDICTED: transcription repressor OFP6 [Solanum tuberosum]
PGSC0003DMG401009338	novel_miR_175	0	2	0	34	3	16	0	10.6198	0	117.064	29.8377	57.3637	0.00414771	0.103923	1.86885	up	[R]	General function prediction only	Cellular Component: integral component of membrane (GO:0016021);;	--	--	--	Tetratricopeptide repeat;; Tetratricopeptide repeat;; Tetratricopeptide repeat;; Leucine Rich repeats (2 copies);; Leucine rich repeat N-terminal domain;; Leucine Rich Repeat;; Leucine Rich repeat	--	S	Function unknown	PREDICTED: uncharacterized protein LOC107063177 [Solanum tuberosum]
PGSC0003DMG400001918	novel_miR_175	0	2	0	34	3	16	0	10.6198	0	117.064	29.8377	57.3637	0.00414771	0.103923	1.86885	up	--	--	--	--	--	--	Helix-loop-helix DNA-binding domain	Transcription factor bHLH49 OS=Arabidopsis thaliana OX=3702 GN=BHLH49 PE=1 SV=1	--	--	PREDICTED: LOW QUALITY PROTEIN: transcription factor bHLH49 [Solanum tuberosum]
PGSC0003DMG400023184	novel_miR_175	0	2	0	34	3	16	0	10.6198	0	117.064	29.8377	57.3637	0.00414771	0.103923	1.86885	up	[O]	Posttranslational modification, protein turnover, chaperones	--	--	[OR]	--	Ubiquitin family;; Ubiquitin-2 like Rad60 SUMO-like	Polyubiquitin (Fragment) OS=Hordeum vulgare OX=4513 PE=2 SV=1	O	Posttranslational modification, protein turnover, chaperones	PREDICTED: polyubiquitin-like [Solanum tuberosum]
PGSC0003DMG401013304	novel_miR_175	0	2	0	34	3	16	0	10.6198	0	117.064	29.8377	57.3637	0.00414771	0.103923	1.86885	up	--	--	Cellular Component: vacuole (GO:0005773);; Cellular Component: plasma membrane (GO:0005886);;	--	[R]	General function prediction only	--	Protein C2-DOMAIN ABA-RELATED 11 OS=Arabidopsis thaliana OX=3702 GN=CAR11 PE=1 SV=1	S	Function unknown	PREDICTED: protein C2-DOMAIN ABA-RELATED 11 isoform X1 [Solanum tuberosum]
PGSC0003DMG400004744	novel_miR_175	0	2	0	34	3	16	0	10.6198	0	117.064	29.8377	57.3637	0.00414771	0.103923	1.86885	up	[F]	Nucleotide transport and metabolism	Molecular Function: adenine phosphoribosyltransferase activity (GO:0003999);; Cellular Component: cytoplasm (GO:0005737);; Biological Process: adenine salvage (GO:0006168);; Biological Process: nucleoside metabolic process (GO:0009116);;	K00759|1.03189e-123|sot:102579337|K00759 adenine phosphoribosyltransferase [EC:2.4.2.7] | (RefSeq) adenine phosphoribosyltransferase 4	[F]	Nucleotide transport and metabolism	Phosphoribosyl transferase domain	Adenine phosphoribosyltransferase 4 OS=Arabidopsis thaliana OX=3702 GN=APT4 PE=1 SV=1	F	Nucleotide transport and metabolism	PREDICTED: adenine phosphoribosyltransferase 4 [Solanum tuberosum]
PGSC0003DMG400014618	novel_miR_175	0	2	0	34	3	16	0	10.6198	0	117.064	29.8377	57.3637	0.00414771	0.103923	1.86885	up	--	--	Molecular Function: zinc ion binding (GO:0008270);; Cellular Component: integral component of membrane (GO:0016021);;	--	[A]	RNA processing and modification	Protein of unknown function (DUF3675);; RING-variant domain	Probable E3 ubiquitin ligase SUD1 OS=Arabidopsis thaliana OX=3702 GN=SUD1 PE=1 SV=1	O	Posttranslational modification, protein turnover, chaperones	PREDICTED: uncharacterized protein LOC102604544 [Solanum tuberosum]
PGSC0003DMG400021142	novel_miR_175	0	2	0	34	3	16	0	10.6198	0	117.064	29.8377	57.3637	0.00414771	0.103923	1.86885	up	[C]	Energy production and conversion	Cellular Component: integral component of membrane (GO:0016021);; Molecular Function: oxidoreductase activity, acting on CH-OH group of donors (GO:0016614);; Molecular Function: flavin adenine dinucleotide binding (GO:0050660);; Biological Process: oxidation-reduction process (GO:0055114);;	K09828|0|sot:102584296|K09828 Delta24-sterol reductase [EC:1.3.1.72 1.3.1.-] | (RefSeq) StSSR2; delta(24)-sterol reductase-like	[R]	General function prediction only	FAD binding domain	Delta(24)-sterol reductase OS=Arabidopsis thaliana OX=3702 GN=DIM PE=1 SV=2	C	Energy production and conversion	PREDICTED: delta(24)-sterol reductase-like isoform X1 [Solanum tuberosum]
PGSC0003DMG401028784	novel_miR_175	0	2	0	34	3	16	0	10.6198	0	117.064	29.8377	57.3637	0.00414771	0.103923	1.86885	up	--	;;	Molecular Function: protein serine/threonine kinase activity (GO:0004674);; Molecular Function: ATP binding (GO:0005524);; Biological Process: protein phosphorylation (GO:0006468);;	--	[T]	Signal transduction mechanisms	Ethylene-responsive protein kinase Le-CTR1;; Protein tyrosine kinase;; Protein kinase domain	Probable serine/threonine-protein kinase SIS8 OS=Arabidopsis thaliana OX=3702 GN=SIS8 PE=1 SV=1	T	Signal transduction mechanisms	PREDICTED: serine/threonine-protein kinase EDR1-like isoform X2 [Solanum tuberosum]
PGSC0003DMG400009903	novel_miR_175	0	2	0	34	3	16	0	10.6198	0	117.064	29.8377	57.3637	0.00414771	0.103923	1.86885	up	--	--	--	--	--	--	--	--	S	Function unknown	PREDICTED: uncharacterized protein LOC102595822 [Solanum tuberosum]
PGSC0003DMG400008914	novel_miR_175	0	2	0	34	3	16	0	10.6198	0	117.064	29.8377	57.3637	0.00414771	0.103923	1.86885	up	--	--	Molecular Function: DNA binding (GO:0003677);; Biological Process: regulation of transcription, DNA-templated (GO:0006355);;	--	--	--	Dof domain, zinc finger	Dof zinc finger protein DOF5.1 OS=Arabidopsis thaliana OX=3702 GN=DOF5.1 PE=2 SV=1	S	Function unknown	PREDICTED: dof zinc finger protein DOF2.4-like [Solanum tuberosum]
PGSC0003DMG400012159	novel_miR_175	0	2	0	34	3	16	0	10.6198	0	117.064	29.8377	57.3637	0.00414771	0.103923	1.86885	up	[R]	General function prediction only	--	K07020|1.48316e-166|sot:102592873|K07020 uncharacterized protein | (RefSeq) KAT8 regulatory NSL complex subunit 3	[R]	General function prediction only	Serine aminopeptidase, S33;; alpha/beta hydrolase fold;; Alpha/beta hydrolase family	--	S	Function unknown	PREDICTED: KAT8 regulatory NSL complex subunit 3 [Solanum tuberosum]
PGSC0003DMG400030416	novel_miR_175	0	2	0	34	3	16	0	10.6198	0	117.064	29.8377	57.3637	0.00414771	0.103923	1.86885	up	--	--	--	--	--	--	Development and cell death domain	B2 protein OS=Daucus carota OX=4039 PE=2 SV=1	S	Function unknown	PREDICTED: uncharacterized protein LOC102597223 isoform X1 [Solanum tuberosum]
PGSC0003DMG400001287	novel_miR_175	0	2	0	34	3	16	0	10.6198	0	117.064	29.8377	57.3637	0.00414771	0.103923	1.86885	up	[E]	Amino acid transport and metabolism	Molecular Function: glutamate decarboxylase activity (GO:0004351);; Biological Process: glutamate metabolic process (GO:0006536);; Molecular Function: pyridoxal phosphate binding (GO:0030170);;	K01580|5.57699e-113|spen:107016348|K01580 glutamate decarboxylase [EC:4.1.1.15] | (RefSeq) glutamate decarboxylase 4	[E]	Amino acid transport and metabolism	--	Glutamate decarboxylase 3 OS=Arabidopsis thaliana OX=3702 GN=GAD3 PE=2 SV=1	E	Amino acid transport and metabolism	PREDICTED: glutamate decarboxylase 4 [Solanum pennellii]
PGSC0003DMG402025958	novel_miR_175	0	2	0	34	3	16	0	10.6198	0	117.064	29.8377	57.3637	0.00414771	0.103923	1.86885	up	--	--	--	--	--	--	Protein of unknown function (DUF1442)	--	S	Function unknown	PREDICTED: uncharacterized protein LOC102598945 [Solanum tuberosum]
PGSC0003DMG400003701	novel_miR_175	0	2	0	34	3	16	0	10.6198	0	117.064	29.8377	57.3637	0.00414771	0.103923	1.86885	up	--	--	Molecular Function: transcription factor activity, sequence-specific DNA binding (GO:0003700);; Biological Process: regulation of transcription, DNA-templated (GO:0006355);; Molecular Function: sequence-specific DNA binding (GO:0043565);;	--	--	--	bZIP transcription factor;; Basic region leucine zipper	bZIP transcription factor 44 OS=Arabidopsis thaliana OX=3702 GN=BZIP44 PE=1 SV=1	K	Transcription	PREDICTED: bZIP transcription factor 53-like [Solanum tuberosum]
PGSC0003DMG400006845	novel_miR_175	0	2	0	34	3	16	0	10.6198	0	117.064	29.8377	57.3637	0.00414771	0.103923	1.86885	up	[O]	Posttranslational modification, protein turnover, chaperones	Molecular Function: serine-type endopeptidase activity (GO:0004252);; Cellular Component: cell wall (GO:0005618);; Biological Process: proteolysis (GO:0006508);;	--	--	--	Subtilase family;; Peptidase inhibitor I9	Subtilisin-like protease SBT1.9 OS=Arabidopsis thaliana OX=3702 GN=SBT1.9 PE=2 SV=1	--	--	PREDICTED: subtilisin-like protease SBT1.7 [Solanum pennellii]
PGSC0003DMG400031072	novel_miR_175	0	2	0	34	3	16	0	10.6198	0	117.064	29.8377	57.3637	0.00414771	0.103923	1.86885	up	--	--	Molecular Function: DNA binding (GO:0003677);; Cellular Component: nucleus (GO:0005634);; Biological Process: regulation of transcription, DNA-templated (GO:0006355);;	--	--	--	No apical meristem (NAM) protein	NAC domain containing protein 50 OS=Arabidopsis thaliana OX=3702 GN=NAC050 PE=1 SV=1	S	Function unknown	PREDICTED: NAC domain-containing protein 78-like [Solanum tuberosum]
PGSC0003DMG400007100	novel_miR_175	0	2	0	34	3	16	0	10.6198	0	117.064	29.8377	57.3637	0.00414771	0.103923	1.86885	up	--	--	--	--	--	--	--	--	S	Function unknown	PREDICTED: uncharacterized protein LOC102582743 isoform X1 [Solanum tuberosum]
PGSC0003DMG400012329	novel_miR_175	0	2	0	34	3	16	0	10.6198	0	117.064	29.8377	57.3637	0.00414771	0.103923	1.86885	up	--	--	Molecular Function: DNA binding (GO:0003677);; Cellular Component: nucleus (GO:0005634);; Cellular Component: cytosol (GO:0005829);; Biological Process: regulation of transcription, DNA-templated (GO:0006355);; Cellular Component: plasmodesma (GO:0009506);;	--	[K]	Transcription	Associated with HOX;; Homeobox KN domain;; Homeobox domain	Homeobox protein BEL1 homolog OS=Arabidopsis thaliana OX=3702 GN=BEL1 PE=1 SV=2	K	Transcription	PREDICTED: homeobox protein BEL1 homolog [Solanum tuberosum]
PGSC0003DMG400017225	novel_miR_175	0	2	0	34	3	16	0	10.6198	0	117.064	29.8377	57.3637	0.00414771	0.103923	1.86885	up	[GEPR]	Carbohydrate transport and metabolism ;; Amino acid transport and metabolism ;; Inorganic ion transport and metabolism ;; General function prediction only	Molecular Function: inorganic phosphate transmembrane transporter activity (GO:0005315);; Cellular Component: integral component of plasma membrane (GO:0005887);; Biological Process: phosphate ion transport (GO:0006817);; Molecular Function: substrate-specific transmembrane transporter activity (GO:0022891);; Biological Process: transmembrane transport (GO:0055085);;	K08176|0|sot:102589570|K08176 MFS transporter, PHS family, inorganic phosphate transporter | (RefSeq) pt3; inorganic phosphate transporter 1-4-like	[P]	Inorganic ion transport and metabolism	Sugar (and other) transporter;; Major Facilitator Superfamily	Inorganic phosphate transporter 1-4 OS=Arabidopsis thaliana OX=3702 GN=PHT1-4 PE=1 SV=1	G	Carbohydrate transport and metabolism	PREDICTED: inorganic phosphate transporter 1-4-like [Solanum tuberosum]
PGSC0003DMG400006719	novel_miR_175	0	2	0	34	3	16	0	10.6198	0	117.064	29.8377	57.3637	0.00414771	0.103923	1.86885	up	--	--	--	K07466|4.85705e-31|sot:102599322|K07466 replication factor A1 | (RefSeq) replication protein A 70 kDa DNA-binding subunit B-like	--	--	--	--	--	--	PREDICTED: replication protein A 70 kDa DNA-binding subunit B-like isoform X1 [Solanum tuberosum]
PGSC0003DMG400028982	novel_miR_175	0	2	0	34	3	16	0	10.6198	0	117.064	29.8377	57.3637	0.00414771	0.103923	1.86885	up	[C]	Energy production and conversion	Molecular Function: citrate (Si)-synthase activity (GO:0004108);; Biological Process: tricarboxylic acid cycle (GO:0006099);;	K01647|0|spen:107008212|K01647 citrate synthase [EC:2.3.3.1] | (RefSeq) citrate synthase, mitochondrial	[C]	Energy production and conversion	Citrate synthase, C-terminal domain	Citrate synthase, mitochondrial OS=Daucus carota OX=4039 GN=CS PE=2 SV=1	C	Energy production and conversion	PREDICTED: citrate synthase, mitochondrial [Solanum tuberosum]
PGSC0003DMG400005014	novel_miR_175	0	2	0	34	3	16	0	10.6198	0	117.064	29.8377	57.3637	0.00414771	0.103923	1.86885	up	[O]	Posttranslational modification, protein turnover, chaperones	Molecular Function: cysteine-type endopeptidase activity (GO:0004197);; Cellular Component: extracellular space (GO:0005615);; Cellular Component: lysosome (GO:0005764);; Biological Process: proteolysis involved in cellular protein catabolic process (GO:0051603);;	--	[O]	Posttranslational modification, protein turnover, chaperones	Papain family cysteine protease;; Cathepsin propeptide inhibitor domain (I29);; Peptidase C1-like family	Senescence-specific cysteine protease SAG39 OS=Oryza sativa subsp. japonica OX=39947 GN=SAG39 PE=2 SV=2	O	Posttranslational modification, protein turnover, chaperones	PREDICTED: senescence-specific cysteine protease SAG39-like [Solanum tuberosum]
PGSC0003DMG401003505	novel_miR_175	0	2	0	34	3	16	0	10.6198	0	117.064	29.8377	57.3637	0.00414771	0.103923	1.86885	up	--	--	--	--	--	--	--	--	--	--	PREDICTED: uncharacterized protein LOC102579040 [Solanum tuberosum]
PGSC0003DMG400012781	novel_miR_175	0	2	0	34	3	16	0	10.6198	0	117.064	29.8377	57.3637	0.00414771	0.103923	1.86885	up	[S]	Function unknown	Molecular Function: DNA binding (GO:0003677);; Molecular Function: DNA topoisomerase type I activity (GO:0003917);; Cellular Component: chromosome (GO:0005694);; Biological Process: DNA topological change (GO:0006265);;	--	[L]	Replication, recombination and repair	DNA topoisomerase	--	L	Replication, recombination and repair	PREDICTED: LOW QUALITY PROTEIN: DNA topoisomerase 1-like [Solanum tuberosum]
PGSC0003DMG400040827	novel_miR_175	0	2	0	34	3	16	0	10.6198	0	117.064	29.8377	57.3637	0.00414771	0.103923	1.86885	up	--	--	--	--	--	--	Transcriptional repressor, ovate	Transcription repressor OFP13 OS=Arabidopsis thaliana OX=3702 GN=OFP13 PE=1 SV=1	--	--	PREDICTED: transcription repressor OFP13-like [Solanum tuberosum]
PGSC0003DMG404029448	novel_miR_175	0	2	0	34	3	16	0	10.6198	0	117.064	29.8377	57.3637	0.00414771	0.103923	1.86885	up	[HT]	Coenzyme transport and metabolism ;; Signal transduction mechanisms	Molecular Function: protein kinase activity (GO:0004672);; Molecular Function: ATP binding (GO:0005524);; Biological Process: protein phosphorylation (GO:0006468);; Cellular Component: integral component of membrane (GO:0016021);; Molecular Function: transferase activity, transferring hexosyl groups (GO:0016758);;	K08869|0|sot:102598407|K08869 aarF domain-containing kinase | (RefSeq) uncharacterized aarF domain-containing protein kinase 1-like	[R]	General function prediction only	ABC1 family;; Protein kinase domain;; ABC1 family	Zeatin O-glucosyltransferase OS=Phaseolus lunatus OX=3884 GN=ZOG1 PE=2 SV=1	S	Function unknown	PREDICTED: LOW QUALITY PROTEIN: uncharacterized aarF domain-containing protein kinase 1-like [Solanum tuberosum]
PGSC0003DMG400045947	novel_miR_175	0	2	0	34	3	16	0	10.6198	0	117.064	29.8377	57.3637	0.00414771	0.103923	1.86885	up	[HT]	Coenzyme transport and metabolism ;; Signal transduction mechanisms	Molecular Function: protein kinase activity (GO:0004672);; Molecular Function: ATP binding (GO:0005524);; Biological Process: protein phosphorylation (GO:0006468);; Cellular Component: integral component of membrane (GO:0016021);;	K08869|0|sot:102598407|K08869 aarF domain-containing kinase | (RefSeq) uncharacterized aarF domain-containing protein kinase 1-like	[R]	General function prediction only	ABC1 family;; Protein kinase domain	Putative ABC1 protein At2g40090 OS=Arabidopsis thaliana OX=3702 GN=At2g40090 PE=2 SV=2	S	Function unknown	PREDICTED: LOW QUALITY PROTEIN: uncharacterized aarF domain-containing protein kinase 1-like [Solanum tuberosum]
PGSC0003DMG400027316	novel_miR_175	0	2	0	34	3	16	0	10.6198	0	117.064	29.8377	57.3637	0.00414771	0.103923	1.86885	up	--	--	--	--	[TO]	--	OTU-like cysteine protease	OTU domain-containing protein At3g57810 OS=Arabidopsis thaliana OX=3702 GN=At3g57810 PE=2 SV=1	O	Posttranslational modification, protein turnover, chaperones	PREDICTED: uncharacterized protein LOC102606023 [Solanum tuberosum]
PGSC0003DMG400029496	novel_miR_175	0	2	0	34	3	16	0	10.6198	0	117.064	29.8377	57.3637	0.00414771	0.103923	1.86885	up	[HT]	Coenzyme transport and metabolism ;; Signal transduction mechanisms	Molecular Function: protein kinase activity (GO:0004672);; Molecular Function: ATP binding (GO:0005524);; Biological Process: protein phosphorylation (GO:0006468);; Cellular Component: integral component of membrane (GO:0016021);;	K08869|0|sot:102598407|K08869 aarF domain-containing kinase | (RefSeq) uncharacterized aarF domain-containing protein kinase 1-like	[R]	General function prediction only	ABC1 family	Putative ABC1 protein At2g40090 OS=Arabidopsis thaliana OX=3702 GN=At2g40090 PE=2 SV=2	S	Function unknown	PREDICTED: LOW QUALITY PROTEIN: uncharacterized aarF domain-containing protein kinase 1-like [Solanum tuberosum]
PGSC0003DMG400017763	novel_miR_175	0	2	0	34	3	16	0	10.6198	0	117.064	29.8377	57.3637	0.00414771	0.103923	1.86885	up	[T]	Signal transduction mechanisms	Molecular Function: protein serine/threonine kinase activity (GO:0004674);; Molecular Function: ATP binding (GO:0005524);; Biological Process: protein phosphorylation (GO:0006468);;	K14498|5.2879e-59|sot:102580461|K14498 serine/threonine-protein kinase SRK2 [EC:2.7.11.1] | (RefSeq) SnRK2.7; serine/threonine-protein kinase SAPK1-like	[T]	Signal transduction mechanisms	Protein kinase domain;; Protein tyrosine kinase	Serine/threonine-protein kinase SRK2A OS=Physcomitrella patens subsp. patens OX=3218 GN=SRK2A PE=1 SV=1	T	Signal transduction mechanisms	serine/threonine-protein kinase SAPK1-like [Solanum tuberosum]
PGSC0003DMG400033112	novel_miR_175	0	2	0	34	3	16	0	10.6198	0	117.064	29.8377	57.3637	0.00414771	0.103923	1.86885	up	--	--	Biological Process: metal ion transport (GO:0030001);; Molecular Function: metal ion binding (GO:0046872);;	--	[P]	Inorganic ion transport and metabolism	Heavy-metal-associated domain	Heavy metal-associated isoprenylated plant protein 32 OS=Arabidopsis thaliana OX=3702 GN=HIPP32 PE=2 SV=1	S	Function unknown	PREDICTED: neurogenic protein mastermind-like isoform X1 [Solanum tuberosum]
PGSC0003DMG400030791	novel_miR_175	0	2	0	34	3	16	0	10.6198	0	117.064	29.8377	57.3637	0.00414771	0.103923	1.86885	up	--	--	--	--	[S]	Function unknown	Uncharacterized conserved protein (DUF2054);; Glycosyltransferase family 18	--	S	Function unknown	PREDICTED: uncharacterized protein LOC102606457 [Solanum tuberosum]
PGSC0003DMG400046544	novel_miR_197	448	769	445	558	282	470	3631.56	4083.32	4603.81	1921.22	2804.74	1685.06	0.00912525	0.178934	-1.13488	down	--	--	--	--	--	--	--	--	--	--	Integrase core domain containing protein [Solanum demissum]
PGSC0003DMG401031045	novel_miR_197	448	769	445	558	282	470	3631.56	4083.32	4603.81	1921.22	2804.74	1685.06	0.00912525	0.178934	-1.13488	down	--	--	Molecular Function: nucleic acid binding (GO:0003676);;	K11593|0|sot:102582607|K11593 eukaryotic translation initiation factor 2C | (RefSeq) protein argonaute 1-like	[J]	Translation, ribosomal structure and biogenesis	Piwi domain;; N-terminal domain of argonaute;; Glycine-rich region of argonaut;; PAZ domain;; Argonaute linker 1 domain;; Argonaute linker 2 domain;; Mid domain of argonaute	Protein argonaute 1B OS=Oryza sativa subsp. japonica OX=39947 GN=AGO1B PE=2 SV=3	J	Translation, ribosomal structure and biogenesis	PREDICTED: protein argonaute 1-like [Solanum tuberosum]
PGSC0003DMG400026963	novel_miR_197	448	769	445	558	282	470	3631.56	4083.32	4603.81	1921.22	2804.74	1685.06	0.00912525	0.178934	-1.13488	down	--	--	Molecular Function: nucleic acid binding (GO:0003676);; Molecular Function: protein binding (GO:0005515);;	K11593|0|sot:102595869|K11593 eukaryotic translation initiation factor 2C | (RefSeq) protein argonaute 1-like	[J]	Translation, ribosomal structure and biogenesis	Piwi domain;; N-terminal domain of argonaute;; PAZ domain;; Glycine-rich region of argonaut;; Argonaute linker 1 domain;; Argonaute linker 2 domain;; Mid domain of argonaute	Protein argonaute 1 OS=Arabidopsis thaliana OX=3702 GN=AGO1 PE=1 SV=1	J	Translation, ribosomal structure and biogenesis	PREDICTED: protein argonaute 1-like [Solanum tuberosum]
PGSC0003DMG402000463	novel_miR_197	448	769	445	558	282	470	3631.56	4083.32	4603.81	1921.22	2804.74	1685.06	0.00912525	0.178934	-1.13488	down	--	--	Cellular Component: chloroplast (GO:0009507);; Molecular Function: magnesium ion transmembrane transporter activity (GO:0015095);; Biological Process: magnesium ion transport (GO:0015693);; Cellular Component: membrane (GO:0016020);; Biological Process: transmembrane transport (GO:0055085);;	K16075|2.56373e-36|sly:101267965|K16075 magnesium transporter | (RefSeq) magnesium transporter MRS2-11, chloroplastic	[P]	Inorganic ion transport and metabolism	--	Magnesium transporter MRS2-11, chloroplastic OS=Arabidopsis thaliana OX=3702 GN=MRS2-11 PE=1 SV=1	U	Intracellular trafficking, secretion, and vesicular transport	PREDICTED: magnesium transporter MRS2-11, chloroplastic isoform X2 [Solanum lycopersicum]
PGSC0003DMG400002577	novel_miR_198	78	124	56	414	182	821	632.28	658.429	579.356	1425.42	1810.15	2943.48	0.00313587	0.0883924	1.15633	up	[T]	Signal transduction mechanisms	Molecular Function: protein serine/threonine kinase activity (GO:0004674);; Molecular Function: ATP binding (GO:0005524);; Cellular Component: nucleus (GO:0005634);; Cellular Component: cytoplasm (GO:0005737);; Biological Process: endocytosis (GO:0006897);; Biological Process: regulation of cell shape (GO:0008360);; Biological Process: Wnt signaling pathway (GO:0016055);; Biological Process: pept…	K02218|0|sot:102582353|K02218 casein kinase 1 [EC:2.7.11.1] | (RefSeq) casein kinase I isoform delta-like	[T]	Signal transduction mechanisms	Protein kinase domain;; Protein tyrosine kinase	Casein kinase 1-like protein 1 OS=Arabidopsis thaliana OX=3702 GN=CKL1 PE=2 SV=2	T	Signal transduction mechanisms	PREDICTED: casein kinase I isoform delta-like [Solanum tuberosum]
PGSC0003DMG400002143	novel_miR_198	78	124	56	414	182	821	632.28	658.429	579.356	1425.42	1810.15	2943.48	0.00313587	0.0883924	1.15633	up	--	--	--	K17943|0|sot:102587757|K17943 pumilio RNA-binding family | (RefSeq) pumilio homolog 2-like	[J]	Translation, ribosomal structure and biogenesis	Nucleic acid binding protein NABP;; Pumilio-family RNA binding repeat	Pumilio homolog 1 OS=Arabidopsis thaliana OX=3702 GN=APUM1 PE=1 SV=1	J	Translation, ribosomal structure and biogenesis	PREDICTED: pumilio homolog 2-like [Solanum tuberosum]
PGSC0003DMG400030327	novel_miR_198	78	124	56	414	182	821	632.28	658.429	579.356	1425.42	1810.15	2943.48	0.00313587	0.0883924	1.15633	up	--	--	Molecular Function: RNA binding (GO:0003723);;	K17943|0|sot:102600046|K17943 pumilio RNA-binding family | (RefSeq) pumilio homolog 2-like	[J]	Translation, ribosomal structure and biogenesis	Nucleic acid binding protein NABP;; Pumilio-family RNA binding repeat;; Pumilio-family RNA binding repeat	Pumilio homolog 1 OS=Arabidopsis thaliana OX=3702 GN=APUM1 PE=1 SV=1	J	Translation, ribosomal structure and biogenesis	PREDICTED: pumilio homolog 2-like [Solanum tuberosum]
PGSC0003DMG400041208	novel_miR_198	78	124	56	414	182	821	632.28	658.429	579.356	1425.42	1810.15	2943.48	0.00313587	0.0883924	1.15633	up	--	--	--	--	--	--	Domain of unknown function (DUF1985)	--	--	--	PREDICTED: uncharacterized protein LOC107820256 [Nicotiana tabacum]
PGSC0003DMG400029461	novel_miR_198	78	124	56	414	182	821	632.28	658.429	579.356	1425.42	1810.15	2943.48	0.00313587	0.0883924	1.15633	up	--	--	Molecular Function: nucleic acid binding (GO:0003676);; Molecular Function: zinc ion binding (GO:0008270);; Biological Process: DNA integration (GO:0015074);; Cellular Component: integral component of membrane (GO:0016021);;	--	[R]	General function prediction only	Reverse transcriptase (RNA-dependent DNA polymerase);; Reverse transcriptase (RNA-dependent DNA polymerase)	Retrovirus-related Pol polyprotein from transposon RE1 OS=Arabidopsis thaliana OX=3702 GN=RE1 PE=2 SV=1	L	Replication, recombination and repair	Retrovirus-related Pol polyprotein from transposon TNT 1-94, partial [Cajanus cajan]
PGSC0003DMG400022120	novel_miR_198	78	124	56	414	182	821	632.28	658.429	579.356	1425.42	1810.15	2943.48	0.00313587	0.0883924	1.15633	up	--	--	--	--	--	--	--	--	S	Function unknown	PREDICTED: uncharacterized protein LOC102578756 [Solanum tuberosum]
PGSC0003DMG400012851	novel_miR_198	78	124	56	414	182	821	632.28	658.429	579.356	1425.42	1810.15	2943.48	0.00313587	0.0883924	1.15633	up	[GM]	Carbohydrate transport and metabolism ;; Cell wall/membrane/envelope biogenesis	--	--	--	--	BNR repeat-like domain	--	G	Carbohydrate transport and metabolism	PREDICTED: uncharacterized protein LOC102588212 isoform X2 [Solanum tuberosum]
PGSC0003DMG400021261	novel_miR_198	78	124	56	414	182	821	632.28	658.429	579.356	1425.42	1810.15	2943.48	0.00313587	0.0883924	1.15633	up	[V]	Defense mechanisms	Biological Process: drug transmembrane transport (GO:0006855);; Molecular Function: drug transmembrane transporter activity (GO:0015238);; Molecular Function: antiporter activity (GO:0015297);; Cellular Component: integral component of membrane (GO:0016021);;	K03327|0|sot:102582799|K03327 multidrug resistance protein, MATE family | (RefSeq) protein DETOXIFICATION 18-like	[R]	General function prediction only	MatE;; MatE	Protein DETOXIFICATION 18 OS=Arabidopsis thaliana OX=3702 GN=DTX18 PE=2 SV=1	V	Defense mechanisms	PREDICTED: protein DETOXIFICATION 18-like isoform X1 [Solanum tuberosum]
PGSC0003DMG400026126	novel_miR_198	78	124	56	414	182	821	632.28	658.429	579.356	1425.42	1810.15	2943.48	0.00313587	0.0883924	1.15633	up	[O]	Posttranslational modification, protein turnover, chaperones	Molecular Function: ATP binding (GO:0005524);; Molecular Function: phosphatidylinositol phosphate kinase activity (GO:0016307);; Biological Process: phosphatidylinositol phosphorylation (GO:0046854);;	K00921|0|sot:102599943|K00921 1-phosphatidylinositol-3-phosphate 5-kinase [EC:2.7.1.150] | (RefSeq) putative 1-phosphatidylinositol-3-phosphate 5-kinase FAB1D	[T]	Signal transduction mechanisms	Phosphatidylinositol-4-phosphate 5-Kinase;; TCP-1/cpn60 chaperonin family;; Phosphatidylinositol-4-phosphate 5-Kinase	Putative 1-phosphatidylinositol-3-phosphate 5-kinase FAB1D OS=Arabidopsis thaliana OX=3702 GN=FAB1D PE=3 SV=1	O	Posttranslational modification, protein turnover, chaperones	PREDICTED: putative 1-phosphatidylinositol-3-phosphate 5-kinase FAB1D [Solanum tuberosum]
PGSC0003DMG400023908	novel_miR_198	78	124	56	414	182	821	632.28	658.429	579.356	1425.42	1810.15	2943.48	0.00313587	0.0883924	1.15633	up	--	--	Cellular Component: nucleolus (GO:0005730);; Biological Process: maturation of SSU-rRNA (GO:0030490);; Cellular Component: small-subunit processome (GO:0032040);;	K14567|0|sot:102591880|K14567 U3 small nucleolar RNA-associated protein 14 | (RefSeq) uncharacterized protein C57A7.06	[S]	Function unknown	Utp14 protein	--	S	Function unknown	PREDICTED: uncharacterized protein C57A7.06 [Solanum tuberosum]
PGSC0003DMG400015506	novel_miR_198	78	124	56	414	182	821	632.28	658.429	579.356	1425.42	1810.15	2943.48	0.00313587	0.0883924	1.15633	up	[O]	Posttranslational modification, protein turnover, chaperones	Molecular Function: ATP binding (GO:0005524);;	K17681|0|sot:102578202|K17681 ATPase family AAA domain-containing protein 3A/B | (RefSeq) ATPase family AAA domain-containing protein 3C	[O]	Posttranslational modification, protein turnover, chaperones	ATPase family associated with various cellular activities (AAA);; Domain of unknown function (DUF3523);; AAA ATPase domain;; Holliday junction DNA helicase ruvB N-terminus;; Domain of unknown function (DUF3523)	Cell division cycle protein 48 homolog OS=Capsicum annuum OX=4072 GN=CAFP PE=2 SV=1	S	Function unknown	PREDICTED: ATPase family AAA domain-containing protein 3C [Solanum tuberosum]
PGSC0003DMG400012636	novel_miR_198	78	124	56	414	182	821	632.28	658.429	579.356	1425.42	1810.15	2943.48	0.00313587	0.0883924	1.15633	up	--	--	--	--	--	--	--	--	S	Function unknown	PREDICTED: uncharacterized protein LOC102583449 [Solanum tuberosum]
PGSC0003DMG400000169	novel_miR_198	78	124	56	414	182	821	632.28	658.429	579.356	1425.42	1810.15	2943.48	0.00313587	0.0883924	1.15633	up	[G]	Carbohydrate transport and metabolism	Biological Process: polysaccharide catabolic process (GO:0000272);; Molecular Function: transcription factor activity, sequence-specific DNA binding (GO:0003700);; Cellular Component: nucleus (GO:0005634);; Biological Process: regulation of transcription, DNA-templated (GO:0006355);; Molecular Function: beta-amylase activity (GO:0016161);; Biological Process: regulation of shoot system developmen…	K01177|0|sot:102593066|K01177 beta-amylase [EC:3.2.1.2] | (RefSeq) beta-amylase 7	--	--	Glycosyl hydrolase family 14;; BES1/BZR1 plant transcription factor, N-terminal	Beta-amylase 7 OS=Arabidopsis thaliana OX=3702 GN=BAM7 PE=1 SV=2	G	Carbohydrate transport and metabolism	PREDICTED: beta-amylase 7 [Solanum tuberosum]
PGSC0003DMG400026155	novel_miR_198	78	124	56	414	182	821	632.28	658.429	579.356	1425.42	1810.15	2943.48	0.00313587	0.0883924	1.15633	up	[T]	Signal transduction mechanisms	Molecular Function: protein serine/threonine kinase activity (GO:0004674);; Molecular Function: ATP binding (GO:0005524);; Biological Process: protein phosphorylation (GO:0006468);; Cellular Component: integral component of membrane (GO:0016021);; Biological Process: recognition of pollen (GO:0048544);;	--	--	--	Protein kinase domain;; Protein tyrosine kinase;; S-locus glycoprotein domain;; D-mannose binding lectin;; PAN-like domain	G-type lectin S-receptor-like serine/threonine-protein kinase At4g03230 OS=Arabidopsis thaliana OX=3702 GN=At4g03230 PE=3 SV=3	T	Signal transduction mechanisms	PREDICTED: G-type lectin S-receptor-like serine/threonine-protein kinase At4g03230 [Solanum tuberosum]
PGSC0003DMG400034598	novel_miR_198	78	124	56	414	182	821	632.28	658.429	579.356	1425.42	1810.15	2943.48	0.00313587	0.0883924	1.15633	up	--	--	Cellular Component: mitochondrion (GO:0005739);;	--	--	--	--	--	--	--	hypothetical protein A4A49_50530 [Nicotiana attenuata]
PGSC0003DMG400031278	novel_miR_198	78	124	56	414	182	821	632.28	658.429	579.356	1425.42	1810.15	2943.48	0.00313587	0.0883924	1.15633	up	--	--	Cellular Component: membrane (GO:0016020);; Biological Process: cellular protein metabolic process (GO:0044267);;	--	--	--	--	--	--	--	F-box domain-containing protein [Solanum tuberosum]
PGSC0003DMG400017222	novel_miR_198	78	124	56	414	182	821	632.28	658.429	579.356	1425.42	1810.15	2943.48	0.00313587	0.0883924	1.15633	up	[D]	Cell cycle control, cell division, chromosome partitioning	Molecular Function: zinc ion binding (GO:0008270);;	--	--	--	Ankyrin repeats (3 copies);; Zinc finger, C3HC4 type (RING finger);; Ankyrin repeat;; Ankyrin repeats (many copies);; Ankyrin repeats (many copies);; Ankyrin repeat;; Prokaryotic RING finger family 4	Putative E3 ubiquitin-protein ligase XBAT35 OS=Arabidopsis thaliana OX=3702 GN=XBAT35 PE=2 SV=1	S	Function unknown	PREDICTED: putative E3 ubiquitin-protein ligase XBAT35 isoform X1 [Solanum tuberosum]
PGSC0003DMG400022552	novel_miR_198	78	124	56	414	182	821	632.28	658.429	579.356	1425.42	1810.15	2943.48	0.00313587	0.0883924	1.15633	up	[S]	Function unknown	--	--	--	--	Trm112p-like protein	--	S	Function unknown	PREDICTED: UPF0434 protein Pmen_1615 [Solanum tuberosum]
PGSC0003DMG400018110	novel_miR_198	78	124	56	414	182	821	632.28	658.429	579.356	1425.42	1810.15	2943.48	0.00313587	0.0883924	1.15633	up	[E]	Amino acid transport and metabolism	Cellular Component: integral component of membrane (GO:0016021);; Molecular Function: carbon-sulfur lyase activity (GO:0016846);;	K16903|0|sot:102603358|K16903 L-tryptophan---pyruvate aminotransferase [EC:2.6.1.99] | (RefSeq) L-tryptophan--pyruvate aminotransferase 1-like	--	--	Allinase;; Aminotransferase class I and II	Tryptophan aminotransferase-related protein 2 OS=Arabidopsis thaliana OX=3702 GN=TAR2 PE=2 SV=1	E	Amino acid transport and metabolism	PREDICTED: L-tryptophan--pyruvate aminotransferase 1-like [Solanum tuberosum]
PGSC0003DMG400020290	novel_miR_198	78	124	56	414	182	821	632.28	658.429	579.356	1425.42	1810.15	2943.48	0.00313587	0.0883924	1.15633	up	--	--	--	--	--	--	Replication protein A interacting C-terminal;; Replication protein A interacting middle	--	--	--	PREDICTED: uncharacterized protein LOC102604368 [Solanum tuberosum]
PGSC0003DMG400031307	novel_miR_198	78	124	56	414	182	821	632.28	658.429	579.356	1425.42	1810.15	2943.48	0.00313587	0.0883924	1.15633	up	[V]	Defense mechanisms	--	K11420|0|sot:102589764|K11420 euchromatic histone-lysine N-methyltransferase [EC:2.1.1.43] | (RefSeq) histone-lysine N-methyltransferase, H3 lysine-9 specific SUVH6-like	[BK]	--	SAD/SRA domain;; SET domain;; Pre-SET motif	Histone-lysine N-methyltransferase, H3 lysine-9 specific SUVH6 OS=Arabidopsis thaliana OX=3702 GN=SUVH6 PE=1 SV=2	S	Function unknown	PREDICTED: histone-lysine N-methyltransferase, H3 lysine-9 specific SUVH6-like [Solanum tuberosum]
PGSC0003DMG400004256	novel_miR_198	78	124	56	414	182	821	632.28	658.429	579.356	1425.42	1810.15	2943.48	0.00313587	0.0883924	1.15633	up	--	--	Cellular Component: integral component of membrane (GO:0016021);;	K13519|0|sot:102596518|K13519 lysophospholipid acyltransferase [EC:2.3.1.51 2.3.1.23 2.3.1.-] | (RefSeq) lysophospholipid acyltransferase 1-like	[S]	Function unknown	MBOAT, membrane-bound O-acyltransferase family	Lysophospholipid acyltransferase 1 OS=Arabidopsis thaliana OX=3702 GN=LPLAT1 PE=1 SV=1	I	Lipid transport and metabolism	PREDICTED: lysophospholipid acyltransferase 1-like [Solanum tuberosum]
PGSC0003DMG400002070	novel_miR_198	78	124	56	414	182	821	632.28	658.429	579.356	1425.42	1810.15	2943.48	0.00313587	0.0883924	1.15633	up	--	--	--	--	--	--	--	--	S	Function unknown	PREDICTED: uncharacterized protein LOC102583849 [Solanum tuberosum]
PGSC0003DMG400003089	novel_miR_198	78	124	56	414	182	821	632.28	658.429	579.356	1425.42	1810.15	2943.48	0.00313587	0.0883924	1.15633	up	[V]	Defense mechanisms	--	--	[QR]	--	2OG-Fe(II) oxygenase superfamily;; non-haem dioxygenase in morphine synthesis N-terminal;; ABC transporter;; Predicted ATPase of the ABC class	Protein SRG1 OS=Arabidopsis thaliana OX=3702 GN=SRG1 PE=2 SV=1	S	Function unknown	PREDICTED: protein SRG1-like [Solanum tuberosum]
PGSC0003DMG400031304	novel_miR_198	78	124	56	414	182	821	632.28	658.429	579.356	1425.42	1810.15	2943.48	0.00313587	0.0883924	1.15633	up	[V]	Defense mechanisms	--	K11420|0|sot:107058854|K11420 euchromatic histone-lysine N-methyltransferase [EC:2.1.1.43] | (RefSeq) histone-lysine N-methyltransferase, H3 lysine-9 specific SUVH6-like	[BK]	--	SAD/SRA domain;; Pre-SET motif	Histone-lysine N-methyltransferase, H3 lysine-9 specific SUVH6 OS=Arabidopsis thaliana OX=3702 GN=SUVH6 PE=1 SV=2	S	Function unknown	PREDICTED: histone-lysine N-methyltransferase, H3 lysine-9 specific SUVH6-like [Solanum tuberosum]
PGSC0003DMG400012622	novel_miR_199	58	67	41	409	59	354	470.157	355.764	424.172	1408.21	586.808	1269.17	0.0187273	0.232254	0.7701	up	--	--	Molecular Function: electron carrier activity (GO:0009055);; Cellular Component: integral component of membrane (GO:0016021);; Cellular Component: anchored component of plasma membrane (GO:0046658);;	--	--	--	Plastocyanin-like domain	Early nodulin-like protein 1 OS=Arabidopsis thaliana OX=3702 GN=At2g25060 PE=1 SV=2	S	Function unknown	PREDICTED: stellacyanin-like [Solanum tuberosum]
PGSC0003DMG400009753	novel_miR_199	58	67	41	409	59	354	470.157	355.764	424.172	1408.21	586.808	1269.17	0.0187273	0.232254	0.7701	up	--	--	Cellular Component: integral component of membrane (GO:0016021);;	K17087|1.06627e-151|sot:102600734|K17087 transmembrane 9 superfamily member 3 | (RefSeq) transmembrane 9 superfamily member 1	[U]	Intracellular trafficking, secretion, and vesicular transport	Endomembrane protein 70;; Endomembrane protein 70;; Endomembrane protein 70	Transmembrane 9 superfamily member 1 OS=Arabidopsis thaliana OX=3702 GN=TMN1 PE=1 SV=1	S	Function unknown	PREDICTED: transmembrane 9 superfamily member 1 [Solanum tuberosum]
PGSC0003DMG400012653	novel_miR_199	58	67	41	409	59	354	470.157	355.764	424.172	1408.21	586.808	1269.17	0.0187273	0.232254	0.7701	up	--	--	--	--	--	--	Lateral organ boundaries (LOB) domain	LOB domain-containing protein 41 OS=Arabidopsis thaliana OX=3702 GN=LBD41 PE=2 SV=1	S	Function unknown	PREDICTED: LOB domain-containing protein 41 [Solanum tuberosum]
PGSC0003DMG400013979	novel_miR_199	58	67	41	409	59	354	470.157	355.764	424.172	1408.21	586.808	1269.17	0.0187273	0.232254	0.7701	up	--	--	Cellular Component: integral component of membrane (GO:0016021);;	--	[G]	Carbohydrate transport and metabolism	Protein of unknown function, DUF604;; Fringe-like	--	S	Function unknown	PREDICTED: uncharacterized protein LOC101254696 [Solanum lycopersicum]
PGSC0003DMG400033913	novel_miR_199	58	67	41	409	59	354	470.157	355.764	424.172	1408.21	586.808	1269.17	0.0187273	0.232254	0.7701	up	--	--	Molecular Function: protein kinase activity (GO:0004672);; Molecular Function: ATP binding (GO:0005524);; Biological Process: protein phosphorylation (GO:0006468);; Cellular Component: integral component of membrane (GO:0016021);;	--	--	--	--	Probable LRR receptor-like serine/threonine-protein kinase At2g16250 OS=Arabidopsis thaliana OX=3702 GN=At2g16250 PE=2 SV=1	--	--	PREDICTED: probable LRR receptor-like serine/threonine-protein kinase At2g16250 [Solanum tuberosum]
PGSC0003DMG400047127	novel_miR_199	58	67	41	409	59	354	470.157	355.764	424.172	1408.21	586.808	1269.17	0.0187273	0.232254	0.7701	up	--	--	Molecular Function: electron carrier activity (GO:0009055);; Cellular Component: integral component of membrane (GO:0016021);;	--	--	--	Plastocyanin-like domain	Early nodulin-like protein 3 OS=Arabidopsis thaliana OX=3702 GN=At5g25090 PE=1 SV=2	S	Function unknown	PREDICTED: early nodulin-like protein 3 [Solanum tuberosum]
PGSC0003DMG401019352	novel_miR_199	58	67	41	409	59	354	470.157	355.764	424.172	1408.21	586.808	1269.17	0.0187273	0.232254	0.7701	up	[I]	Lipid transport and metabolism	Molecular Function: biotin carboxylase activity (GO:0004075);; Molecular Function: protein kinase activity (GO:0004672);; Molecular Function: ATP binding (GO:0005524);; Biological Process: protein phosphorylation (GO:0006468);; Molecular Function: metal ion binding (GO:0046872);;	K01968|9.55035e-70|sot:102596438|K01968 3-methylcrotonyl-CoA carboxylase alpha subunit [EC:6.4.1.4] | (RefSeq) methylcrotonoyl-CoA carboxylase subunit alpha, mitochondrial	[IE]	--	Biotin-requiring enzyme;; Biotin-lipoyl like;; Barrel-sandwich domain of CusB or HlyD membrane-fusion;; HlyD family secretion protein	Methylcrotonoyl-CoA carboxylase subunit alpha, mitochondrial OS=Glycine max OX=3847 GN=MCCA PE=1 SV=2	I	Lipid transport and metabolism	PREDICTED: methylcrotonoyl-CoA carboxylase subunit alpha, mitochondrial [Solanum tuberosum]
PGSC0003DMG400017525	novel_miR_199	58	67	41	409	59	354	470.157	355.764	424.172	1408.21	586.808	1269.17	0.0187273	0.232254	0.7701	up	--	--	Molecular Function: DNA binding (GO:0003677);;	K09422|0|sot:102603528|K09422 myb proto-oncogene protein, plant | (RefSeq) transcription factor MYB32-like	[K]	Transcription	Myb-like DNA-binding domain;; Myb-like DNA-binding domain	Transcription factor MYB102 OS=Arabidopsis thaliana OX=3702 GN=MYB102 PE=2 SV=1	K	Transcription	PREDICTED: transcription factor MYB32-like [Solanum tuberosum]
PGSC0003DMG401005674	novel_miR_199	58	67	41	409	59	354	470.157	355.764	424.172	1408.21	586.808	1269.17	0.0187273	0.232254	0.7701	up	--	--	--	--	[R]	General function prediction only	--	--	--	--	PREDICTED: Down syndrome critical region protein 3 isoform X1 [Solanum tuberosum]
PGSC0003DMG400034519	novel_miR_199	58	67	41	409	59	354	470.157	355.764	424.172	1408.21	586.808	1269.17	0.0187273	0.232254	0.7701	up	--	--	--	--	--	--	--	--	--	--	PREDICTED: uncharacterized protein LOC107061068 [Solanum tuberosum]
PGSC0003DMG400015007	novel_miR_199	58	67	41	409	59	354	470.157	355.764	424.172	1408.21	586.808	1269.17	0.0187273	0.232254	0.7701	up	--	--	Cellular Component: vacuole (GO:0005773);; Cellular Component: plasma membrane (GO:0005886);;	--	[R]	General function prediction only	--	Protein C2-DOMAIN ABA-RELATED 11 OS=Arabidopsis thaliana OX=3702 GN=CAR11 PE=1 SV=1	S	Function unknown	PREDICTED: protein C2-DOMAIN ABA-RELATED 11-like [Solanum tuberosum]
PGSC0003DMG400011648	novel_miR_199	58	67	41	409	59	354	470.157	355.764	424.172	1408.21	586.808	1269.17	0.0187273	0.232254	0.7701	up	[GI]	Carbohydrate transport and metabolism ;; Lipid transport and metabolism	Cellular Component: cell wall (GO:0005618);; Cellular Component: integral component of membrane (GO:0016021);; Molecular Function: pectinesterase activity (GO:0030599);; Biological Process: cell wall modification (GO:0042545);; Molecular Function: aspartyl esterase activity (GO:0045330);; Biological Process: pectin catabolic process (GO:0045490);;	K01051|0|sot:102590854|K01051 pectinesterase [EC:3.1.1.11] | (RefSeq) pectinesterase 1-like	--	--	Pectinesterase	Pectinesterase 1 OS=Olea europaea OX=4146 PE=1 SV=1	G	Carbohydrate transport and metabolism	PREDICTED: pectinesterase 1-like [Solanum tuberosum]
PGSC0003DMG400017570	novel_miR_199	58	67	41	409	59	354	470.157	355.764	424.172	1408.21	586.808	1269.17	0.0187273	0.232254	0.7701	up	[PR]	Inorganic ion transport and metabolism ;; General function prediction only	Molecular Function: iron ion binding (GO:0005506);; Molecular Function: chlorophyllide a oxygenase [overall] activity (GO:0010277);; Molecular Function: oxidoreductase activity, acting on paired donors, with incorporation or reduction of molecular oxygen (GO:0016705);; Molecular Function: 2 iron, 2 sulfur cluster binding (GO:0051537);; Biological Process: oxidation-reduction process (GO:0055114);;	K13600|1.82095e-134|sot:102592765|K13600 chlorophyllide a oxygenase [EC:1.14.13.122] | (RefSeq) chlorophyllide a oxygenase, chloroplastic	--	--	Pheophorbide a oxygenase;; zinc-ribbon family;; Rieske [2Fe-2S] domain	Chlorophyllide a oxygenase, chloroplastic OS=Arabidopsis thaliana OX=3702 GN=CAO PE=1 SV=1	P	Inorganic ion transport and metabolism	PREDICTED: chlorophyllide a oxygenase, chloroplastic [Solanum tuberosum]
PGSC0003DMG400009418	novel_miR_199	58	67	41	409	59	354	470.157	355.764	424.172	1408.21	586.808	1269.17	0.0187273	0.232254	0.7701	up	--	--	Cellular Component: integral component of membrane (GO:0016021);; Molecular Function: lyase activity (GO:0016829);;	--	--	--	--	Polygalacturonase QRT3 OS=Arabidopsis thaliana OX=3702 GN=QRT3 PE=2 SV=1	S	Function unknown	PREDICTED: polygalacturonase QRT3 [Solanum tuberosum]
PGSC0003DMG400008502	novel_miR_199	58	67	41	409	59	354	470.157	355.764	424.172	1408.21	586.808	1269.17	0.0187273	0.232254	0.7701	up	--	--	Molecular Function: protein serine/threonine kinase activity (GO:0004674);; Molecular Function: structural molecule activity (GO:0005198);; Molecular Function: ATP binding (GO:0005524);; Biological Process: protein phosphorylation (GO:0006468);; Biological Process: intracellular protein transport (GO:0006886);; Cellular Component: clathrin coat of trans-Golgi network vesicle (GO:0030130);; Cellul…	--	--	--	Clathrin light chain;; Protein tyrosine kinase	Clathrin light chain 2 OS=Arabidopsis thaliana OX=3702 GN=CLC2 PE=1 SV=1	U	Intracellular trafficking, secretion, and vesicular transport	PREDICTED: clathrin light chain 2-like [Solanum tuberosum]
PGSC0003DMG400012624	novel_miR_199	58	67	41	409	59	354	470.157	355.764	424.172	1408.21	586.808	1269.17	0.0187273	0.232254	0.7701	up	[C]	Energy production and conversion	Cellular Component: mitochondrial inner membrane (GO:0005743);; Biological Process: tricarboxylic acid cycle (GO:0006099);; Molecular Function: succinate dehydrogenase (ubiquinone) activity (GO:0008177);; Molecular Function: electron carrier activity (GO:0009055);; Molecular Function: metal ion binding (GO:0046872);; Molecular Function: 2 iron, 2 sulfur cluster binding (GO:0051537);; Molecular Fu…	K00235|0|sot:102589264|K00235 succinate dehydrogenase (ubiquinone) iron-sulfur subunit [EC:1.3.5.1] | (RefSeq) succinate dehydrogenase [ubiquinone] iron-sulfur subunit 2, mitochondrial	[C]	Energy production and conversion	2Fe-2S iron-sulfur cluster binding domain;; 4Fe-4S dicluster domain;; 4Fe-4S dicluster domain;; 4Fe-4S dicluster domain	Succinate dehydrogenase [ubiquinone] iron-sulfur subunit 2, mitochondrial OS=Arabidopsis thaliana OX=3702 GN=SDH2-2 PE=1 SV=2	C	Energy production and conversion	PREDICTED: succinate dehydrogenase [ubiquinone] iron-sulfur subunit 2, mitochondrial [Solanum tuberosum]
PGSC0003DMG400030612	novel_miR_199	58	67	41	409	59	354	470.157	355.764	424.172	1408.21	586.808	1269.17	0.0187273	0.232254	0.7701	up	[E]	Amino acid transport and metabolism	Molecular Function: glycine hydroxymethyltransferase activity (GO:0004372);; Cellular Component: nucleus (GO:0005634);; Cellular Component: mitochondrion (GO:0005739);; Cellular Component: plasma membrane (GO:0005886);; Biological Process: glycine metabolic process (GO:0006544);; Biological Process: L-serine metabolic process (GO:0006563);; Molecular Function: methyltransferase activity (GO:00081…	K00600|0|sot:102591486|K00600 glycine hydroxymethyltransferase [EC:2.1.2.1] | (RefSeq) SHMT; serine hydroxymethyltransferase, mitochondrial-like	[E]	Amino acid transport and metabolism	Serine hydroxymethyltransferase	Serine hydroxymethyltransferase, mitochondrial OS=Solanum tuberosum OX=4113 PE=2 SV=1	E	Amino acid transport and metabolism	serine hydroxymethyltransferase, mitochondrial [Solanum tuberosum]
PGSC0003DMG400008422	novel_miR_199	58	67	41	409	59	354	470.157	355.764	424.172	1408.21	586.808	1269.17	0.0187273	0.232254	0.7701	up	[J]	Translation, ribosomal structure and biogenesis	Molecular Function: structural constituent of ribosome (GO:0003735);; Biological Process: translation (GO:0006412);; Cellular Component: cytosolic large ribosomal subunit (GO:0022625);;	K02929|4.7993e-85|sot:102592650|K02929 large subunit ribosomal protein L44e | (RefSeq) 60S ribosomal protein L44-like	[J]	Translation, ribosomal structure and biogenesis	Ribosomal protein L44	60S ribosomal protein L44 OS=Gossypium hirsutum OX=3635 GN=RPL44 PE=3 SV=3	J	Translation, ribosomal structure and biogenesis	PREDICTED: 60S ribosomal protein L44-like, partial [Solanum tuberosum]
PGSC0003DMG400042886	novel_miR_199	58	67	41	409	59	354	470.157	355.764	424.172	1408.21	586.808	1269.17	0.0187273	0.232254	0.7701	up	--	--	Cellular Component: endosome (GO:0005768);; Cellular Component: trans-Golgi network (GO:0005802);; Cellular Component: plasma membrane (GO:0005886);; Cellular Component: integral component of membrane (GO:0016021);; Biological Process: recognition of pollen (GO:0048544);;	--	--	--	D-mannose binding lectin;; S-locus glycoprotein domain	PAN domain-containing protein At5g03700 OS=Arabidopsis thaliana OX=3702 GN=At5g03700 PE=1 SV=1	S	Function unknown	PREDICTED: PAN domain-containing protein At5g03700 [Solanum tuberosum]
PGSC0003DMG400025022	novel_miR_199	58	67	41	409	59	354	470.157	355.764	424.172	1408.21	586.808	1269.17	0.0187273	0.232254	0.7701	up	--	--	Molecular Function: calcium ion binding (GO:0005509);;	--	[ZD]	--	EF-hand domain pair	Calcium-binding protein KRP1 OS=Arabidopsis thaliana OX=3702 GN=KRP1 PE=2 SV=1	DTZ	--	PREDICTED: calcium-binding protein PBP1-like [Solanum tuberosum]
PGSC0003DMG400027959	novel_miR_211	53	71	50	800	38	536	429.626	377.004	517.282	2754.44	377.944	1921.68	0.0167998	0.229597	1.07125	up	--	--	Molecular Function: binding (GO:0005488);;	--	--	--	Helix-loop-helix DNA-binding domain	Transcription factor bHLH125 OS=Arabidopsis thaliana OX=3702 GN=BHLH125 PE=2 SV=1	--	--	PREDICTED: transcription factor bHLH36-like [Nicotiana tomentosiformis]
PGSC0003DMG400004886	novel_miR_211	53	71	50	800	38	536	429.626	377.004	517.282	2754.44	377.944	1921.68	0.0167998	0.229597	1.07125	up	[E]	Amino acid transport and metabolism	Molecular Function: threonine synthase activity (GO:0004795);; Biological Process: threonine biosynthetic process (GO:0009088);; Cellular Component: chloroplast (GO:0009507);; Molecular Function: pyridoxal phosphate binding (GO:0030170);;	K01733|0|sot:102591826|K01733 threonine synthase [EC:4.2.3.1] | (RefSeq) threonine synthase, chloroplastic-like	--	--	Pyridoxal-phosphate dependent enzyme	Threonine synthase, chloroplastic OS=Solanum tuberosum OX=4113 PE=2 SV=1	E	Amino acid transport and metabolism	PREDICTED: threonine synthase, chloroplastic-like [Solanum tuberosum]
PGSC0003DMG402010803	novel_miR_211	53	71	50	800	38	536	429.626	377.004	517.282	2754.44	377.944	1921.68	0.0167998	0.229597	1.07125	up	[R]	General function prediction only	Cellular Component: membrane (GO:0016020);;	--	[Q]	Secondary metabolites biosynthesis, transport and catabolism	short chain dehydrogenase;; Enoyl-(Acyl carrier protein) reductase	11-beta-hydroxysteroid dehydrogenase 1B OS=Arabidopsis thaliana OX=3702 GN=HSD1 PE=1 SV=1	S	Function unknown	PREDICTED: 11-beta-hydroxysteroid dehydrogenase 1B-like [Solanum tuberosum]
PGSC0003DMG400032279	novel_miR_211	53	71	50	800	38	536	429.626	377.004	517.282	2754.44	377.944	1921.68	0.0167998	0.229597	1.07125	up	--	--	--	--	--	--	--	--	--	--	PREDICTED: uncharacterized protein LOC107062402 [Solanum tuberosum]
PGSC0003DMG400031006	novel_miR_211	53	71	50	800	38	536	429.626	377.004	517.282	2754.44	377.944	1921.68	0.0167998	0.229597	1.07125	up	[O]	Posttranslational modification, protein turnover, chaperones	Cellular Component: vacuolar membrane (GO:0005774);; Cellular Component: Golgi apparatus (GO:0005794);; Cellular Component: plasma membrane (GO:0005886);; Cellular Component: plasmodesma (GO:0009506);;	--	[C]	Energy production and conversion	--	Protein PPLZ12 OS=Lupinus polyphyllus OX=3874 GN=PPLZ12 PE=2 SV=1	O	Posttranslational modification, protein turnover, chaperones	PREDICTED: protein PPLZ12 [Nicotiana tabacum]
PGSC0003DMG400040671	novel_miR_212	207	387	197	2376	158	2166	1677.97	2054.94	2038.09	8180.69	1571.45	7765.61	0.0424036	0.3415	0.824923	up	--	--	Molecular Function: hydrolase activity (GO:0016787);;	K14497|0|sot:102589294|K14497 protein phosphatase 2C [EC:3.1.3.16] | (RefSeq) probable protein phosphatase 2C 75	[T]	Signal transduction mechanisms	Protein phosphatase 2C	Probable protein phosphatase 2C 75 OS=Arabidopsis thaliana OX=3702 GN=AHG1 PE=1 SV=1	T	Signal transduction mechanisms	PREDICTED: probable protein phosphatase 2C 75 [Solanum tuberosum]
PGSC0003DMG400003287	novel_miR_212	207	387	197	2376	158	2166	1677.97	2054.94	2038.09	8180.69	1571.45	7765.61	0.0424036	0.3415	0.824923	up	--	--	Molecular Function: transferase activity (GO:0016740);;	--	[R]	General function prediction only	Sulfotransferase domain;; Sulfotransferase family	Cytosolic sulfotransferase 15 OS=Arabidopsis thaliana OX=3702 GN=SOT15 PE=1 SV=1	S	Function unknown	PREDICTED: cytosolic sulfotransferase 15-like [Solanum tuberosum]
PGSC0003DMG400026284	novel_miR_214	174	191	97	346	82	276	1410.47	1014.19	1003.53	1191.3	815.563	989.524	0.0464132	0.357812	-0.641095	down	--	--	Cellular Component: mediator complex (GO:0016592);;	--	--	--	--	Mediator of RNA polymerase II transcription subunit 30 OS=Arabidopsis thaliana OX=3702 GN=MED30 PE=1 SV=1	S	Function unknown	PREDICTED: mediator of RNA polymerase II transcription subunit 30 [Solanum tuberosum]
PGSC0003DMG400026647	novel_miR_214	174	191	97	346	82	276	1410.47	1014.19	1003.53	1191.3	815.563	989.524	0.0464132	0.357812	-0.641095	down	[T]	Signal transduction mechanisms	Molecular Function: protein serine/threonine kinase activity (GO:0004674);; Molecular Function: ATP binding (GO:0005524);; Biological Process: protein phosphorylation (GO:0006468);; Cellular Component: integral component of membrane (GO:0016021);; Molecular Function: carbohydrate binding (GO:0030246);;	--	--	--	Legume lectin domain;; Protein kinase domain;; Protein tyrosine kinase	Lectin-domain containing receptor kinase VI.3 OS=Arabidopsis thaliana OX=3702 GN=LECRK63 PE=2 SV=1	T	Signal transduction mechanisms	PREDICTED: lectin-domain containing receptor kinase VI.4-like [Solanum tuberosum]
PGSC0003DMG400024611	novel_miR_215	114	196	97	351	67	185	924.102	1040.74	1003.53	1208.51	666.375	663.268	0.0463421	0.357812	-0.689841	down	[G]	Carbohydrate transport and metabolism	Cellular Component: endoplasmic reticulum (GO:0005783);; Biological Process: biosynthetic process (GO:0009058);; Cellular Component: integral component of membrane (GO:0016021);; Molecular Function: hydrolase activity, acting on ester bonds (GO:0016788);; Molecular Function: strictosidine synthase activity (GO:0016844);;	--	[R]	General function prediction only	Strictosidine synthase;; SMP-30/Gluconolaconase/LRE-like region	Protein STRICTOSIDINE SYNTHASE-LIKE 10 OS=Arabidopsis thaliana OX=3702 GN=SSL10 PE=2 SV=1	G	Carbohydrate transport and metabolism	PREDICTED: protein STRICTOSIDINE SYNTHASE-LIKE 12-like [Solanum tuberosum]
PGSC0003DMG400046353	novel_miR_215	114	196	97	351	67	185	924.102	1040.74	1003.53	1208.51	666.375	663.268	0.0463421	0.357812	-0.689841	down	[P]	Inorganic ion transport and metabolism	--	K01537|0|spen:107030459|K01537 Ca2+-transporting ATPase [EC:3.6.3.8] | (RefSeq) putative calcium-transporting ATPase 13, plasma membrane-type	[P]	Inorganic ion transport and metabolism	E1-E2 ATPase;; Cation transporter/ATPase, N-terminus;; Cation transport ATPase (P-type);; haloacid dehalogenase-like hydrolase	Calcium-transporting ATPase 12, plasma membrane-type OS=Arabidopsis thaliana OX=3702 GN=ACA12 PE=2 SV=1	P	Inorganic ion transport and metabolism	PREDICTED: putative calcium-transporting ATPase 13, plasma membrane-type [Solanum pennellii]
PGSC0003DMG400044126	novel_miR_215	114	196	97	351	67	185	924.102	1040.74	1003.53	1208.51	666.375	663.268	0.0463421	0.357812	-0.689841	down	--	--	--	--	--	--	--	--	S	Function unknown	PREDICTED: uncharacterized protein LOC102583121 [Solanum tuberosum]
PGSC0003DMG400024535	novel_miR_215	114	196	97	351	67	185	924.102	1040.74	1003.53	1208.51	666.375	663.268	0.0463421	0.357812	-0.689841	down	--	--	Biological Process: regulation of monopolar cell growth (GO:0051513);;	--	--	--	DUF761-associated sequence motif;; Domain of unknown function (DUF4378)	Protein LONGIFOLIA 1 OS=Arabidopsis thaliana OX=3702 GN=LNG1 PE=1 SV=1	S	Function unknown	PREDICTED: protein LONGIFOLIA 2 [Solanum tuberosum]
PGSC0003DMG400006242	novel_miR_215	114	196	97	351	67	185	924.102	1040.74	1003.53	1208.51	666.375	663.268	0.0463421	0.357812	-0.689841	down	--	--	Molecular Function: protein serine/threonine phosphatase activity (GO:0004722);; Cellular Component: nucleus (GO:0005634);; Cellular Component: cytoplasm (GO:0005737);; Biological Process: protein dephosphorylation (GO:0006470);;	--	[T]	Signal transduction mechanisms	Protein phosphatase 2C	Probable protein phosphatase 2C 34 OS=Arabidopsis thaliana OX=3702 GN=At3g05640 PE=2 SV=1	T	Signal transduction mechanisms	PREDICTED: probable protein phosphatase 2C 34 [Solanum tuberosum]
PGSC0003DMG403000524	novel_miR_215	114	196	97	351	67	185	924.102	1040.74	1003.53	1208.51	666.375	663.268	0.0463421	0.357812	-0.689841	down	--	--	Cellular Component: plasma membrane (GO:0005886);; Cellular Component: integral component of membrane (GO:0016021);;	--	--	--	Domain of unknown function (DUF588)	CASP-like protein 4A3 OS=Arabidopsis thaliana OX=3702 GN=At2g36330 PE=2 SV=1	S	Function unknown	PREDICTED: CASP-like protein 4A3 [Solanum tuberosum]
PGSC0003DMG400005597	novel_miR_215	114	196	97	351	67	185	924.102	1040.74	1003.53	1208.51	666.375	663.268	0.0463421	0.357812	-0.689841	down	--	--	--	--	[K]	Transcription	--	--	S	Function unknown	PREDICTED: serine/arginine repetitive matrix protein 2-like [Solanum tuberosum]
PGSC0003DMG400020220	novel_miR_215	114	196	97	351	67	185	924.102	1040.74	1003.53	1208.51	666.375	663.268	0.0463421	0.357812	-0.689841	down	--	--	Molecular Function: double-stranded DNA binding (GO:0003690);; Cellular Component: mitochondrion (GO:0005739);; Biological Process: regulation of transcription, DNA-templated (GO:0006355);; Biological Process: response to salt stress (GO:0009651);; Biological Process: chloroplast organization (GO:0009658);; Biological Process: response to abscisic acid (GO:0009737);;	K15032|0|sot:102599415|K15032 mTERF domain-containing protein, mitochondrial | (RefSeq) uncharacterized LOC102599415	[KR]	--	mTERF	Transcription termination factor MTERF5, chloroplastic OS=Arabidopsis thaliana OX=3702 GN=MTERF5 PE=2 SV=1	S	Function unknown	PREDICTED: uncharacterized protein LOC102599415 [Solanum tuberosum]
PGSC0003DMG400008751	novel_miR_215	114	196	97	351	67	185	924.102	1040.74	1003.53	1208.51	666.375	663.268	0.0463421	0.357812	-0.689841	down	--	--	Molecular Function: signal transducer activity (GO:0004871);; Biological Process: signal transduction (GO:0007165);; Biological Process: animal organ development (GO:0048513);; Biological Process: auxin transport (GO:0060918);;	--	--	--	NPH3 family;; BTB/POZ domain;; NPH3 family	BTB/POZ domain-containing protein NPY1 OS=Arabidopsis thaliana OX=3702 GN=NPY1 PE=2 SV=1	S	Function unknown	PREDICTED: BTB/POZ domain-containing protein NPY1 isoform X1 [Solanum tuberosum]
PGSC0003DMG402013919	novel_miR_215	114	196	97	351	67	185	924.102	1040.74	1003.53	1208.51	666.375	663.268	0.0463421	0.357812	-0.689841	down	[L]	Replication, recombination and repair	Molecular Function: DNA binding (GO:0003677);; Molecular Function: DNA-directed DNA polymerase activity (GO:0003887);; Cellular Component: cytoplasm (GO:0005737);; Biological Process: DNA-dependent DNA replication (GO:0006261);; Molecular Function: 3'-5' exonuclease activity (GO:0008408);; Molecular Function: 5'-3' exonuclease activity (GO:0008409);; Biological Process: DNA biosynthetic process (…	K02335|0|sot:102581629|K02335 DNA polymerase I [EC:2.7.7.7] | (RefSeq) DNA polymerase I B, chloroplastic/mitochondrial-like	[R]	General function prediction only	DNA polymerase family A;; 3'-5' exonuclease	DNA polymerase I A, chloroplastic/mitochondrial OS=Arabidopsis thaliana OX=3702 GN=POLIA PE=2 SV=1	L	Replication, recombination and repair	PREDICTED: DNA polymerase I B, chloroplastic/mitochondrial-like [Solanum tuberosum]
PGSC0003DMG403011138	novel_miR_215	114	196	97	351	67	185	924.102	1040.74	1003.53	1208.51	666.375	663.268	0.0463421	0.357812	-0.689841	down	--	--	--	--	--	--	--	--	--	--	PREDICTED: uncharacterized protein LOC108947384 [Nicotiana tomentosiformis]
PGSC0003DMG400022759	novel_miR_215	114	196	97	351	67	185	924.102	1040.74	1003.53	1208.51	666.375	663.268	0.0463421	0.357812	-0.689841	down	--	--	Molecular Function: DNA binding (GO:0003677);; Molecular Function: transcription factor activity, sequence-specific DNA binding (GO:0003700);; Cellular Component: nucleus (GO:0005634);; Biological Process: regulation of transcription, DNA-templated (GO:0006355);;	--	--	--	AP2 domain	Ethylene-responsive transcription factor ERF025 OS=Arabidopsis thaliana OX=3702 GN=ERF025 PE=2 SV=1	K	Transcription	PREDICTED: ethylene-responsive transcription factor ERF027-like [Solanum tuberosum]
PGSC0003DMG400026470	novel_miR_215	114	196	97	351	67	185	924.102	1040.74	1003.53	1208.51	666.375	663.268	0.0463421	0.357812	-0.689841	down	[G]	Carbohydrate transport and metabolism	Molecular Function: ribokinase activity (GO:0004747);; Biological Process: D-ribose metabolic process (GO:0006014);; Cellular Component: chloroplast (GO:0009507);; Biological Process: photosynthesis (GO:0015979);; Biological Process: carbohydrate phosphorylation (GO:0046835);;	--	[G]	Carbohydrate transport and metabolism	pfkB family carbohydrate kinase	Adenosine kinase OS=Physcomitrella patens subsp. patens OX=3218 GN=ADK PE=2 SV=1	G	Carbohydrate transport and metabolism	PREDICTED: uncharacterized sugar kinase slr0537 [Solanum tuberosum]
PGSC0003DMG400003299	novel_miR_215	114	196	97	351	67	185	924.102	1040.74	1003.53	1208.51	666.375	663.268	0.0463421	0.357812	-0.689841	down	--	--	Molecular Function: zinc ion binding (GO:0008270);; Cellular Component: integral component of membrane (GO:0016021);; Biological Process: protein ubiquitination (GO:0016567);; Biological Process: proteasome-mediated ubiquitin-dependent protein catabolic process (GO:0043161);; Molecular Function: ubiquitin protein ligase activity (GO:0061630);;	--	[O]	Posttranslational modification, protein turnover, chaperones	Ring finger domain	Putative RING-H2 finger protein ATL69 OS=Arabidopsis thaliana OX=3702 GN=ATL69 PE=3 SV=1	O	Posttranslational modification, protein turnover, chaperones	PREDICTED: putative RING-H2 finger protein ATL69 [Solanum lycopersicum]
PGSC0003DMG400038907	novel_miR_215	114	196	97	351	67	185	924.102	1040.74	1003.53	1208.51	666.375	663.268	0.0463421	0.357812	-0.689841	down	[P]	Inorganic ion transport and metabolism	Molecular Function: nucleotide binding (GO:0000166);; Biological Process: calcium ion transport (GO:0006816);; Cellular Component: membrane (GO:0016020);; Molecular Function: hydrolase activity (GO:0016787);; Molecular Function: ion binding (GO:0043167);;	K01537|0|spen:107030459|K01537 Ca2+-transporting ATPase [EC:3.6.3.8] | (RefSeq) putative calcium-transporting ATPase 13, plasma membrane-type	[P]	Inorganic ion transport and metabolism	E1-E2 ATPase;; Cation transporting ATPase, C-terminus;; haloacid dehalogenase-like hydrolase;; Cation transporter/ATPase, N-terminus;; Cation transport ATPase (P-type)	Putative calcium-transporting ATPase 13, plasma membrane-type OS=Arabidopsis thaliana OX=3702 GN=ACA13 PE=3 SV=1	P	Inorganic ion transport and metabolism	putative calcium-transporting ATPase 13, plasma membrane-type [Capsicum chinense]
PGSC0003DMG400024456	novel_miR_215	114	196	97	351	67	185	924.102	1040.74	1003.53	1208.51	666.375	663.268	0.0463421	0.357812	-0.689841	down	[P]	Inorganic ion transport and metabolism	--	K01537|0|sot:102600693|K01537 Ca2+-transporting ATPase [EC:3.6.3.8] | (RefSeq) putative calcium-transporting ATPase 13, plasma membrane-type	[P]	Inorganic ion transport and metabolism	Cation transporting ATPase, C-terminus;; haloacid dehalogenase-like hydrolase	Putative calcium-transporting ATPase 13, plasma membrane-type OS=Arabidopsis thaliana OX=3702 GN=ACA13 PE=3 SV=1	P	Inorganic ion transport and metabolism	PREDICTED: putative calcium-transporting ATPase 13, plasma membrane-type, partial [Solanum tuberosum]
PGSC0003DMG400019000	novel_miR_215	114	196	97	351	67	185	924.102	1040.74	1003.53	1208.51	666.375	663.268	0.0463421	0.357812	-0.689841	down	--	--	--	--	--	--	NPH3 family;; BTB/POZ domain	BTB/POZ domain-containing protein At3g19850 OS=Arabidopsis thaliana OX=3702 GN=At3g19850 PE=2 SV=1	S	Function unknown	PREDICTED: BTB/POZ domain-containing protein At3g19850-like [Solanum tuberosum]
PGSC0003DMG400014304	novel_miR_215	114	196	97	351	67	185	924.102	1040.74	1003.53	1208.51	666.375	663.268	0.0463421	0.357812	-0.689841	down	--	--	Cellular Component: membrane (GO:0016020);;	--	--	--	LysM domain	--	S	Function unknown	hypothetical protein BC332_08050 [Capsicum chinense]
PGSC0003DMG402000554	novel_miR_215	114	196	97	351	67	185	924.102	1040.74	1003.53	1208.51	666.375	663.268	0.0463421	0.357812	-0.689841	down	--	--	Molecular Function: calcium ion binding (GO:0005509);;	--	--	--	--	Uncharacterized calcium-binding protein At1g02270 OS=Arabidopsis thaliana OX=3702 GN=At1g02270 PE=2 SV=2	S	Function unknown	PREDICTED: uncharacterized calcium-binding protein At1g02270 isoform X2 [Solanum tuberosum]
PGSC0003DMG400015371	novel_miR_215	114	196	97	351	67	185	924.102	1040.74	1003.53	1208.51	666.375	663.268	0.0463421	0.357812	-0.689841	down	--	--	--	--	--	--	--	--	S	Function unknown	PREDICTED: uncharacterized protein LOC102593290 [Solanum tuberosum]
PGSC0003DMG400043507	novel_miR_215	114	196	97	351	67	185	924.102	1040.74	1003.53	1208.51	666.375	663.268	0.0463421	0.357812	-0.689841	down	[P]	Inorganic ion transport and metabolism	--	K01537|0|sot:102593435|K01537 Ca2+-transporting ATPase [EC:3.6.3.8] | (RefSeq) putative calcium-transporting ATPase 13, plasma membrane-type	[P]	Inorganic ion transport and metabolism	Cation transporting ATPase, C-terminus;; E1-E2 ATPase;; Cation transport ATPase (P-type);; haloacid dehalogenase-like hydrolase;; Cation transporter/ATPase, N-terminus	Putative calcium-transporting ATPase 13, plasma membrane-type OS=Arabidopsis thaliana OX=3702 GN=ACA13 PE=3 SV=1	P	Inorganic ion transport and metabolism	PREDICTED: putative calcium-transporting ATPase 13, plasma membrane-type [Solanum tuberosum]
PGSC0003DMG400018175	novel_miR_215	114	196	97	351	67	185	924.102	1040.74	1003.53	1208.51	666.375	663.268	0.0463421	0.357812	-0.689841	down	--	--	Molecular Function: nucleic acid binding (GO:0003676);;	--	--	--	G-patch domain;; G-patch domain	SUPPRESSOR OF ABI3-5 OS=Arabidopsis thaliana OX=3702 GN=SUA PE=1 SV=2	S	Function unknown	PREDICTED: uncharacterized protein LOC102602688 [Solanum tuberosum]
PGSC0003DMG400003622	novel_miR_215	114	196	97	351	67	185	924.102	1040.74	1003.53	1208.51	666.375	663.268	0.0463421	0.357812	-0.689841	down	--	--	--	--	[R]	General function prediction only	GYF domain	Zinc finger CCCH domain-containing protein 19 OS=Arabidopsis thaliana OX=3702 GN=NERD PE=1 SV=3	S	Function unknown	PREDICTED: zinc finger CCCH domain-containing protein 44-like [Solanum tuberosum]
PGSC0003DMG402021564	novel_miR_215	114	196	97	351	67	185	924.102	1040.74	1003.53	1208.51	666.375	663.268	0.0463421	0.357812	-0.689841	down	[E]	Amino acid transport and metabolism	Cellular Component: cytoplasm (GO:0005737);; Biological Process: L-phenylalanine catabolic process (GO:0006559);; Biological Process: cinnamic acid biosynthetic process (GO:0009800);; Molecular Function: phenylalanine ammonia-lyase activity (GO:0045548);;	K10775|0|sot:107057661|K10775 phenylalanine ammonia-lyase [EC:4.3.1.24] | (RefSeq) phenylalanine ammonia-lyase-like	[Q]	Secondary metabolites biosynthesis, transport and catabolism	Aromatic amino acid lyase	Phenylalanine ammonia-lyase OS=Solanum lycopersicum OX=4081 GN=PAL5 PE=3 SV=1	E	Amino acid transport and metabolism	PREDICTED: phenylalanine ammonia-lyase-like [Solanum tuberosum]
PGSC0003DMG400026995	novel_miR_215	114	196	97	351	67	185	924.102	1040.74	1003.53	1208.51	666.375	663.268	0.0463421	0.357812	-0.689841	down	--	--	Molecular Function: nucleotide binding (GO:0000166);;	--	[TBLD]	--	PWWP domain	Serine/threonine-protein kinase ATM OS=Arabidopsis thaliana OX=3702 GN=ATM PE=2 SV=1	S	Function unknown	PREDICTED: uncharacterized protein LOC102593470 [Solanum tuberosum]
PGSC0003DMG400030377	novel_miR_215	114	196	97	351	67	185	924.102	1040.74	1003.53	1208.51	666.375	663.268	0.0463421	0.357812	-0.689841	down	[T]	Signal transduction mechanisms	Molecular Function: enzyme inhibitor activity (GO:0004857);; Cellular Component: cell wall (GO:0005618);; Cellular Component: peroxisome (GO:0005777);; Molecular Function: pectinesterase activity (GO:0030599);; Biological Process: cell wall modification (GO:0042545);; Biological Process: negative regulation of catalytic activity (GO:0043086);; Molecular Function: aspartyl esterase activity (GO:00…	--	[TR]	--	Calcineurin-like phosphoesterase	Shewanella-like protein phosphatase 1 OS=Arabidopsis thaliana OX=3702 GN=SLP1 PE=1 SV=1	S	Function unknown	PREDICTED: uncharacterized protein At1g18480 [Solanum tuberosum]
PGSC0003DMG400040496	novel_miR_215	114	196	97	351	67	185	924.102	1040.74	1003.53	1208.51	666.375	663.268	0.0463421	0.357812	-0.689841	down	--	--	Cellular Component: mitochondrion (GO:0005739);;	--	--	--	--	--	--	--	hypothetical protein CDL12_28560 [Handroanthus impetiginosus]
PGSC0003DMG400033060	novel_miR_215	114	196	97	351	67	185	924.102	1040.74	1003.53	1208.51	666.375	663.268	0.0463421	0.357812	-0.689841	down	[T]	Signal transduction mechanisms	Molecular Function: protein serine/threonine kinase activity (GO:0004674);; Molecular Function: ATP binding (GO:0005524);; Cellular Component: nucleus (GO:0005634);; Cellular Component: cytoplasm (GO:0005737);; Biological Process: protein phosphorylation (GO:0006468);; Biological Process: intracellular signal transduction (GO:0035556);;	K04688|0|sot:102595020|K04688 ribosomal protein S6 kinase beta [EC:2.7.11.1] | (RefSeq) serine/threonine-protein kinase AtPK2/AtPK19-like	[RT]	--	Protein kinase domain;; Protein tyrosine kinase;; Kinase-like;; Protein kinase C terminal domain	Serine/threonine-protein kinase AtPK2/AtPK19 OS=Arabidopsis thaliana OX=3702 GN=ATPK2 PE=1 SV=2	T	Signal transduction mechanisms	PREDICTED: serine/threonine-protein kinase AtPK2/AtPK19-like [Solanum tuberosum]
PGSC0003DMG400029790	novel_miR_215	114	196	97	351	67	185	924.102	1040.74	1003.53	1208.51	666.375	663.268	0.0463421	0.357812	-0.689841	down	--	--	Molecular Function: zinc ion binding (GO:0008270);; Cellular Component: integral component of membrane (GO:0016021);; Biological Process: protein ubiquitination (GO:0016567);; Biological Process: proteasome-mediated ubiquitin-dependent protein catabolic process (GO:0043161);; Molecular Function: ubiquitin protein ligase activity (GO:0061630);;	--	[O]	Posttranslational modification, protein turnover, chaperones	Ring finger domain;; RING-like zinc finger;; Anaphase-promoting complex subunit 11 RING-H2 finger;; Zinc finger, C3HC4 type (RING finger)	E3 ubiquitin-protein ligase At4g11680 OS=Arabidopsis thaliana OX=3702 GN=At4g11680 PE=2 SV=1	O	Posttranslational modification, protein turnover, chaperones	PREDICTED: E3 ubiquitin-protein ligase At4g11680 [Solanum tuberosum]
PGSC0003DMG400026831	novel_miR_215	114	196	97	351	67	185	924.102	1040.74	1003.53	1208.51	666.375	663.268	0.0463421	0.357812	-0.689841	down	--	--	Cellular Component: integral component of membrane (GO:0016021);;	--	--	--	--	--	S	Function unknown	PREDICTED: uncharacterized protein LOC102587208 [Solanum tuberosum]
PGSC0003DMG401021549	novel_miR_215	114	196	97	351	67	185	924.102	1040.74	1003.53	1208.51	666.375	663.268	0.0463421	0.357812	-0.689841	down	[E]	Amino acid transport and metabolism	Cellular Component: cytoplasm (GO:0005737);; Biological Process: L-phenylalanine catabolic process (GO:0006559);; Biological Process: cinnamic acid biosynthetic process (GO:0009800);; Molecular Function: phenylalanine ammonia-lyase activity (GO:0045548);;	K10775|0|sot:102596343|K10775 phenylalanine ammonia-lyase [EC:4.3.1.24] | (RefSeq) phenylalanine ammonia-lyase-like	[Q]	Secondary metabolites biosynthesis, transport and catabolism	Aromatic amino acid lyase	Phenylalanine ammonia-lyase OS=Solanum lycopersicum OX=4081 GN=PAL5 PE=3 SV=1	E	Amino acid transport and metabolism	PREDICTED: phenylalanine ammonia-lyase-like [Solanum tuberosum]
PGSC0003DMG401006653	novel_miR_218	10	20	19	173	13	251	81.0616	106.198	196.567	595.648	129.297	899.893	0.0190117	0.232254	1.17815	up	[K]	Transcription	Cellular Component: integral component of membrane (GO:0016021);;	--	[R]	General function prediction only	Leucine rich repeat;; Leucine Rich repeats (2 copies);; Leucine Rich Repeat;; Leucine Rich repeat;; Leucine rich repeat N-terminal domain	Receptor-like protein 6 OS=Arabidopsis thaliana OX=3702 GN=RLP6 PE=3 SV=1	S	Function unknown	PREDICTED: receptor-like protein 12 [Solanum tuberosum]
PGSC0003DMG400018045	novel_miR_218	10	20	19	173	13	251	81.0616	106.198	196.567	595.648	129.297	899.893	0.0190117	0.232254	1.17815	up	[K]	Transcription	--	--	[R]	General function prediction only	Leucine rich repeat;; Leucine Rich repeats (2 copies);; Leucine Rich Repeat;; Leucine Rich repeat;; Leucine rich repeat N-terminal domain	Receptor-like protein Cf-9 homolog OS=Solanum lycopersicum OX=4081 GN=HCR9-0 PE=2 SV=2	S	Function unknown	PREDICTED: receptor-like protein 12 [Solanum tuberosum]
PGSC0003DMG400037662	novel_miR_218	10	20	19	173	13	251	81.0616	106.198	196.567	595.648	129.297	899.893	0.0190117	0.232254	1.17815	up	[K]	Transcription	Cellular Component: integral component of membrane (GO:0016021);;	--	[R]	General function prediction only	Leucine rich repeat;; Leucine Rich repeats (2 copies);; Leucine Rich Repeat;; Leucine Rich repeat	Receptor-like protein Cf-9 OS=Solanum pimpinellifolium OX=4084 GN=CF-9 PE=1 SV=1	S	Function unknown	PREDICTED: receptor-like protein 12 [Solanum pennellii]
PGSC0003DMG400002937	novel_miR_218	10	20	19	173	13	251	81.0616	106.198	196.567	595.648	129.297	899.893	0.0190117	0.232254	1.17815	up	[K]	Transcription	Cellular Component: integral component of membrane (GO:0016021);;	--	[R]	General function prediction only	Leucine rich repeat;; Leucine Rich repeats (2 copies);; Leucine Rich Repeat;; Leucine Rich repeat;; Leucine rich repeat N-terminal domain	Receptor-like protein 6 OS=Arabidopsis thaliana OX=3702 GN=RLP6 PE=3 SV=1	S	Function unknown	PREDICTED: putative receptor-like protein kinase At3g47110 [Solanum tuberosum]
PGSC0003DMG400006655	novel_miR_218	10	20	19	173	13	251	81.0616	106.198	196.567	595.648	129.297	899.893	0.0190117	0.232254	1.17815	up	[K]	Transcription	--	--	[R]	General function prediction only	Leucine rich repeat;; Leucine Rich repeats (2 copies);; Leucine Rich Repeat;; Leucine rich repeat N-terminal domain	Receptor-like protein 9DC3 OS=Solanum pimpinellifolium OX=4084 GN=9DC3 PE=3 SV=1	S	Function unknown	PREDICTED: receptor-like protein 12 [Solanum tuberosum]
PGSC0003DMG401002888	novel_miR_218	10	20	19	173	13	251	81.0616	106.198	196.567	595.648	129.297	899.893	0.0190117	0.232254	1.17815	up	[K]	Transcription	Cellular Component: integral component of membrane (GO:0016021);;	--	[R]	General function prediction only	Leucine rich repeat;; Leucine Rich repeats (2 copies);; Leucine Rich Repeat;; Leucine Rich repeat;; Leucine rich repeat N-terminal domain	Receptor-like protein 7 OS=Arabidopsis thaliana OX=3702 GN=RLP7 PE=3 SV=2	S	Function unknown	PREDICTED: receptor-like protein 12 [Solanum tuberosum]
PGSC0003DMG400024635	novel_miR_218	10	20	19	173	13	251	81.0616	106.198	196.567	595.648	129.297	899.893	0.0190117	0.232254	1.17815	up	--	--	--	--	--	--	--	--	S	Function unknown	PREDICTED: uncharacterized protein LOC102590080 [Solanum tuberosum]
PGSC0003DMG400002886	novel_miR_218	10	20	19	173	13	251	81.0616	106.198	196.567	595.648	129.297	899.893	0.0190117	0.232254	1.17815	up	[K]	Transcription	--	--	[R]	General function prediction only	Leucine rich repeat;; Leucine Rich repeats (2 copies);; Leucine Rich Repeat;; Leucine Rich repeat	Receptor-like protein 9DC3 OS=Solanum pimpinellifolium OX=4084 GN=9DC3 PE=3 SV=1	S	Function unknown	PREDICTED: receptor-like protein 12 [Solanum tuberosum]
PGSC0003DMG400024437	novel_miR_218	10	20	19	173	13	251	81.0616	106.198	196.567	595.648	129.297	899.893	0.0190117	0.232254	1.17815	up	[K]	Transcription	--	--	[R]	General function prediction only	Leucine rich repeat;; Leucine Rich Repeat;; Leucine Rich repeats (2 copies);; Leucine Rich repeat;; Leucine Rich repeats (2 copies);; Leucine rich repeat;; Leucine Rich Repeat;; Leucine Rich repeat;; Leucine rich repeat;; Leucine Rich repeats (2 copies);; Leucine Rich repeat;; Leucine rich repeat;; Leucine Rich Repeat	Receptor-like protein 9DC3 OS=Solanum pimpinellifolium OX=4084 GN=9DC3 PE=3 SV=1	S	Function unknown	PREDICTED: receptor-like protein 12 [Solanum lycopersicum]
PGSC0003DMG400028103	novel_miR_218	10	20	19	173	13	251	81.0616	106.198	196.567	595.648	129.297	899.893	0.0190117	0.232254	1.17815	up	--	--	--	--	--	--	--	--	S	Function unknown	PREDICTED: uncharacterized protein LOC107001678 [Solanum pennellii]
PGSC0003DMG400002885	novel_miR_218	10	20	19	173	13	251	81.0616	106.198	196.567	595.648	129.297	899.893	0.0190117	0.232254	1.17815	up	[K]	Transcription	Cellular Component: membrane (GO:0016020);;	--	[R]	General function prediction only	Leucine rich repeat;; Leucine Rich repeats (2 copies);; Leucine Rich Repeat;; Leucine rich repeat N-terminal domain;; Leucine Rich repeat;; Leucine rich repeat;; Leucine Rich repeats (2 copies);; Leucine Rich Repeat	Receptor-like protein 6 OS=Arabidopsis thaliana OX=3702 GN=RLP6 PE=3 SV=1	S	Function unknown	PREDICTED: receptor-like protein 12 [Solanum tuberosum]
PGSC0003DMG400015347	novel_miR_218	10	20	19	173	13	251	81.0616	106.198	196.567	595.648	129.297	899.893	0.0190117	0.232254	1.17815	up	[K]	Transcription	Cellular Component: integral component of membrane (GO:0016021);;	--	[R]	General function prediction only	Leucine rich repeat;; Leucine Rich repeats (2 copies);; Leucine Rich Repeat;; Leucine Rich repeat	Receptor-like protein 7 OS=Arabidopsis thaliana OX=3702 GN=RLP7 PE=3 SV=2	S	Function unknown	PREDICTED: receptor-like protein 12 [Solanum pennellii]
PGSC0003DMG400015349	novel_miR_218	10	20	19	173	13	251	81.0616	106.198	196.567	595.648	129.297	899.893	0.0190117	0.232254	1.17815	up	[K]	Transcription	Cellular Component: membrane (GO:0016020);;	--	[R]	General function prediction only	Leucine rich repeat;; Leucine Rich repeats (2 copies);; Leucine Rich repeat;; Leucine Rich Repeat;; Leucine rich repeat N-terminal domain	Receptor-like protein 6 OS=Arabidopsis thaliana OX=3702 GN=RLP6 PE=3 SV=1	S	Function unknown	PREDICTED: probable leucine-rich repeat receptor-like protein kinase At1g35710 [Solanum tuberosum]
PGSC0003DMG401023109	novel_miR_218	10	20	19	173	13	251	81.0616	106.198	196.567	595.648	129.297	899.893	0.0190117	0.232254	1.17815	up	--	--	--	--	--	--	--	--	--	--	PREDICTED: uncharacterized protein LOC107060739 [Solanum tuberosum]
PGSC0003DMG400015351	novel_miR_218	10	20	19	173	13	251	81.0616	106.198	196.567	595.648	129.297	899.893	0.0190117	0.232254	1.17815	up	[K]	Transcription	Cellular Component: integral component of membrane (GO:0016021);;	--	[R]	General function prediction only	Leucine rich repeat;; Leucine Rich repeats (2 copies);; Leucine Rich Repeat;; Leucine Rich repeat	Receptor-like protein 7 OS=Arabidopsis thaliana OX=3702 GN=RLP7 PE=3 SV=2	S	Function unknown	PREDICTED: receptor-like protein 12 [Solanum pennellii]
PGSC0003DMG400013683	novel_miR_218	10	20	19	173	13	251	81.0616	106.198	196.567	595.648	129.297	899.893	0.0190117	0.232254	1.17815	up	[T]	Signal transduction mechanisms	Molecular Function: protein kinase activity (GO:0004672);; Molecular Function: ATP binding (GO:0005524);; Biological Process: protein phosphorylation (GO:0006468);; Biological Process: response to stress (GO:0006950);;	--	--	--	Protein kinase domain;; Protein tyrosine kinase;; Universal stress protein family	U-box domain-containing protein 34 OS=Arabidopsis thaliana OX=3702 GN=PUB34 PE=3 SV=1	T	Signal transduction mechanisms	PREDICTED: U-box domain-containing protein 35-like [Solanum tuberosum]
PGSC0003DMG400006093	novel_miR_218	10	20	19	173	13	251	81.0616	106.198	196.567	595.648	129.297	899.893	0.0190117	0.232254	1.17815	up	--	--	Cellular Component: nucleus (GO:0005634);; Biological Process: regulation of transcription, DNA-templated (GO:0006355);; Biological Process: auxin-activated signaling pathway (GO:0009734);;	K14484|1.46651e-150|sot:102593208|K14484 auxin-responsive protein IAA | (RefSeq) auxin-responsive protein IAA14-like	--	--	AUX/IAA family	Auxin-responsive protein IAA14 OS=Arabidopsis thaliana OX=3702 GN=IAA14 PE=1 SV=2	K	Transcription	PREDICTED: auxin-responsive protein IAA14-like [Solanum tuberosum]
PGSC0003DMG401002909	novel_miR_218	10	20	19	173	13	251	81.0616	106.198	196.567	595.648	129.297	899.893	0.0190117	0.232254	1.17815	up	[K]	Transcription	Cellular Component: membrane (GO:0016020);;	--	[R]	General function prediction only	Leucine rich repeat;; Leucine Rich repeats (2 copies);; Leucine Rich Repeat;; Leucine Rich repeat;; Leucine rich repeat N-terminal domain	Receptor-like protein 9DC3 OS=Solanum pimpinellifolium OX=4084 GN=9DC3 PE=3 SV=1	S	Function unknown	PREDICTED: receptor-like protein 12 [Solanum tuberosum]
PGSC0003DMG400002400	novel_miR_223	68	100	40	122	24	103	551.219	530.991	413.826	420.052	238.701	369.279	0.00205305	0.0759902	-1.0017	down	--	--	Biological Process: protein ubiquitination (GO:0016567);;	--	--	--	NPH3 family	Root phototropism protein 3 OS=Arabidopsis thaliana OX=3702 GN=RPT3 PE=1 SV=2	S	Function unknown	PREDICTED: root phototropism protein 3 [Solanum tuberosum]
PGSC0003DMG400030865	novel_miR_223	68	100	40	122	24	103	551.219	530.991	413.826	420.052	238.701	369.279	0.00205305	0.0759902	-1.0017	down	--	--	Cellular Component: nucleus (GO:0005634);; Cellular Component: early endosome (GO:0005769);; Cellular Component: trans-Golgi network (GO:0005802);; Cellular Component: plasma membrane (GO:0005886);; Biological Process: cell proliferation (GO:0008283);; Cellular Component: chloroplast (GO:0009507);; Biological Process: megasporogenesis (GO:0009554);; Biological Process: microsporogenesis (GO:00095…	K06685|2.02881e-157|sot:102584591|K06685 MOB kinase activator 1 | (RefSeq) MOB kinase activator-like 1A	[D]	Cell cycle control, cell division, chromosome partitioning	Mob1/phocein family	MOB kinase activator-like 1A OS=Arabidopsis thaliana OX=3702 GN=MOB1A PE=2 SV=1	S	Function unknown	PREDICTED: MOB kinase activator-like 1A [Solanum tuberosum]
PGSC0003DMG400014458	novel_miR_227	62	61	48	81	32	69	502.582	323.905	496.591	278.887	318.269	247.381	0.0222699	0.264309	-0.969908	down	--	--	--	--	[R]	General function prediction only	C2 domain	Protein C2-DOMAIN ABA-RELATED 4 OS=Arabidopsis thaliana OX=3702 GN=CAR4 PE=1 SV=1	S	Function unknown	PREDICTED: protein C2-DOMAIN ABA-RELATED 4-like [Solanum tuberosum]
PGSC0003DMG400047118	novel_miR_229	7	8	3	132	7	120	56.7431	42.4793	31.0369	454.483	69.6213	430.228	0.000373304	0.0289704	1.82842	up	--	--	--	--	--	--	--	--	--	--	hypothetical protein CQW23_02637 [Capsicum baccatum]
PGSC0003DMG400003216	novel_miR_229	7	8	3	132	7	120	56.7431	42.4793	31.0369	454.483	69.6213	430.228	0.000373304	0.0289704	1.82842	up	--	--	--	--	--	--	--	--	S	Function unknown	PREDICTED: uncharacterized protein LOC102584833 [Solanum tuberosum]
PGSC0003DMG400023265	novel_miR_229	7	8	3	132	7	120	56.7431	42.4793	31.0369	454.483	69.6213	430.228	0.000373304	0.0289704	1.82842	up	--	--	Molecular Function: arylformamidase activity (GO:0004061);; Biological Process: tryptophan catabolic process to kynurenine (GO:0019441);;	--	--	--	Putative cyclase	--	S	Function unknown	PREDICTED: kynurenine formamidase-like, partial [Solanum tuberosum]
PGSC0003DMG400011035	novel_miR_229	7	8	3	132	7	120	56.7431	42.4793	31.0369	454.483	69.6213	430.228	0.000373304	0.0289704	1.82842	up	[V]	Defense mechanisms	Biological Process: drug transmembrane transport (GO:0006855);; Molecular Function: drug transmembrane transporter activity (GO:0015238);; Molecular Function: antiporter activity (GO:0015297);; Cellular Component: integral component of membrane (GO:0016021);;	--	[R]	General function prediction only	MatE;; MatE	Protein DETOXIFICATION 44, chloroplastic OS=Arabidopsis thaliana OX=3702 GN=DTX44 PE=2 SV=1	V	Defense mechanisms	PREDICTED: protein DETOXIFICATION 44, chloroplastic [Solanum tuberosum]
PGSC0003DMG400029651	novel_miR_229	7	8	3	132	7	120	56.7431	42.4793	31.0369	454.483	69.6213	430.228	0.000373304	0.0289704	1.82842	up	[K]	Transcription	Biological Process: mRNA splicing, via spliceosome (GO:0000398);; Biological Process: nuclear-transcribed mRNA catabolic process (GO:0000956);; Molecular Function: RNA binding (GO:0003723);; Cellular Component: U6 snRNP (GO:0005688);; Biological Process: response to water deprivation (GO:0009414);; Biological Process: response to abscisic acid (GO:0009737);; Cellular Component: U4/U6 x U5 tri-snR…	K12624|2.73052e-54|spen:107029605|K12624 U6 snRNA-associated Sm-like protein LSm5 | (RefSeq) sm-like protein LSM5	[A]	RNA processing and modification	LSM domain	Sm-like protein LSM5 OS=Arabidopsis thaliana OX=3702 GN=LSM5 PE=1 SV=1	K	Transcription	PREDICTED: sm-like protein LSM5 [Solanum lycopersicum]
PGSC0003DMG400037069	novel_miR_229	7	8	3	132	7	120	56.7431	42.4793	31.0369	454.483	69.6213	430.228	0.000373304	0.0289704	1.82842	up	--	--	--	--	--	--	FBD;; F-box domain	F-box/FBD/LRR-repeat protein At1g13570 OS=Arabidopsis thaliana OX=3702 GN=At1g13570 PE=2 SV=1	--	--	PREDICTED: F-box/FBD/LRR-repeat protein At1g13570-like [Solanum tuberosum]
PGSC0003DMG400029365	novel_miR_229	7	8	3	132	7	120	56.7431	42.4793	31.0369	454.483	69.6213	430.228	0.000373304	0.0289704	1.82842	up	--	--	Cellular Component: nucleus (GO:0005634);; Molecular Function: zinc ion binding (GO:0008270);; Biological Process: response to light stimulus (GO:0009416);; Biological Process: regulation of flower development (GO:0009909);;	--	[K]	Transcription	B-box zinc finger;; CCT motif	Zinc finger protein CONSTANS-LIKE 4 OS=Arabidopsis thaliana OX=3702 GN=COL4 PE=2 SV=2	K	Transcription	PREDICTED: zinc finger protein CONSTANS-LIKE 4-like [Solanum tuberosum]
PGSC0003DMG400042270	novel_miR_229	7	8	3	132	7	120	56.7431	42.4793	31.0369	454.483	69.6213	430.228	0.000373304	0.0289704	1.82842	up	--	--	--	--	--	--	--	--	--	--	Myrcene synthase, chloroplastic [Capsicum annuum]
PGSC0003DMG400013171	novel_miR_229	7	8	3	132	7	120	56.7431	42.4793	31.0369	454.483	69.6213	430.228	0.000373304	0.0289704	1.82842	up	--	--	Biological Process: macromolecule metabolic process (GO:0043170);; Biological Process: cellular metabolic process (GO:0044237);; Biological Process: primary metabolic process (GO:0044238);; Molecular Function: organic cyclic compound binding (GO:0097159);; Molecular Function: heterocyclic compound binding (GO:1901363);;	--	[R]	General function prediction only	Reverse transcriptase (RNA-dependent DNA polymerase)	Putative ribonuclease H protein At1g65750 OS=Arabidopsis thaliana OX=3702 GN=At1g65750 PE=3 SV=1	S	Function unknown	PREDICTED: uncharacterized protein LOC104103336, partial [Nicotiana tomentosiformis]
PGSC0003DMG400015554	novel_miR_229	7	8	3	132	7	120	56.7431	42.4793	31.0369	454.483	69.6213	430.228	0.000373304	0.0289704	1.82842	up	--	--	Cellular Component: exocyst (GO:0000145);; Biological Process: exocytosis (GO:0006887);;	K07195|0|spen:107003443|K07195 exocyst complex component 7 | (RefSeq) exocyst complex component EXO70A1	[U]	Intracellular trafficking, secretion, and vesicular transport	Exo70 exocyst complex subunit;; Exo70 exocyst complex subunit	Exocyst complex component EXO70H1 OS=Arabidopsis thaliana OX=3702 GN=EXO70H1 PE=1 SV=1	S	Function unknown	PREDICTED: exocyst complex component EXO70A1 [Solanum pennellii]
PGSC0003DMG400010332	novel_miR_229	7	8	3	132	7	120	56.7431	42.4793	31.0369	454.483	69.6213	430.228	0.000373304	0.0289704	1.82842	up	--	--	--	--	[R]	General function prediction only	PPR repeat family;; PPR repeat;; PPR repeat;; Pentatricopeptide repeat domain;; Pentacotripeptide-repeat region of PRORP;; Mitochondrial 28S ribosomal protein S27	Pentatricopeptide repeat-containing protein At4g19890 OS=Arabidopsis thaliana OX=3702 GN=At4g19890 PE=2 SV=1	S	Function unknown	PREDICTED: pentatricopeptide repeat-containing protein At4g19890 [Solanum tuberosum]
PGSC0003DMG400029151	novel_miR_229	7	8	3	132	7	120	56.7431	42.4793	31.0369	454.483	69.6213	430.228	0.000373304	0.0289704	1.82842	up	--	--	Biological Process: defense response (GO:0006952);;	--	--	--	LURP-one-related	Protein LURP-one-related 10 OS=Arabidopsis thaliana OX=3702 GN=At3g11740 PE=2 SV=2	S	Function unknown	PREDICTED: protein LURP-one-related 14 [Solanum tuberosum]
PGSC0003DMG400023132	novel_miR_229	7	8	3	132	7	120	56.7431	42.4793	31.0369	454.483	69.6213	430.228	0.000373304	0.0289704	1.82842	up	--	--	--	K12821|2.82767e-11|sot:102586174|K12821 pre-mRNA-processing factor 40 | (RefSeq) pre-mRNA-processing protein 40A-like	--	--	--	--	--	--	hypothetical protein BC332_31446 [Capsicum chinense]
PGSC0003DMG400006383	novel_miR_229	7	8	3	132	7	120	56.7431	42.4793	31.0369	454.483	69.6213	430.228	0.000373304	0.0289704	1.82842	up	--	--	--	--	--	--	PB1 domain	--	S	Function unknown	PREDICTED: uncharacterized protein LOC102601916 [Solanum tuberosum]
PGSC0003DMG402004570	novel_miR_229	7	8	3	132	7	120	56.7431	42.4793	31.0369	454.483	69.6213	430.228	0.000373304	0.0289704	1.82842	up	--	--	Molecular Function: actin binding (GO:0003779);; Cellular Component: cytoplasm (GO:0005737);; Cellular Component: Arp2/3 protein complex (GO:0005885);; Biological Process: Arp2/3 complex-mediated actin nucleation (GO:0034314);;	K05755|1.98273e-81|spen:107005595|K05755 actin related protein 2/3 complex, subunit 4 | (RefSeq) actin-related protein 2/3 complex subunit 4	[Z]	Cytoskeleton	ARP2/3 complex 20 kDa subunit (ARPC4);; ARP2/3 complex 20 kDa subunit (ARPC4)	Actin-related protein 2/3 complex subunit 4 OS=Arabidopsis thaliana OX=3702 GN=ARPC4 PE=1 SV=1	S	Function unknown	PREDICTED: actin-related protein 2/3 complex subunit 4 isoform X2 [Solanum tuberosum]
PGSC0003DMG400008829	novel_miR_229	7	8	3	132	7	120	56.7431	42.4793	31.0369	454.483	69.6213	430.228	0.000373304	0.0289704	1.82842	up	[H]	Coenzyme transport and metabolism	Biological Process: metabolic process (GO:0008152);; Molecular Function: hydrolase activity (GO:0016787);;	K07025|0|sot:102599760|K07025 putative hydrolase of the HAD superfamily | (RefSeq) suppressor of disruption of TFIIS	[R]	General function prediction only	Haloacid dehalogenase-like hydrolase;; haloacid dehalogenase-like hydrolase;; HAD-hyrolase-like	--	S	Function unknown	PREDICTED: suppressor of disruption of TFIIS [Solanum tuberosum]
PGSC0003DMG400002300	novel_miR_229	7	8	3	132	7	120	56.7431	42.4793	31.0369	454.483	69.6213	430.228	0.000373304	0.0289704	1.82842	up	[T]	Signal transduction mechanisms	--	K18328|0|sot:102584487|K18328 lariat debranching enzyme [EC:3.1.-.-] | (RefSeq) lariat debranching enzyme	[A]	RNA processing and modification	Calcineurin-like phosphoesterase;; Lariat debranching enzyme, C-terminal domain	Lariat debranching enzyme OS=Arabidopsis thaliana OX=3702 GN=DBR1 PE=2 SV=1	S	Function unknown	PREDICTED: lariat debranching enzyme [Solanum tuberosum]
PGSC0003DMG401017989	novel_miR_229	7	8	3	132	7	120	56.7431	42.4793	31.0369	454.483	69.6213	430.228	0.000373304	0.0289704	1.82842	up	--	--	Molecular Function: ion channel activity (GO:0005216);; Biological Process: transport (GO:0006810);; Cellular Component: integral component of membrane (GO:0016021);;	K05391|2.18734e-70|spen:107020967|K05391 cyclic nucleotide gated channel, other eukaryote | (RefSeq) cyclic nucleotide-gated ion channel 1-like	[PT]	--	--	Cyclic nucleotide-gated ion channel 1 OS=Arabidopsis thaliana OX=3702 GN=CNGC1 PE=1 SV=1	U	Intracellular trafficking, secretion, and vesicular transport	PREDICTED: cyclic nucleotide-gated ion channel 1-like isoform X1 [Solanum pennellii]
PGSC0003DMG400000075	novel_miR_229	7	8	3	132	7	120	56.7431	42.4793	31.0369	454.483	69.6213	430.228	0.000373304	0.0289704	1.82842	up	--	--	--	--	[TZ]	--	Uncharacterized conserved protein (DUF2358)	--	S	Function unknown	PREDICTED: uncharacterized protein LOC102590352 [Solanum tuberosum]
PGSC0003DMG400025031	novel_miR_229	7	8	3	132	7	120	56.7431	42.4793	31.0369	454.483	69.6213	430.228	0.000373304	0.0289704	1.82842	up	--	--	Molecular Function: DNA binding (GO:0003677);; Cellular Component: nucleus (GO:0005634);; Biological Process: regulation of transcription, DNA-templated (GO:0006355);;	--	--	--	No apical meristem (NAM) protein	NAC transcription factor 56 OS=Arabidopsis thaliana OX=3702 GN=NAC056 PE=2 SV=1	K	Transcription	PREDICTED: NAC transcription factor 56 [Solanum tuberosum]
PGSC0003DMG400021048	novel_miR_229	7	8	3	132	7	120	56.7431	42.4793	31.0369	454.483	69.6213	430.228	0.000373304	0.0289704	1.82842	up	--	--	Cellular Component: integral component of membrane (GO:0016021);;	--	--	--	Nodulin-like	Protein NUCLEAR FUSION DEFECTIVE 4 OS=Arabidopsis thaliana OX=3702 GN=NFD4 PE=3 SV=1	S	Function unknown	PREDICTED: protein NUCLEAR FUSION DEFECTIVE 4-like [Solanum tuberosum]
[truncated: 896 more rows]
